# Supplementary material for: Immune-mediated competition benefits protective microbes over pathogens in a novel host species
Source: Heredity (Edinb). 2022 Nov 9;129(6):327–35. doi: 10.1038/s41437-022-00569-3 (PMC9708653; doi:10.1038/s41437-022-00569-3)
Supplement: Supplementary file 2 — SI_File1_DEGs_Saureus-vs-SaureusEfaecalis.csv [file 41437_2022_569_MOESM2_ESM.csv]

	ensembl_transcript_id	mean_expression	ensembl_gene_ID	gene_symbol	pval_wald_test	pval_adjusted	lrt_test_stat	residual_sum_of_squares	degrees_freedom	biological_expression_variance	technical_expression_variance	sigma_sq	smooth_sigma_sq	final_sigma_sq	beta_value	beta_standard_error
324	D2096.3.2	7.439476208	WBGene00017071	aagr-1	1.73E-05	0.001227794	18.46114654	3.712077121	1	0.412453013	0.036030646	0.376422367	0.018078275	0.376422367	1.120081476	0.169649763
105	F52D1.1	6.373224638	WBGene00018682	aagr-4	7.00E-07	0.00015296	24.61487607	2.36231893	1	0.262479881	0.003243751	0.25923613	0.024283255	0.25923613	0.930450726	0.099491846
394	F27C8.1.1	4.989187242	WBGene00000002	aat-1	3.18E-05	0.001830392	17.30416467	1.807518293	1	0.200835366	0.01959129	0.181244076	0.06809122	0.181244076	0.810194557	0.165769888
605	T27E9.7.2	10.53310604	WBGene00012097	abcf-2	0.000140115	0.005291461	14.50060083	0.465183507	1	0.051687056	4.16E-05	0.051645407	0.040119884	0.051645407	-0.425845107	0.106980259
837	C50F2.10	4.530219523	WBGene00000013	abf-2	0.000417122	0.011432735	12.45389015	2.189238537	1	0.243248726	0.015449038	0.227799688	0.12638381	0.227799688	-0.826849851	0.211954912
986	Y55F3AM.10	6.029940925	WBGene00021927	abhd-14	0.00072597	0.016890952	11.42155257	1.122455735	1	0.124717304	0.002939536	0.121777768	0.029672806	0.121777768	-0.555179128	0.132645406
368	Y39D8C.1	7.99295694	WBGene00000022	abt-4	2.49E-05	0.001550586	17.77421176	2.871272901	1	0.319030322	0.000327887	0.318702435	0.018099981	0.318702435	-0.978646626	0.154418239
1045	AC3.3	3.644863818	WBGene00000024	abu-1	0.000914217	0.020050723	10.9937081	14.85230038	1	1.650255598	0.390727959	1.259527639	0.38411788	1.259527639	2.029132223	0.534368547
1098	T01D1.6	4.096697317	WBGene00000034	abu-11	0.001083927	0.022646975	10.67841766	3.850921373	1	0.427880153	0.037770826	0.390109326	0.21730611	0.390109326	1.042255932	0.290876261
1083	F52D1.3b.2	2.978313986	WBGene00004127	abu-12	0.001049712	0.022239639	10.73776189	45.54570468	1	5.060633854	0.22861811	4.832015744	0.695441317	4.832015744	3.478870259	0.874338578
113	F57B9.9	5.023690376	WBGene00004133	abu-13	8.36E-07	0.000169742	24.27284261	5.937012271	1	0.65966803	0.018944228	0.640723802	0.065282035	0.640723802	1.473105094	0.162177779
166	ZK1067.7	5.589367317	WBGene00004174	abu-14	2.11E-06	0.0002922	22.48823283	6.985268373	1	0.77614093	0.008587372	0.767553559	0.03936562	0.767553559	1.582548807	0.190278291
1301	C03A7.4	2.062973924	WBGene00004099	abu-15	0.001896582	0.033443116	9.64702762	42.84880089	1	4.760977876	0.230399565	4.530578312	1.078520194	4.530578312	3.27457456	0.895592109
718	C03A7.7	1.519697991	WBGene00000029	abu-6	0.000252261	0.008060058	13.39525905	31.95943095	1	3.551047883	0.076611854	3.474436029	1.19432698	3.474436029	3.093956763	0.66646885
1505	C03A7.8	2.674270428	WBGene00000030	abu-7	0.003051162	0.046509447	8.776618848	30.44946599	1	3.383273999	0.13724226	3.246031739	0.831385333	3.246031739	2.684259096	0.788554017
1072	T28F2.7	5.184335052	WBGene00020903	acd-5	0.000991616	0.021220773	10.8431551	1.051901935	1	0.116877993	0.012009489	0.104868504	0.054670729	0.104868504	0.536636169	0.141606167
868	C02D5.1	2.800183773	WBGene00015335	acdh-6	0.000462186	0.012215456	12.26236132	24.70841957	1	2.745379952	0.056522235	2.688857717	0.774591059	2.688857717	2.652310177	0.596722146
532	Y48B6A.8	4.542918903	WBGene00000037	ace-3	8.70E-05	0.003751815	15.39965255	2.592013737	1	0.288001526	0.020775207	0.267226319	0.124218456	0.267226319	0.954666249	0.215275719
463	Y46G5A.21.1	8.943291767	WBGene00012911	acl-7	5.40E-05	0.002675114	16.30260383	0.694167016	1	0.077129668	0.000199957	0.076929711	0.021083968	0.076929711	-0.473748293	0.082315055
552	C42D8.5a.1	6.132297589	WBGene00000039	acn-1	9.69E-05	0.004027371	15.19605827	8.458305522	1	0.939811725	0.320948105	0.61886362	0.027755198	0.61886362	1.686584703	0.369082603
660	C42D8.5a.2	2.949863012	WBGene00000039	acn-1	0.000188852	0.00656432	13.93887589	91.65159669	1	10.18351074	1.923364295	8.260146448	0.707903069	8.260146448	5.265465824	1.056853131
225	Y73B6BL.24	7.419375203	WBGene00022245	acp-6	4.76E-06	0.000485493	20.93086381	1.239955203	1	0.1377728	0.00093244	0.13684036	0.018100982	0.13684036	0.660229111	0.086659969
791	Y73B6BL.25	5.280323086	WBGene00022246	acp-7	0.000347687	0.0100838	12.79424688	0.928391844	1	0.103154649	0.008344277	0.094810372	0.049900874	0.094810372	0.53431456	0.130675368
1144	F46E10.1a	6.852967005	WBGene00018488	acs-1	0.001238698	0.024891409	10.43171315	0.726216998	1	0.080690778	0.01572881	0.064961968	0.020056244	0.064961968	-0.435823314	0.112107559
403	F28D1.9	6.0283384	WBGene00009218	acs-20	3.32E-05	0.001885666	17.22300298	0.611868467	1	0.067985385	0.004441435	0.063543951	0.029705385	0.063543951	0.477552281	0.100673833
139	C01G6.7	5.847667952	WBGene00007228	acs-7	1.41E-06	0.000232017	23.26265163	3.474397463	1	0.386044163	0.006666572	0.37937759	0.033433776	0.37937759	1.120904827	0.129098487
828	Y50D7A.7	9.456066856	WBGene00000081	ads-1	0.000405594	0.011237598	12.50624496	0.436266953	1	0.048474106	8.48E-05	0.04838927	0.024713472	0.04838927	-0.361092551	0.087741507
603	BE10.2	3.725734968	WBGene00007210	agmo-1	0.000140076	0.005291461	14.50112907	7.477357717	1	0.830817524	0.097719234	0.73309829	0.347770718	0.73309829	1.632201849	0.39412554
280	F41G3.12	5.433464877	WBGene00018304	agr-1	1.16E-05	0.000951673	19.22546194	3.119878916	1	0.346653213	0.008613363	0.338039849	0.0439664	0.338039849	1.033767397	0.149698253
1012	B0041.2c.2	8.02603744	WBGene00015007	ain-2	0.000784875	0.017800866	11.27666219	0.591872486	1	0.06576361	0.004249806	0.061513803	0.018138144	0.061513803	-0.401800499	0.097021488
896	C25A11.4c.2	6.433104019	WBGene00000100	ajm-1	0.000521124	0.013340078	12.03851625	0.988055346	1	0.109783927	0.008628481	0.101155447	0.02359814	0.101155447	0.527950016	0.120670481
797	T11B7.4b	5.913349568	WBGene00001132	alp-1	0.000361973	0.010419101	12.71892886	2.297298897	1	0.255255433	0.131728549	0.123526884	0.032072327	0.123526884	0.914775875	0.248212441
801	C34F11.3a	9.320910034	WBGene00016415	ampd-1	0.000369534	0.010583609	12.68027303	0.305569515	1	0.033952168	0.000161485	0.033790683	0.023583946	0.033790683	-0.323709953	0.086219364
87	C05E11.4	5.318892664	WBGene00000133	amt-1	3.33E-07	8.79E-05	26.04585788	11.68815628	1	1.298684031	0.017668783	1.281015248	0.048235901	1.281015248	2.082233259	0.206024018
736	F42A10.3	4.93858293	WBGene00018340	anmt-2	0.000277939	0.008673334	13.21350871	1.385693068	1	0.153965896	0.012527196	0.1414387	0.072578884	0.1414387	0.663551351	0.161621096
991	T27E9.1d.11	4.863443956	WBGene00006439	ant-1.1	0.000745183	0.017250501	11.37302754	2.40766179	1	0.267517977	0.038706492	0.228811485	0.080080442	0.228811485	-0.813680729	0.197599297
1064	T27E9.1a.3	11.74028165	WBGene00006439	ant-1.1	0.000966479	0.02083834	10.89070767	1.723279014	1	0.191475446	0.002040159	0.189435287	0.082853008	0.189435287	-0.679284142	0.168776724
1070	T27E9.1d.32	6.328743758	WBGene00006439	ant-1.1	0.000989897	0.021204488	10.84636801	0.715622903	1	0.079513656	0.010469087	0.069044569	0.024832557	0.069044569	-0.437258946	0.109003311
1080	T27E9.1d.23	7.09702508	WBGene00006439	ant-1.1	0.001044729	0.022191787	10.74656754	1.085181865	1	0.120575763	0.004339119	0.116236644	0.018839842	0.116236644	-0.537108894	0.134901252
1305	F02E8.3	5.09802307	WBGene00000157	aps-2	0.001926753	0.033818159	9.618039315	0.64713954	1	0.071904393	0.010568269	0.061336124	0.059892655	0.061336124	0.455158522	0.14554801
270	F08C6.6	6.708671659	WBGene00017244	apy-1	9.68E-06	0.000822732	19.57296129	0.835682792	1	0.092853644	0.002221098	0.090632545	0.021078848	0.090632545	0.540574069	0.084780344
6	C01G6.1a.1	7.795523054	WBGene00000170	aqp-2	1.49E-08	2.24E-05	32.06322701	7.141785546	1	0.793531727	0.005789485	0.787742242	0.017960296	0.787742242	1.656213061	0.11920178
1132	F53H8.2	6.994065451	WBGene00000195	arr-1	0.001213387	0.024590371	10.46984877	0.257457721	1	0.028606413	0.001381127	0.027225287	0.019267931	0.027225287	-0.274594875	0.080218334
1554	K11D2.2.3	9.974809199	WBGene00010769	asah-1	0.003320064	0.049023585	8.622661391	0.553421862	1	0.061491318	0.000314777	0.061176541	0.030488586	0.061176541	0.359935116	0.107130445
762	ZK637.5	8.414580284	WBGene00014025	asna-1	0.000313754	0.00944596	12.98644789	0.247062568	1	0.027451396	0.000248645	0.027202751	0.018918954	0.027202751	-0.296394654	0.078544667
910	F25G6.6	3.636638926	WBGene00003816	asns-1	0.000544556	0.013728196	11.95655038	7.23026179	1	0.803362421	0.155639375	0.647723046	0.387940659	0.647723046	1.57411337	0.439183794
612	M02D8.4a	7.250416012	WBGene00019730	asns-2	0.00014341	0.005375776	14.45681162	1.21797989	1	0.135331099	0.00452634	0.130804759	0.018389973	0.130804759	0.611914688	0.118718349
793	C15C8.3a	9.186038639	WBGene00007605	asp-10	0.00035234	0.010180533	12.76937611	5.477498303	1	0.608610923	0.00023248	0.608378443	0.022586247	0.608378443	1.26123813	0.273924648
321	F21F8.4.2	7.791665776	WBGene00017678	asp-12	1.67E-05	0.001204965	18.52910366	3.275621208	1	0.363957912	0.006609575	0.357348337	0.017959051	0.357348337	1.05282865	0.158823926
1424	F21F8.4.1	8.11256344	WBGene00017678	asp-12	0.00257319	0.04145474	9.087808726	2.042405128	1	0.226933903	0.00808238	0.218851523	0.018258413	0.218851523	0.702507768	0.201073646
137	F28A12.4.1	7.113196873	WBGene00017881	asp-13	1.34E-06	0.000224837	23.36106664	2.385457674	1	0.265050853	0.002363223	0.262687629	0.01878247	0.262687629	0.929266756	0.106446211
1346	Y39B6A.24	2.858346599	WBGene00012683	asp-17	0.002132565	0.036347091	9.431785608	20.23115437	1	2.247906041	0.045169106	2.202736935	0.748495983	2.202736935	2.23537331	0.622049829
1340	F21F8.7	13.08468614	WBGene00000219	asp-6	0.00209508	0.035841336	9.464311923	0.939714878	1	0.104412764	2.54E-06	0.104410224	0.21036086	0.21036086	-0.569173327	0.213425993
846	F59D6.3	6.253510126	WBGene00019105	asp-8	0.000427936	0.01160435	12.40608969	1.550795401	1	0.1723106	0.002587997	0.169722603	0.025849162	0.169722603	0.666392717	0.148424605
452	T08H4.3	4.628656937	WBGene00020368	ast-1	4.93E-05	0.002500881	16.4758335	2.150768871	1	0.238974319	0.014921605	0.224052714	0.11042738	0.224052714	0.897930548	0.198677108
170	K08F8.2	5.367653673	WBGene00000220	atf-2	2.53E-06	0.000340191	22.14196638	7.664196288	1	0.851577365	0.008843406	0.842733959	0.046305175	0.842733959	1.654292255	0.202791657
826	F17A9.3	3.556362858	WBGene00017535	atf-8	0.000401814	0.011159829	12.52373818	7.506411263	1	0.834045696	0.080382804	0.753662892	0.426266755	0.753662892	1.58136003	0.420107294
840	K06A1.5	7.799492069	WBGene00019427	atg-16.2	0.000422356	0.011534857	12.43059875	0.492118242	1	0.054679805	0.000481048	0.054198756	0.017961636	0.054198756	-0.375576642	0.083508595
935	F26D10.9a	6.946304737	WBGene00000224	atgp-1	0.000591216	0.014505977	11.8034327	0.34639716	1	0.038488573	0.002472932	0.036015642	0.019506664	0.036015642	0.320419074	0.083243809
1541	C55F2.1b	7.239729185	WBGene00016957	atic-1	0.003271364	0.048701076	8.649582086	0.420284532	1	0.046698281	0.001274897	0.045423385	0.018414934	0.045423385	0.313964908	0.093233477
1055	W04D2.1a	6.858242383	WBGene00000228	atn-1	0.000938524	0.020408223	10.94508216	0.763069339	1	0.084785482	0.012514674	0.072270808	0.020022049	0.072270808	0.452622817	0.112004643
1018	B0024.4	5.472681491	WBGene00007097	b0024.4	0.000810717	0.018269793	11.21653647	3.689149266	1	0.409905474	0.004760678	0.405144796	0.04269819	0.405144796	-1.001723382	0.242953178
279	B0228.6	5.319014272	WBGene00015063	b0228.6	1.13E-05	0.000930286	19.2756854	1.363487292	1	0.151498588	0.008121369	0.143377219	0.048230853	0.143377219	0.707185273	0.128355735
427	B0238.1	6.765647979	WBGene00015067	b0238.1	3.77E-05	0.002026324	16.98186646	0.4761387	1	0.0529043	0.001526142	0.051378158	0.0206566	0.051378158	-0.409476758	0.082587486
768	B0272.4	4.918443635	WBGene00007130	b0272.4	0.000320587	0.009576277	12.9461112	3.90535407	1	0.43392823	0.011928228	0.422000002	0.074489644	0.422000002	1.068481356	0.229262191
625	B0280.13	6.898553205	WBGene00015107	b0280.13	0.000154211	0.005660409	14.32008114	0.284350362	1	0.031594485	0.001346228	0.030248257	0.019773442	0.030248257	-0.324809764	0.080905969
1250	B0280.7	1.664806842	WBGene00015103	b0280.7	0.001637264	0.030048239	9.917367713	19.0019965	1	2.111332944	0.090727602	2.020605342	1.174712668	2.020605342	2.270008737	0.666261298
26	B0393.5	5.648064685	WBGene00007170	b0393.5	4.20E-08	3.49E-05	30.05484301	3.377183225	1	0.375242581	0.007312413	0.367930168	0.037884624	0.367930168	1.143778653	0.115105334
1304	B0403.5	4.765258444	WBGene00015169	b0403.5	0.001921511	0.033804735	9.623043308	1.148388169	1	0.127598685	0.013942293	0.113656392	0.091465345	0.113656392	0.578930897	0.181286265
112	B0507.3a	7.337745627	WBGene00015220	b0507.3	8.25E-07	0.000169056	24.29776515	0.897925015	1	0.099769446	0.001284195	0.098485252	0.018217245	0.098485252	-0.581811679	0.078677255
773	B0511.6	9.608110968	WBGene00015232	b0511.6	0.00032509	0.00964797	12.92000145	0.300102136	1	0.033344682	8.45E-05	0.033260212	0.026154129	0.033260212	-0.333350767	0.08983037
1472	B0546.3a	7.071809708	WBGene00015250	b0546.3	0.00285032	0.044422009	8.900887893	0.58313284	1	0.064792538	0.001863373	0.062929165	0.01893443	0.062929165	-0.373045669	0.108449334
1483	B0546.4a	7.198647257	WBGene00015251	b0546.4	0.00296243	0.04579589	8.830464483	0.169166944	1	0.018796327	0.000940913	0.017855414	0.018519292	0.018519292	-0.231563455	0.078092057
1299	ZK1025.7	1.744007487	WBGene00050875	bah-1	0.001863941	0.032932872	9.678921044	18.07547806	1	2.008386451	0.146934844	1.861451607	1.160465952	1.861451607	2.233151353	0.679568652
861	Y49F6C.3	3.72329158	WBGene00021725	bath-9	0.000443451	0.011815568	12.33959683	6.084452506	1	0.676050278	0.114990475	0.561059804	0.348833472	0.561059804	1.46624611	0.40326659
481	ZK783.4	6.142875637	WBGene00001470	baz-2	6.42E-05	0.003060574	15.97541215	1.075932325	1	0.119548036	0.003822564	0.115725472	0.027574156	0.115725472	0.587199727	0.10342232
886	K02A4.1	8.533384654	WBGene00001149	bcat-1	0.000502462	0.012990762	12.1065057	0.249192502	1	0.027688056	0.000253777	0.027434279	0.019287122	0.027434279	-0.28910706	0.07926852
307	F25H8.6	4.356029193	WBGene00009133	bed-3	1.54E-05	0.001149895	18.68263568	7.121192417	1	0.791243602	0.096179787	0.695063815	0.159099056	0.695063815	1.604378517	0.29661425
769	C54C6.2	6.783288733	WBGene00000248	ben-1	0.000321132	0.009580087	12.94293061	0.40068425	1	0.044520472	0.001719895	0.042800577	0.020531012	0.042800577	0.349185174	0.082892303
671	ZK688.2	5.631356813	WBGene00022797	best-24	0.000199051	0.006805407	13.84002141	1.725161954	1	0.191684662	0.005502682	0.18618198	0.038295346	0.18618198	0.721249201	0.145715635
1383	F22F7.6	1.783565724	WBGene00017723	bgnt-1.2	0.002338791	0.038795528	9.262612629	19.63695882	1	2.181884314	0.078855023	2.103029291	1.152421912	2.103029291	2.220385216	0.657225267
1191	F21H7.10	2.255584979	WBGene00009032	bgnt-1.3	0.001387565	0.026727219	10.22225027	20.33459112	1	2.259399013	0.104306989	2.155092024	1.010504932	2.155092024	2.311273955	0.627042711
1073	F59E12.12	3.513395742	WBGene00000252	bli-2	0.000993535	0.021222231	10.83957651	25.94181702	1	2.882424114	0.26718333	2.615240784	0.447392972	2.615240784	2.632227537	0.656515899
31	Y73B6BL.34	6.24879742	WBGene00000256	bli-6	5.81E-08	4.04E-05	29.42614879	17.86364042	1	1.984848935	0.007089509	1.977759426	0.025916791	1.977759426	2.602947113	0.215093728
1394	F25D7.3a	5.133328516	WBGene00003847	blmp-1	0.002397184	0.039440903	9.217456115	5.264875682	1	0.584986187	0.020116182	0.564870005	0.057635113	0.564870005	1.132660421	0.3207473
1354	Y79H2A.1a	10.44504363	WBGene00000273	brp-1	0.002189806	0.037096923	9.383219563	0.819379663	1	0.091042185	7.78E-05	0.090964404	0.038304264	0.090964404	-0.449186214	0.125490841
1509	F39E9.2	6.710009968	WBGene00018195	btb-16	0.003087743	0.046942294	8.754882041	0.26650568	1	0.029611742	0.001766809	0.027844934	0.02106862	0.027844934	0.260932761	0.083689073
418	F39E9.11	5.824019534	WBGene00018200	btb-17	3.58E-05	0.001964573	17.08222291	1.026240621	1	0.114026736	0.004568379	0.109458356	0.033930857	0.109458356	0.586240178	0.105752683
1186	JC8.12a	2.216112067	WBGene00010442	bus-12	0.001356825	0.026245299	10.26357483	38.71984137	1	4.302204596	0.035318348	4.266886249	1.025505108	4.266886249	3.168007635	0.825504707
1529	ZK678.8	3.319466568	WBGene00044630	bus-17	0.003220289	0.048316977	8.678256367	7.325061353	1	0.813895706	0.251084313	0.562811393	0.544245039	0.562811393	1.573076718	0.535576985
775	T07F10.4a	4.664666087	WBGene00011590	bus-19	0.000330171	0.009773496	12.89096988	1.65487192	1	0.183874658	0.019260549	0.164614109	0.10506987	0.164614109	0.754787669	0.198621094
1257	T22B11.2	2.895316606	WBGene00044620	bus-4	0.00166945	0.030468455	9.881541924	21.2348543	1	2.359428256	0.034579786	2.32484847	0.732015384	2.32484847	2.321140356	0.623122095
531	T23F2.1.1	4.855983336	WBGene00044623	bus-8	8.56E-05	0.003712732	15.43010102	9.557880125	1	1.061986681	0.042841632	1.019145049	0.080881588	1.019145049	1.73793177	0.316769871
252	C01B10.11	6.302364119	WBGene00044294	c01b10.11	7.93E-06	0.000721809	19.95548941	1.329821668	1	0.147757963	0.002985829	0.144772134	0.025175945	0.144772134	0.678891253	0.094230657
67	C01F1.3a	5.706770199	WBGene00015298	c01f1.3	1.53E-07	5.22E-05	27.55603267	3.075822571	1	0.341758063	0.006342528	0.335415535	0.036499441	0.335415535	1.078580136	0.111867111
1482	C01F1.5	3.169289635	WBGene00015300	c01f1.5	0.002956852	0.045771348	8.833903865	9.933687614	1	1.103743068	0.225035725	0.878707344	0.614204173	0.878707344	1.664768618	0.548784792
751	C01G6.3.1	7.163974296	WBGene00007225	c01g6.3	0.0002957	0.009032822	13.09743869	0.947411013	1	0.10526789	0.001232674	0.104035216	0.018618261	0.104035216	0.527720341	0.112068978
573	C01G6.9	4.436087037	WBGene00007229	c01g6.9	0.000119737	0.004801771	14.79682917	2.902895928	1	0.322543992	0.024385323	0.298158669	0.143388582	0.298158669	1.002257226	0.23257704
362	C02B10.3	5.924868006	WBGene00015328	c02b10.3	2.32E-05	0.001472866	17.90602868	0.907032725	1	0.100781414	0.00473814	0.096043274	0.031835287	0.096043274	0.562589506	0.103718616
1087	C02D5.4	7.237388292	WBGene00043097	c02d5.4	0.001060408	0.022379778	10.71900298	0.320093253	1	0.035565917	0.001231207	0.03433471	0.018420519	0.03433471	0.295283622	0.078723807
1170	C03C10.5	1.201167626	WBGene00007271	c03c10.5	0.001324755	0.025975396	10.3077104	15.2776938	1	1.697521534	0.172797548	1.524723986	1.208076322	1.524723986	2.260624571	0.69615333
635	C03F11.2	4.16930678	WBGene00015388	c03f11.2	0.000169508	0.006123928	14.14208809	3.447780745	1	0.383086749	0.017471528	0.365615221	0.199361321	0.365615221	-1.091266034	0.264636123
1067	C04F12.1	7.320129004	WBGene00007297	c04f12.1	0.000973847	0.020932086	10.8766408	0.5402461	1	0.060027344	0.000892045	0.059135299	0.018247815	0.059135299	-0.380205576	0.09456622
731	C05A9.2	5.504765445	WBGene00007317	c05a9.2	0.000273587	0.008586004	13.24308389	0.753002155	1	0.083666906	0.005504656	0.07816225	0.041721147	0.07816225	0.485935192	0.116365529
1024	C05D11.5	5.762116131	WBGene00015483	c05d11.5	0.000832819	0.018657902	11.16662793	0.513225295	1	0.057025033	0.005256834	0.051768198	0.035260795	0.051768198	0.391096743	0.108523678
337	C05D2.8	6.792724613	WBGene00015469	c05d2.8	1.93E-05	0.001312647	18.25886989	2.107999931	1	0.234222215	0.001855974	0.232366241	0.020464763	0.232366241	0.842481865	0.129143466
927	C05D9.3	6.377937466	WBGene00015472	c05d9.3	0.000575498	0.014211524	11.85360507	0.972363243	1	0.10804036	0.002311736	0.105728624	0.024227141	0.105728624	0.521694266	0.120820316
892	C05D9.9b	7.069668079	WBGene00015476	c05d9.9	0.000510434	0.013127641	12.0771577	0.320472028	1	0.035608003	0.001091677	0.034516326	0.018942758	0.034516326	-0.309699416	0.079022695
779	C05E11.7	1.390309845	WBGene00015496	c05e11.7	0.000335544	0.009881521	12.86076413	20.1803721	1	2.242263567	0.154401512	2.087862055	1.204725047	2.087862055	2.62842479	0.691305329
873	C06A1.4	8.294582126	WBGene00014667	c06a1.4	0.00047454	0.012478664	12.21314482	1.055749518	1	0.117305502	0.000426788	0.116878714	0.018610491	0.116878714	0.547706644	0.123651344
723	C06A8.3	8.209985941	WBGene00015514	c06a8.3	0.00025555	0.008110158	13.37096392	0.840507185	1	0.093389687	0.000394075	0.092995612	0.018429868	0.092995612	0.499469514	0.104123172
685	C06B3.6.2	5.564255993	WBGene00007365	c06b3.6	0.000218627	0.007321926	13.66381487	1.652917576	1	0.183657508	0.007201515	0.176455993	0.040034724	0.176455993	0.703933841	0.143894135
1007	C06E4.8	4.855172161	WBGene00015537	c06e4.8	0.000769834	0.017541257	11.31258794	1.403163573	1	0.155907064	0.009490851	0.146416213	0.080969318	0.146416213	-0.632707256	0.166282531
36	C06E7.4a	5.302106436	WBGene00015541	c06e7.4	6.66E-08	4.24E-05	29.16206814	5.578302997	1	0.619811444	0.02282796	0.596983484	0.048944649	0.596983484	1.464759872	0.150250941
508	C06E7.88	2.639508812	WBGene00189995	c06e7.88	7.38E-05	0.003332856	15.71078985	28.8570156	1	3.206335067	0.102211866	3.104123201	0.847035307	3.104123201	3.048321603	0.578421233
741	C06G1.1a	4.621867497	WBGene00015545	c06g1.1	0.000288616	0.008935424	13.14286369	8.882628668	1	0.986958741	0.463256034	0.523702707	0.111466432	0.523702707	1.780747945	0.468131832
949	C06G1.2	2.567072982	WBGene00015546	c06g1.2	0.000630812	0.015249177	11.6827789	20.95779661	1	2.328644068	0.087342135	2.241301933	0.879441199	2.241301933	2.422601841	0.583185164
833	C07A12.7a.1	7.401411308	WBGene00015561	c07a12.7	0.000408905	0.011260166	12.49105566	0.254444359	1	0.028271595	0.001140611	0.027130984	0.018123169	0.027130984	-0.292574076	0.07825969
977	C07D10.5	6.429733465	WBGene00015569	c07d10.5	0.000702952	0.016506061	11.48142532	0.746146376	1	0.082905153	0.002113171	0.080791982	0.02363515	0.080791982	0.453264483	0.107825008
396	C07E3.3a	6.596751169	WBGene00007414	c07e3.3	3.16E-05	0.001830392	17.31854869	1.307304616	1	0.145256068	0.001939635	0.143316434	0.021994607	0.143316434	-0.657281329	0.106596846
1504	C08A9.10	4.571417505	WBGene00044773	c08a9.10	0.003046413	0.046487143	8.779460181	1.338161147	1	0.148684572	0.025227861	0.12345671	0.119473638	0.12345671	0.641140296	0.215790652
1066	C08E8.4	5.269457561	WBGene00007440	c08e8.4	0.000971854	0.020914912	10.88043589	1.966895836	1	0.218543982	0.010257864	0.208286118	0.050393961	0.208286118	0.725527896	0.180404963
275	C08F1.10	4.054354629	WBGene00015613	c08f1.10	1.01E-05	0.000844924	19.48706256	7.6728785	1	0.852542056	0.059818577	0.792723478	0.228919359	0.792723478	1.694591866	0.312406355
414	C08G5.7b	5.605910617	WBGene00044418	c08g5.7	3.47E-05	0.001920474	17.13902248	0.950991891	1	0.105665766	0.002688423	0.102977342	0.038937073	0.102977342	-0.570254548	0.108028089
415	C08G5.7c	5.605910617	WBGene00044418	c08g5.7	3.47E-05	0.001920474	17.13902248	0.950991891	1	0.105665766	0.002688423	0.102977342	0.038937073	0.102977342	-0.570254548	0.108028089
865	C08G9.1	6.459479871	WBGene00015619	c08g9.1	0.000451037	0.011962117	12.30793525	0.474813881	1	0.052757098	0.002018214	0.050738884	0.023314577	0.050738884	-0.370630923	0.087023407
952	C08G9.2	3.413160243	WBGene00015620	c08g9.2	0.000638589	0.015388512	11.65998454	9.326560698	1	1.036284522	0.211624181	0.824660341	0.497547972	0.824660341	1.779229699	0.504420421
1139	C09F5.1	6.235590051	WBGene00015647	c09f5.1	0.001233546	0.024855789	10.43941096	0.40136686	1	0.044596318	0.003076489	0.041519829	0.026108942	0.041519829	0.332228351	0.092988523
173	C09F9.2	6.812518522	WBGene00007479	c09f9.2	2.61E-06	0.000343891	22.08507098	6.856333429	1	0.761814825	0.002381331	0.759433495	0.020327802	0.759433495	1.564140975	0.192352665
594	C09F9.4	4.070080101	WBGene00007481	c09f9.4	0.000134353	0.005188882	14.57971359	9.416021238	1	1.046224582	0.17475824	0.871466342	0.224506715	0.871466342	1.738938527	0.376815424
553	C10C5.4	7.45833453	WBGene00007508	c10c5.4	9.77E-05	0.004047248	15.17993199	0.395693956	1	0.043965995	0.000847617	0.043118379	0.018058927	0.043118379	0.361752939	0.077495307
1516	C10C5.5	4.035725755	WBGene00007509	c10c5.5	0.003133433	0.047354478	8.728097133	4.086657705	1	0.454073078	0.088928431	0.365144648	0.234299657	0.365144648	1.028933313	0.333424541
1159	C10G8.4	5.244852737	WBGene00015683	c10g8.4	0.001284947	0.025433964	10.36402597	1.082351858	1	0.120261318	0.007159068	0.113102249	0.051552338	0.113102249	0.531103796	0.137326937
1141	C10G8.8b.2	2.670939271	WBGene00015684	c10g8.8	0.001239078	0.024891409	10.43114679	56.65599387	1	6.29511043	2.491238238	3.803872193	0.832886797	3.803872193	-3.982173243	1.133651801
979	C13C12.2	3.403459063	WBGene00007552	c13c12.2	0.000705852	0.016540292	11.47377445	11.5262377	1	1.280693078	0.085271439	1.195421639	0.502420353	1.195421639	1.800619512	0.453470459
1095	C14A4.9	3.451680843	WBGene00007560	c14a4.9	0.001074753	0.022517271	10.69414233	7.062852474	1	0.784761386	0.206321309	0.578440077	0.478198117	0.578440077	1.623844462	0.495396216
1432	C14B9.2	7.984025666	WBGene00015752	c14b9.2	0.002617519	0.041930169	9.056574471	0.178969518	1	0.019885502	0.000494237	0.019391265	0.018090412	0.019391265	0.234288225	0.077352502
1401	C14C11.4	5.141178501	WBGene00015768	c14c11.4	0.002421694	0.039671563	9.198833646	0.587031715	1	0.065225746	0.008475192	0.056750554	0.057156971	0.057156971	-0.42593022	0.139457618
197	C14C6.2a	7.216002567	WBGene00015756	c14c6.2	3.62E-06	0.000421662	21.4557345	1.22581992	1	0.136202213	0.001888313	0.1343139	0.018473546	0.1343139	0.658764235	0.083932749
61	C14C6.5a	7.263501308	WBGene00015759	c14c6.5	1.27E-07	4.78E-05	27.91111732	7.508855295	1	0.834317255	0.001461613	0.832855642	0.018360595	0.832855642	1.680033904	0.150427806
928	C14F11.4a	6.011537054	WBGene00015780	c14f11.4	0.000575041	0.014211524	11.85508454	1.734382501	1	0.192709167	0.00466024	0.188048927	0.03005133	0.188048927	0.696767718	0.161348903
1497	C15C7.7	6.52159901	WBGene00015793	c15c7.7	0.003013279	0.046177446	8.799410373	0.242464995	1	0.026940555	0.001887743	0.025052812	0.022686755	0.025052812	-0.260018556	0.085947873
1275	C16A11.4b	7.451868712	WBGene00015817	c16a11.4	0.001756607	0.031606535	9.787933697	0.335218813	1	0.037246535	0.002291878	0.034954656	0.018065352	0.034954656	-0.292415076	0.081136992
1294	C16A3.4.1	8.567653599	WBGene00015809	c16a3.4	0.001845331	0.032690138	9.697358779	0.296095615	1	0.032899513	0.004569771	0.028329742	0.019405349	0.028329742	-0.290617756	0.089694833
1075	C17E4.19	2.233406634	WBGene00219310	c17e4.19	0.000996534	0.02126649	10.83399565	27.15821079	1	3.017578977	0.048357371	2.969221606	1.018992418	2.969221606	2.692858136	0.671918836
580	C17E4.20	5.339838618	WBGene00219313	c17e4.20	0.000124452	0.004922492	14.7240048	4.330679495	1	0.481186611	0.018884077	0.462302533	0.047384007	0.462302533	1.158419933	0.220888845
1389	C17F4.2	1.124495923	WBGene00015910	c17f4.2	0.002371899	0.039174755	9.236871123	13.66099126	1	1.517887917	0.16249171	1.355396207	1.205533508	1.355396207	2.107281166	0.691951944
430	C17F4.7.2	8.570537448	WBGene00015913	c17f4.7	3.85E-05	0.002054131	16.94383808	6.20519065	1	0.689465628	0.005291503	0.684174125	0.019415549	0.684174125	1.426227633	0.236630249
526	C17F4.7.1	9.484183483	WBGene00015913	c17f4.7	8.22E-05	0.003583038	15.50809655	5.551121747	1	0.616791305	0.000740041	0.616051264	0.024965831	0.616051264	1.325837273	0.240469391
1228	C18D11.1	5.333873463	WBGene00007679	c18d11.1	0.001540372	0.028776616	10.02968658	0.682221148	1	0.07580235	0.011599713	0.064202636	0.047623051	0.064202636	0.442427708	0.132976618
364	C18E9.5	6.636219923	WBGene00007685	c18e9.5	2.40E-05	0.001517602	17.83895957	0.498592096	1	0.055399122	0.001586535	0.053812587	0.021657247	0.053812587	-0.425483079	0.083983737
1269	C18E9.7	3.860009668	WBGene00007687	c18e9.7	0.001716637	0.031011646	9.830264304	4.030114781	1	0.447790531	0.061837453	0.385953079	0.293209609	0.385953079	1.11398778	0.348488422
366	C18H7.11	5.302921224	WBGene00044457	c18h7.11	2.47E-05	0.001546959	17.78903598	1.292317142	1	0.143590794	0.008128107	0.135462687	0.048909693	0.135462687	-0.676251168	0.129169306
192	C18H9.5	6.038339667	WBGene00016003	c18h9.5	3.34E-06	0.000397212	21.61168824	2.264690151	1	0.251632239	0.002574965	0.249057274	0.029503424	0.249057274	-0.896307457	0.113197286
1158	C23H3.3b	7.399917383	WBGene00016019	c23h3.3	0.001281286	0.025383398	10.36929352	0.208991717	1	0.023221302	0.000852472	0.022368829	0.018125097	0.022368829	-0.256236961	0.077520557
1347	C23H4.3	5.900559103	WBGene00007692	c23h4.3	0.002138739	0.036425253	9.426484266	0.48020169	1	0.053355743	0.004263858	0.049091886	0.032335934	0.049091886	0.350307298	0.103370639
1366	C23H5.8a	5.54574222	WBGene00016027	c23h5.8	0.002237876	0.037583539	9.343419213	3.685368789	1	0.409485421	0.005565377	0.403920044	0.040543499	0.403920044	0.951443312	0.266670007
1449	C23H5.8d	2.287375086	WBGene00016027	c23h5.8	0.002718949	0.042986597	8.987081776	17.74516816	1	1.971685352	0.24549871	1.726186641	0.998087809	1.726186641	2.132349019	0.66730008
260	C24B5.4	5.25182529	WBGene00016046	c24b5.4	8.48E-06	0.000748889	19.82747185	1.743626283	1	0.193736254	0.009717305	0.184018949	0.051218035	0.184018949	0.793596746	0.134296103
1430	C24B9.3	8.626094637	WBGene00016048	c24b9.3	0.002610643	0.041881655	9.061383812	0.772497144	1	0.085833016	0.000235595	0.085597421	0.01961977	0.085597421	0.431669867	0.123824464
1479	C24H10.1	4.35727163	WBGene00016067	c24h10.1	0.002912747	0.045180069	8.861333769	1.929786838	1	0.21442076	0.026236822	0.188183937	0.15884712	0.188183937	0.740748741	0.244785438
1450	C24H12.4a	8.255326207	WBGene00016073	c24h12.4	0.002718406	0.042986597	8.987446373	0.162537813	1	0.018059757	0.000376706	0.017683051	0.018522953	0.018522953	-0.232891051	0.078062351
79	C25F9.11	5.54425042	WBGene00045411	c25f9.11	2.54E-07	7.38E-05	26.57384051	5.497605149	1	0.610845017	0.005134636	0.60571038	0.040585098	0.60571038	-1.430922207	0.137615269
68	C26B9.3	5.211564823	WBGene00016133	c26b9.3	1.46E-07	5.22E-05	27.64460551	4.955184894	1	0.550576099	0.012968195	0.537607905	0.053217739	0.537607905	1.369318217	0.141310811
961	C26F1.1b	4.66507939	WBGene00016146	c26f1.1	0.000654662	0.015628091	11.61374567	2.023550225	1	0.224838914	0.02399239	0.200846524	0.105009876	0.200846524	0.772056671	0.203281572
1224	C26F1.1a	2.059689552	WBGene00016146	c26f1.1	0.001525992	0.028581662	10.04696384	18.99649638	1	2.11072182	0.408250734	1.702471086	1.079556769	1.702471086	2.396578853	0.734124317
1481	C27A7.1d	2.328817269	WBGene00007753	c27a7.1	0.002921737	0.04525832	8.855708319	63.49340744	1	7.054823049	2.939912222	4.114910826	0.981490474	4.114910826	-3.970317338	1.231749514
1489	C27A7.2	0.760239576	WBGene00007754	c27a7.2	0.002978973	0.045897511	8.820302071	11.99444584	1	1.332716205	0.177998493	1.154717712	1.164891318	1.164891318	2.021577157	0.682915149
1309	C27A7.5d	6.174215479	WBGene00007756	c27a7.5	0.001937172	0.033950079	9.608136133	1.270669523	1	0.141185503	0.012355416	0.128830087	0.027055064	0.128830087	-0.56324184	0.154526065
783	C27A7.8a	3.764434049	WBGene00007758	c27a7.8	0.000337838	0.009886014	12.84801309	4.816973556	1	0.535219284	0.027578982	0.507640302	0.331256966	0.507640302	1.305742625	0.348376153
784	C27A7.8b	3.764434049	WBGene00007758	c27a7.8	0.000337838	0.009886014	12.84801309	4.816973556	1	0.535219284	0.027578982	0.507640302	0.331256966	0.507640302	1.305742625	0.348376153
404	C28G1.5b	6.285177616	WBGene00016190	c28g1.5	3.32E-05	0.001885666	17.22595629	1.196732485	1	0.132970276	0.002552289	0.130417987	0.025407112	0.130417987	-0.628255058	0.10246254
1408	C28H8.3	10.11349667	WBGene00016194	c28h8.3	0.002459423	0.040072178	9.170537595	0.381620466	1	0.042402274	5.66E-05	0.042345649	0.032497271	0.042345649	-0.315929981	0.098166185
1054	C29A12.6a	2.647884979	WBGene00007800	c29a12.6	0.000935921	0.020370932	10.9502281	19.62759104	1	2.180843449	0.11071399	2.070129459	0.843268445	2.070129459	2.302649538	0.580204137
17	C29F3.7a	6.62290482	WBGene00007807	c29f3.7	1.84E-08	2.48E-05	31.65553151	4.558248104	1	0.506472012	0.00440361	0.502068401	0.021769188	0.502068401	-1.322016901	0.097192178
466	C30G12.2	4.626820845	WBGene00016274	c30g12.2	5.59E-05	0.002752822	16.23611159	2.872915972	1	0.319212886	0.041964489	0.277248397	0.11070747	0.277248397	1.022357317	0.22445863
1245	C30G4.4s.5	7.21168814	WBGene00016269	c30g4.4	0.001619551	0.029842672	9.937388691	0.210551419	1	0.023394602	0.001041029	0.022353573	0.018484688	0.022353573	-0.253082693	0.078308789
911	C30H6.5b	2.183970582	WBGene00007823	c30h6.5	0.000550464	0.013831527	11.9364471	27.81355537	1	3.090395041	0.326460698	2.763934343	1.037348766	2.763934343	2.834690615	0.701050832
1292	C30H6.5a	1.923830243	WBGene00007823	c30h6.5	0.0018389	0.032651856	9.703773951	31.49864338	1	3.499849264	0.375890121	3.123959143	1.118998443	3.123959143	2.812325107	0.765692892
1492	C31C9.6	6.968014043	WBGene00007840	c31c9.6	0.003007253	0.046177446	8.803062379	0.319283339	1	0.035475927	0.001239546	0.034236381	0.019394786	0.034236381	-0.275117539	0.080640929
804	C32D5.12	4.222557368	WBGene00016319	c32d5.12	0.000373471	0.010656454	12.66045851	2.826538063	1	0.314059785	0.026072817	0.287986968	0.187445507	0.287986968	0.985848865	0.263210122
122	C32F10.4	9.608115038	WBGene00016332	c32f10.4	9.39E-07	0.000176507	24.0500046	1.04494398	1	0.116104887	8.75E-05	0.116017345	0.02615417	0.116017345	-0.63103697	0.089837266
1474	C32H11.5.1	1.536238316	WBGene00007868	c32h11.5	0.002881686	0.04484991	8.880905175	16.32211558	1	1.813568398	0.133986257	1.679582141	1.19251644	1.679582141	2.101026333	0.683092979
1151	C33A12.19a	5.689001054	WBGene00007890	c33a12.19	0.00126723	0.025241969	10.38965973	0.456861074	1	0.050762342	0.004463315	0.046299027	0.036909995	0.046299027	-0.368078767	0.108923879
1217	C33D9.13	4.400415372	WBGene00194651	c33d9.13	0.001506355	0.028403239	10.07082572	2.219544814	1	0.24661609	0.035651249	0.210964841	0.150254386	0.210964841	0.811813476	0.246693593
1069	C33G8.2	5.024891004	WBGene00016360	c33g8.2	0.000979844	0.021027681	10.86527209	1.5030981	1	0.1670109	0.01855846	0.148452439	0.06518786	0.148452439	0.636134549	0.161605987
607	C33H5.13a	5.375018244	WBGene00016379	c33h5.13	0.000139673	0.005291461	14.50654674	1.672319265	1	0.185813252	0.006016922	0.17979633	0.04602903	0.17979633	-0.717553974	0.138764189
444	C34C12.6	4.122761752	WBGene00007925	c34c12.6	4.35E-05	0.002251972	16.71264884	6.164914448	1	0.684990494	0.069589058	0.615401436	0.210580148	0.615401436	1.480477273	0.30808868
772	C34C12.7	4.975165448	WBGene00007926	c34c12.7	0.000323407	0.009610478	12.92971278	1.193691625	1	0.132632403	0.010426068	0.122206335	0.069290383	0.122206335	0.618591683	0.155581977
1545	C34D4.10	4.571722882	WBGene00016402	c34d4.10	0.003299187	0.048905859	8.634152241	1.76226723	1	0.19580747	0.017281321	0.178526149	0.119423657	0.178526149	0.657794614	0.20825602
1267	C35A5.10	1.238575947	WBGene00044016	c35a5.10	0.001707329	0.030914944	9.840264904	18.2660492	1	2.029561022	0.09340989	1.936151133	1.208510811	1.936151133	2.246406826	0.673356521
592	C35A5.11a	3.422866666	WBGene00044024	c35a5.11	0.000133757	0.005174699	14.58808932	13.37124717	1	1.48569413	0.252183635	1.233510495	0.492670927	1.233510495	2.172310141	0.518579769
1469	C35A5.6a	5.910686625	WBGene00007950	c35a5.6	0.002837689	0.04431547	8.908998126	0.30225924	1	0.03358436	0.004565189	0.029019171	0.032127171	0.032127171	-0.307734766	0.103715763
258	C35B1.4	5.777718177	WBGene00016434	c35b1.4	8.41E-06	0.000747664	19.84268107	0.959970189	1	0.106663354	0.004517594	0.10214576	0.034920909	0.10214576	0.597610797	0.106769687
858	C35B1.5	5.973924168	WBGene00016435	c35b1.5	0.000438219	0.011707025	12.36175128	0.892628251	1	0.099180917	0.004301403	0.094879513	0.030826874	0.094879513	0.505132159	0.112856548
482	C35E7.4	5.696460765	WBGene00016456	c35e7.4	6.45E-05	0.003071719	15.96459945	0.733368185	1	0.081485354	0.005226792	0.076258562	0.036736787	0.076258562	0.50784413	0.110121452
1511	C36B1.6a	6.213484955	WBGene00007973	c36b1.6	0.003095663	0.046999451	8.750210562	0.450875528	1	0.050097281	0.002436129	0.047661152	0.026439403	0.047661152	-0.326336858	0.0960823
1099	C36C5.5	4.087803611	WBGene00016474	c36c5.5	0.001088785	0.022727768	10.67014638	3.592344439	1	0.399149382	0.109936178	0.289213204	0.21967464	0.289213204	1.116261683	0.338121236
1374	C36E6.8.2	1.673731917	WBGene00044683	c36e6.8	0.002270749	0.037938204	9.316697578	26.34119144	1	2.926799049	0.161517461	2.765281588	1.173231755	2.765281588	2.54152679	0.713890586
770	C36E8.1.1	9.357981447	WBGene00007980	c36e8.1	0.000322189	0.009586692	12.93677796	0.349611306	1	0.038845701	0.000804143	0.038041557	0.02388036	0.038041557	-0.341432268	0.088140837
1329	C37E2.2a	2.149624666	WBGene00007994	c37e2.2	0.002051814	0.035414811	9.502595925	16.42461665	1	1.824957406	0.165550167	1.659407239	1.04960788	1.659407239	2.12546064	0.65681304
913	C38C3.4b	6.267183457	WBGene00016513	c38c3.4	0.000549284	0.013831527	11.94044265	0.414966394	1	0.046107377	0.002563419	0.043543959	0.025655678	0.043543959	-0.352520401	0.091267288
1555	C39B5.10	1.591220031	WBGene00016528	c39b5.10	0.003371305	0.04973704	8.594766399	15.72392932	1	1.747103258	0.220209612	1.526893646	1.185711502	1.526893646	-2.099345705	0.706468874
514	C39B5.5	4.474198968	WBGene00016523	c39b5.5	7.66E-05	0.003412395	15.64030049	8.509242687	1	0.94547141	0.021533057	0.923938353	0.136304557	0.923938353	1.644350995	0.295763182
1115	C39D10.11a	7.045662227	WBGene00043983	c39d10.11	0.001131772	0.02328609	10.59853603	0.322405889	1	0.035822877	0.00209615	0.033726726	0.019039353	0.033726726	-0.29767865	0.081657488
241	C39H7.4	6.788137196	WBGene00016542	c39h7.4	6.77E-06	0.000644452	20.25711952	0.962065593	1	0.106896177	0.001668852	0.105227325	0.020496892	0.105227325	-0.580062498	0.082724273
1307	C40A11.6	2.826907594	WBGene00016549	c40a11.6	0.00192817	0.033818159	9.61668931	11.04776252	1	1.227529169	0.256505494	0.971023675	0.762580138	0.971023675	1.889968956	0.605259374
611	C41G11.1a	6.740460694	WBGene00016568	c41g11.1	0.000142294	0.005342649	14.4715345	0.469877578	1	0.05220862	0.006860081	0.045348539	0.020840015	0.045348539	0.401735469	0.09483278
1097	C41H7.6	5.79375	WBGene00016576	c41h7.6	0.001081481	0.022634756	10.68259776	0.441970614	1	0.049107846	0.004563342	0.044544504	0.034575192	0.044544504	0.365428374	0.106466681
600	C42D4.1.1	9.250298616	WBGene00016594	c42d4.1	0.000137444	0.005255177	14.5368563	1.007545173	1	0.111949464	0.001448897	0.110500567	0.023046167	0.110500567	0.557216239	0.107545416
652	C42D4.3	4.147300434	WBGene00016596	c42d4.3	0.000183681	0.006462922	13.99106975	11.14223812	1	1.238026458	0.18933283	1.048693628	0.204539696	1.048693628	1.840787229	0.375023348
314	C44C1.1	5.404978841	WBGene00016641	c44c1.1	1.63E-05	0.001188673	18.58262011	2.494348869	1	0.277149874	0.007899807	0.269250067	0.044944126	0.269250067	0.919179553	0.13822468
1378	C44E12.1	6.947074997	WBGene00016657	c44e12.1	0.002291488	0.038148792	9.300040103	0.420834013	1	0.046759335	0.001475293	0.045284041	0.019502596	0.045284041	0.321072995	0.090309009
1187	C44H9.6.3	5.046277878	WBGene00008101	c44h9.6	0.001360741	0.026298865	10.25825849	1.788144424	1	0.198682714	0.044306725	0.154375988	0.063550058	0.154375988	-0.689253693	0.189418651
1434	C45B11.6	3.1254881	WBGene00045379	c45b11.6	0.002620978	0.041930169	9.054159744	23.16300656	1	2.573667396	0.027111449	2.546555946	0.632591339	2.546555946	2.363183442	0.678285213
1255	C45B2.1	3.618055053	WBGene00016658	c45b2.1	0.001666399	0.03046124	9.884907713	6.773838578	1	0.752648731	0.240102499	0.512546232	0.396655133	0.512546232	1.513963896	0.479360047
1142	C45E1.4	6.270369725	WBGene00016663	c45e1.4	0.001239112	0.024891409	10.43109537	1.118080363	1	0.124231151	0.002255149	0.121976003	0.025611167	0.121976003	-0.540762618	0.139107843
1443	C46C11.4	1.651604096	WBGene00044567	c46c11.4	0.002658477	0.042264804	9.028189468	15.21021041	1	1.690023379	0.167870931	1.522152448	1.176845165	1.522152448	2.103341613	0.689515731
816	C46C2.2.2	7.077777865	WBGene00008110	c46c2.2	0.000388878	0.010923017	12.58488867	0.324140006	1	0.036015556	0.001758192	0.034257364	0.018911467	0.034257364	0.318200227	0.08064943
1171	C46C2.5	4.994355667	WBGene00008113	c46c2.5	0.001326054	0.025978646	10.3059029	1.933675588	1	0.214852843	0.009700998	0.205151845	0.067657659	0.205151845	0.708775816	0.184087981
1233	C46F11.6	5.664594273	WBGene00008121	c46f11.6	0.001577965	0.029311809	9.98528125	0.56934147	1	0.063260163	0.004949785	0.058310378	0.037485925	0.058310378	0.388286771	0.110468508
146	C46H11.2	6.433317003	WBGene00016728	c46h11.2	1.52E-06	0.000238936	23.12172921	1.633453096	1	0.181494788	0.002398338	0.179096451	0.023595807	0.179096451	-0.767989077	0.089144557
999	C47D12.5	6.829390835	WBGene00008139	c47d12.5	0.000754817	0.01736069	11.34916988	0.452732083	1	0.050303565	0.001286662	0.049016902	0.020213116	0.049016902	-0.352003971	0.084547352
297	C48E7.1	7.177793731	WBGene00016749	c48e7.1	1.40E-05	0.001078216	18.87474333	0.993362712	1	0.110373635	0.001086829	0.109286806	0.01857758	0.109286806	0.581572314	0.085964185
1277	C49A1.10	6.263592362	WBGene00008191	c49a1.10	0.001760995	0.031652443	9.783346959	0.390662316	1	0.043406924	0.002457121	0.040949803	0.025706104	0.040949803	-0.318598598	0.091101748
978	C49A9.2.1	6.595313047	WBGene00016756	c49a9.2	0.000705022	0.016537737	11.4759609	0.440632057	1	0.048959117	0.00261674	0.046342378	0.022007221	0.046342378	-0.350637324	0.086817853
1150	C49A9.3	6.418918472	WBGene00016757	c49a9.3	0.00126181	0.025187291	10.39757328	0.545214815	1	0.060579424	0.001929915	0.058649509	0.02375512	0.058649509	-0.377283339	0.09730314
585	C49A9.5	5.189046018	WBGene00016759	c49a9.5	0.000126964	0.00497895	14.68632436	2.213220098	1	0.245913344	0.007235048	0.238678296	0.054413217	0.238678296	-0.827678594	0.158207215
83	C49C3.9	6.901441081	WBGene00008199	c49c3.9	3.03E-07	8.36E-05	26.23283643	2.119299514	1	0.235477724	0.001293126	0.234184598	0.019756473	0.234184598	-0.887293603	0.086912217
233	C49F8.3	4.681357935	WBGene00008215	c49f8.3	5.71E-06	0.000561713	20.58469621	3.112659606	1	0.345851067	0.018044838	0.327806229	0.102673925	0.327806229	1.093536135	0.195392692
647	C50A2.3b	5.256660552	WBGene00016797	c50a2.3	0.000179313	0.006357984	14.03632695	0.935123147	1	0.103902572	0.009699034	0.094203538	0.050989043	0.094203538	-0.560170236	0.134001589
323	C50B6.7	8.835176595	WBGene00008220	c50b6.7	1.71E-05	0.001216179	18.48515249	1.187905633	1	0.131989515	0.000213964	0.131775551	0.020525367	0.131775551	0.633764084	0.095854929
1487	C50E3.11	5.220571827	WBGene00016822	c50e3.11	0.002969933	0.045833216	8.825848323	0.512831573	1	0.056981286	0.009244027	0.047737259	0.052755471	0.052755471	0.399868754	0.135394675
273	C50F4.1.1	7.968278827	WBGene00008229	c50f4.1	9.89E-06	0.000831157	19.53238713	2.047939291	1	0.22754881	0.005179838	0.222368972	0.018074299	0.222368972	-0.839674169	0.119437748
1493	C50F4.1.2	8.22189868	WBGene00008229	c50f4.1	0.003010224	0.046177446	8.80126091	1.509315775	1	0.167701753	0.002142819	0.165558934	0.018453499	0.165558934	-0.598126871	0.175346285
303	C50H2.13	6.176989858	WBGene00008246	c50h2.13	1.48E-05	0.001118743	18.75993539	0.77820947	1	0.086467719	0.002401258	0.084066461	0.027010323	0.084066461	-0.524947058	0.092771173
505	C52D10.3b	4.06618253	WBGene00016877	c52d10.3	7.24E-05	0.00328963	15.74668841	9.997451841	1	1.110827982	0.224098763	0.886729219	0.225589394	0.886729219	1.85961572	0.402634715
680	C52E2.4.1	6.969290424	WBGene00016883	c52e2.4	0.000206264	0.006958861	13.77314606	0.88063313	1	0.097848126	0.004411861	0.093436264	0.019388385	0.093436264	-0.514744386	0.104457808
1061	C53D5.1b	1.525952081	WBGene00016902	c53d5.1	0.000951885	0.020581704	10.91889293	34.3170032	1	3.813000356	0.988970012	2.824030344	1.193655255	2.824030344	3.185764568	0.899407759
1121	C53H9.2a	9.194366194	WBGene00016907	c53h9.2	0.001162124	0.023761392	10.54961361	0.409151128	1	0.045461236	0.000162913	0.045298323	0.022644305	0.045298323	-0.328749385	0.084763748
1540	C54F6.18	3.543129585	WBGene00235093	c54f6.18	0.003264554	0.048631256	8.653378867	5.584357132	1	0.620484126	0.037741601	0.582742525	0.432736073	0.582742525	-1.218652632	0.402177356
1363	C23H4.1.3	7.721662615	WBGene00000277	cab-1	0.002230845	0.037520393	9.349186203	1.056128343	1	0.117347594	0.020679334	0.09666826	0.017946228	0.09666826	-0.509424061	0.142714078
250	M03F4.7a.2	8.224925463	WBGene00019760	calu-1	7.78E-06	0.000713817	19.99147244	0.607643693	1	0.067515966	0.000443742	0.067072224	0.018459596	0.067072224	0.468344317	0.078098099
705	Y23H5A.7c.2	9.015303392	WBGene00000800	cars-1	0.000234948	0.007633081	13.52865629	0.28008046	1	0.031120051	0.001485925	0.029634126	0.021492596	0.029634126	-0.327234449	0.086038318
135	T13F2.8a	6.841037488	WBGene00000301	cav-1	1.27E-06	0.000215065	23.47483	4.653307143	1	0.517034127	0.00195477	0.515079357	0.020135006	0.515079357	1.298652915	0.147827376
212	C12C8.2a	6.073234991	WBGene00007533	cbl-1	4.17E-06	0.000451496	21.18400616	1.114653031	1	0.123850337	0.005504701	0.118345636	0.028823511	0.118345636	0.640165571	0.101664234
428	K01A2.11b	4.453604228	WBGene00019285	cbn-1	3.77E-05	0.002026324	16.98421661	3.671771338	1	0.407974593	0.030701499	0.377273094	0.140099683	0.377273094	1.146084859	0.235661791
684	ZK1058.4.1	9.010318824	WBGene00014204	ccdc-47	0.000209339	0.007023574	13.74534129	0.290494574	1	0.032277175	0.000180311	0.032096864	0.021463339	0.032096864	-0.324768856	0.08289954
1298	Y73F8A.6	8.198445304	WBGene00000370	ccg-1	0.001864775	0.032932872	9.678098792	0.343032751	1	0.03811475	0.000409887	0.037704863	0.018407533	0.037704863	-0.293262201	0.08000811
870	R10F2.1	6.125562233	WBGene00019994	cdh-1	0.000464911	0.012259217	12.25139362	1.901372844	1	0.211263649	0.003184212	0.208079438	0.027872052	0.208079438	0.73559532	0.165623316
814	Y71D11A.1	5.081073096	WBGene00022103	cdh-12	0.000381322	0.010756439	12.62156343	3.765694427	1	0.418410492	0.017720408	0.400690083	0.061043829	0.400690083	1.042809176	0.228808543
601	ZK112.7	5.788998495	WBGene00000395	cdh-3	0.000139064	0.005291461	14.51478295	2.782951525	1	0.309216836	0.006321687	0.302895149	0.034677305	0.302895149	0.925766108	0.17893355
1119	F59C12.1	4.494562223	WBGene00000401	cdh-9	0.001158909	0.023759191	10.55473356	1.824533827	1	0.202725981	0.02242947	0.18029651	0.132629575	0.18029651	0.751161216	0.223093202
746	C54D10.1	5.311687479	WBGene00008296	cdr-2	0.00029248	0.008970294	13.11795044	2.018436621	1	0.224270736	0.009466104	0.214804632	0.048537206	0.214804632	0.770553243	0.163409894
1553	K01D12.12	6.47436129	WBGene00010471	cdr-6	0.003320808	0.049023585	8.622253394	0.514583495	1	0.057175944	0.002260062	0.054915882	0.023159196	0.054915882	0.347070507	0.103305047
469	ZK512.3	4.268460828	WBGene00000425	ced-11	5.78E-05	0.002829114	16.17216832	3.832808009	1	0.425867557	0.046283593	0.379583963	0.177433032	0.379583963	1.203061124	0.272130071
1353	D1007.1	1.270339245	WBGene00000440	ceh-17	0.002169294	0.0367818	9.400473537	14.74690831	1	1.638545367	0.143627271	1.494918097	1.208458929	1.494918097	2.133315196	0.688326322
527	F31E3.1	6.388116829	WBGene00000443	ceh-20	8.24E-05	0.003587279	15.50225519	0.645960086	1	0.071773343	0.002520394	0.069252949	0.024107253	0.069252949	0.456060419	0.089156883
931	F46F3.1a	3.88316029	WBGene00000449	ceh-27	0.000581377	0.014325856	11.8346793	4.761767354	1	0.529085262	0.117883597	0.411201664	0.284612833	0.411201664	1.31525685	0.375211464
268	W05E10.3	5.512806679	WBGene00000453	ceh-32	9.33E-06	0.000798651	19.64392336	2.332883059	1	0.259209229	0.005983418	0.25322581	0.041484109	0.25322581	0.896991326	0.126767397
631	C10G8.6	4.379131172	WBGene00000455	ceh-34	0.000164554	0.005982605	14.19790548	3.493062214	1	0.388118024	0.025333152	0.362784872	0.1544551	0.362784872	1.062193546	0.241066288
933	C28A5.4a	4.675350344	WBGene00000463	ceh-43	0.000585041	0.014385248	11.82298013	1.543980365	1	0.171553374	0.018472046	0.153081327	0.103529875	0.153081327	0.710411712	0.196544827
1416	Y54F10AM.4a	6.308873396	WBGene00000464	ceh-44	0.002528116	0.040958693	9.120132858	0.934184129	1	0.103798237	0.004165237	0.099633	0.025089945	0.099633	0.475614648	0.13576835
285	C17H12.9	5.112232291	WBGene00015934	ceh-48	1.22E-05	0.0009828	19.13024014	2.037583048	1	0.226398116	0.016459064	0.209939052	0.058962183	0.209939052	0.85693116	0.152429164
633	C16C2.1	1.473011401	WBGene00000430	ceh-5	0.000167332	0.006064394	14.16640212	26.68200307	1	2.964667007	0.086489712	2.878177295	1.198847652	2.878177295	2.938328313	0.670344442
1534	C07E3.6	5.740260183	WBGene00007417	ceh-58	0.003250018	0.048568832	8.661510568	0.33957651	1	0.037730723	0.004508417	0.033222306	0.035743331	0.035743331	0.316823924	0.107680587
1216	F22A3.5	6.405506938	WBGene00017690	ceh-60	0.00150637	0.028403239	10.07080803	0.283898631	1	0.031544292	0.002323381	0.029220912	0.023906514	0.029220912	-0.290780438	0.088459822
371	F42G2.6	4.138450409	WBGene00018355	ceh-86	2.60E-05	0.00160321	17.6901543	5.063553472	1	0.562617052	0.040050343	0.522566709	0.206685744	0.522566709	1.381157387	0.285835723
51	ZK909.4	4.817252208	WBGene00000469	ces-2	1.15E-07	4.71E-05	28.10398937	8.662683032	1	0.962520337	0.024040598	0.938479739	0.085208145	0.938479739	1.814857583	0.186698119
1316	T23D8.8	4.522176111	WBGene00000476	cfi-1	0.0019893	0.034678209	9.559382973	1.349988588	1	0.149998732	0.021691188	0.128307544	0.127771418	0.128307544	0.67729285	0.218810173
522	F27E11.3	4.801042188	WBGene00000478	cfz-2	8.09E-05	0.00355614	15.53675698	3.168585702	1	0.352065078	0.014835566	0.337229512	0.08710323	0.337229512	1.002065391	0.181417761
1203	F59C6.7a	2.338643994	WBGene00000492	che-13	0.00144942	0.027622359	10.14183309	18.29853277	1	2.033170308	0.344793975	1.688376333	0.977491768	1.688376333	2.307253606	0.691194322
1485	Y60A3A.12	6.623956596	WBGene00000499	chk-2	0.002967283	0.045833216	8.827477153	0.582495749	1	0.06472175	0.001471113	0.063250637	0.021760278	0.063250637	-0.371911985	0.108788657
436	C25A8.4	8.799646083	WBGene00016084	cht-3	4.11E-05	0.002160412	16.81950736	0.419024504	1	0.046558278	0.00025658	0.046301698	0.02035563	0.046301698	0.388219856	0.081207992
1226	Y22D7AL.14	3.482363079	WBGene00021252	cht-4	0.001527445	0.028581662	10.04521096	5.976244201	1	0.664027133	0.151324439	0.512702695	0.462833782	0.512702695	1.478892633	0.466833946
1405	C15C8.2b	2.481915654	WBGene00000521	cky-1	0.002440194	0.03984376	9.18490373	19.76119162	1	2.195687958	0.42926195	1.766426007	0.916930752	1.766426007	2.266337422	0.700102312
302	C09F12.1.2	6.439830523	WBGene00000522	clc-1	1.44E-05	0.001095006	18.8134267	3.021409507	1	0.335712167	0.003156636	0.332555532	0.02352481	0.332555532	-1.013727022	0.150383397
1104	C09F12.1.1	5.253758583	WBGene00000522	clc-1	0.001112698	0.023115951	10.62996597	1.798167705	1	0.199796412	0.028456775	0.171339637	0.0511262	0.171339637	-0.689345746	0.174667371
540	F35E12.8a	5.265413075	WBGene00009432	cld-9	9.01E-05	0.003822744	15.33256907	2.039752753	1	0.226639195	0.006809853	0.219829342	0.050580337	0.219829342	-0.801815279	0.147051589
1214	F25B4.9	8.409253978	WBGene00017772	clec-1	0.00149607	0.028278561	10.08345006	1.503313916	1	0.16703488	0.000327809	0.166707071	0.018903932	0.166707071	0.621140339	0.164130377
377	Y48E1B.9a	6.346856985	WBGene00013008	clec-146	2.73E-05	0.001660102	17.59783185	0.770633909	1	0.08562599	0.003291857	0.082334133	0.024604494	0.082334133	-0.512138032	0.091493705
699	F09G8.8	6.033571367	WBGene00017322	clec-160	0.000229443	0.007530247	13.57316148	1.319644315	1	0.146627146	0.003480508	0.143146638	0.029599309	0.143146638	0.628018812	0.129155961
376	Y46C8AL.2	4.422768065	WBGene00021580	clec-174	2.70E-05	0.001649278	17.6159303	17.74072596	1	1.971191773	0.071512438	1.899679335	0.145926029	1.899679335	2.4287524	0.38688696
905	F32E10.3b	2.503158332	WBGene00017991	clec-180	0.000533901	0.013560858	11.99337322	44.25460314	1	4.917178127	1.281299056	3.635879071	0.90765917	3.635879071	3.607660435	0.909767934
941	F26D10.12a	3.953355015	WBGene00009156	clec-196	0.000610506	0.01487242	11.74366605	4.236090799	1	0.470676755	0.074388576	0.396288179	0.260084182	0.396288179	1.19997468	0.338524516
177	Y19D10A.9	7.074870637	WBGene00021224	clec-209	2.66E-06	0.000344264	22.05017763	3.3199638	1	0.368884867	0.000803815	0.368081052	0.018922608	0.368081052	1.088190054	0.134083894
963	Y73C8C.2	1.927652332	WBGene00022261	clec-210	0.000657688	0.015682081	11.60516709	20.7102404	1	2.301137822	0.118585904	2.182551918	1.117982356	2.182551918	2.482635708	0.660514705
379	W02D7.2	6.589904196	WBGene00020938	clec-218	2.78E-05	0.001680665	17.56496699	1.937317376	1	0.215257486	0.002049256	0.21320823	0.022054876	0.21320823	0.802181417	0.128175624
237	F36G9.11	5.170820116	WBGene00009487	clec-232	6.51E-06	0.000630092	20.33225867	4.183112395	1	0.464790266	0.006991072	0.457799194	0.055424256	0.457799194	-1.20750037	0.164007551
24	F31D4.4	7.010086471	WBGene00009291	clec-264	3.50E-08	3.34E-05	30.40978242	2.021227959	1	0.224580884	0.001109214	0.22347167	0.0191938	0.22347167	-0.880908163	0.079427544
152	C25B8.4a	5.643187831	WBGene00016088	clec-266	1.68E-06	0.000252903	22.93508371	5.512908419	1	0.61254538	0.081782001	0.530763379	0.038003682	0.530763379	1.434069666	0.207526782
642	C25B8.4c	4.841004666	WBGene00016088	clec-266	0.000176147	0.006312623	14.06982756	5.851714988	1	0.650190554	0.26772852	0.382462034	0.082521373	0.382462034	1.452648906	0.362563805
191	B0365.6.1	6.782057256	WBGene00007153	clec-41	3.23E-06	0.00038973	21.67359825	2.285033562	1	0.253892618	0.009090627	0.244801991	0.020539705	0.244801991	0.900678606	0.113353139
490	F07C4.2	1.302442648	WBGene00017199	clec-45	6.50E-05	0.003077266	15.95079413	30.55490624	1	3.394989582	0.061961176	3.333028406	1.20801048	3.333028406	3.2138512	0.664288532
1390	C14A6.1	8.227607781	WBGene00007565	clec-48	0.002381802	0.039279361	9.229241973	0.341927837	1	0.037991982	0.000366991	0.037624991	0.018465032	0.037624991	-0.288759925	0.081692136
98	C35D10.14	6.522882497	WBGene00016450	clec-5	5.31E-07	0.000124354	25.14700559	1.837802864	1	0.204200318	0.002005779	0.20219454	0.022674341	0.20219454	0.822787154	0.086206968
661	W04E12.8	9.797473593	WBGene00012253	clec-50	0.000189459	0.006565511	13.93284735	1.305492448	1	0.145054716	7.64E-05	0.144978326	0.028228452	0.144978326	0.628364665	0.12617192
1074	B0218.6a	7.202739316	WBGene00015050	clec-51	0.000993148	0.021222231	10.84029728	0.42572145	1	0.047302383	0.001157953	0.04614443	0.018508283	0.04614443	0.337204831	0.084099259
1248	B0218.8	10.22007707	WBGene00015052	clec-52	0.001632506	0.030029147	9.922724028	0.824455242	1	0.091606138	4.38E-05	0.091562366	0.034200097	0.091562366	-0.457903764	0.122528691
188	T03F1.10	5.375425394	WBGene00020191	clec-53	3.18E-06	0.000388455	21.70273758	5.764404948	1	0.640489439	0.007459068	0.633030371	0.046013875	0.633030371	1.430806296	0.179776014
159	F08H9.9	4.537170692	WBGene00008597	clec-55	1.88E-06	0.000274438	22.71186824	5.295108642	1	0.588345405	0.019599527	0.568745878	0.125194701	0.568745878	1.413977607	0.214928416
471	F35C5.9	6.909269928	WBGene00009397	clec-66	5.84E-05	0.002844778	16.15364943	0.589219529	1	0.065468837	0.001213606	0.06425523	0.01971102	0.06425523	-0.437648521	0.080479046
383	F10G2.3	7.072567744	WBGene00017364	clec-7	2.85E-05	0.001702851	17.51622446	1.670395125	1	0.185599458	0.001298913	0.184300545	0.018931494	0.184300545	0.744500511	0.119308968
859	Y46C8AL.5	6.575242205	WBGene00021583	clec-72	0.000437392	0.011707025	12.36527984	1.278558996	1	0.142062111	0.002163343	0.139898767	0.022185746	0.139898767	0.604589611	0.135043974
205	F47C12.2	6.330844646	WBGene00018547	clec-78	3.93E-06	0.000440174	21.29679287	9.230191162	1	1.025576796	0.004315804	1.021260992	0.024805789	1.021260992	1.805800456	0.232153284
429	Y54G2A.8a	7.798707771	WBGene00021873	clec-82	3.79E-05	0.002026344	16.97411497	1.427417072	1	0.158601897	0.000558718	0.158043179	0.017961366	0.158043179	-0.684275895	0.113321075
141	Y54G2A.6a	7.480533239	WBGene00021872	clec-85	1.43E-06	0.000232017	23.24525247	1.756703539	1	0.195189282	0.002437563	0.192751719	0.01803847	0.192751719	0.796962883	0.09187735
1523	T25F10.6a.1	8.473474633	WBGene00020808	clik-1	0.003151833	0.047476161	8.717422842	0.83193158	1	0.092436842	0.004248371	0.088188472	0.019093477	0.088188472	0.442778447	0.130728669
641	Y46G5A.10	5.733223178	WBGene00012901	cnp-2	0.00017711	0.006312623	14.05957796	3.11046433	1	0.345607148	0.009896359	0.335710789	0.035900435	0.335710789	0.971890686	0.193524619
440	B0222.8	6.941335619	WBGene00000599	col-10	4.30E-05	0.002230351	16.73611869	2.765673204	1	0.307297023	0.00218272	0.305114303	0.019533081	0.305114303	0.94996081	0.159626024
156	K02D7.3a	7.040357659	WBGene00000675	col-101	1.86E-06	0.000274173	22.72995374	1.337329216	1	0.148592135	0.007987593	0.140604542	0.019061514	0.140604542	0.699108764	0.095023935
7	F58F6.1	5.992433657	WBGene00000678	col-104	9.56E-09	2.24E-05	32.9292733	8.381801066	1	0.93131123	0.005690227	0.925621003	0.030445737	0.925621003	1.797325469	0.123663648
82	C34H4.4b	6.835170313	WBGene00000681	col-107	2.82E-07	7.88E-05	26.37217696	5.515974725	1	0.612886081	0.003054433	0.609831648	0.02017425	0.609831648	1.432230204	0.139241936
39	Y38C1BA.3	5.891604988	WBGene00000683	col-109	9.14E-08	4.47E-05	28.54852181	6.762996828	1	0.751444092	0.009584518	0.741859574	0.0325208	0.741859574	1.597567066	0.138283315
276	F29B9.9a	5.052303426	WBGene00000685	col-111	1.06E-05	0.000882878	19.39620731	4.598018269	1	0.510890919	0.077699502	0.433191416	0.063102107	0.433191416	1.284301023	0.221562078
1130	C34D4.15b	2.071343523	WBGene00000687	col-113	0.001208836	0.024519811	10.47679013	36.87075512	1	4.096750569	0.515493909	3.58125666	1.075861204	3.58125666	3.109099565	0.79701019
1502	T28C6.4	6.854726783	WBGene00000691	col-117	0.003044327	0.046487143	8.780709691	5.181755362	1	0.575750596	0.256671052	0.319079543	0.020044793	0.319079543	1.110338537	0.329761715
390	F15H10.1.1	7.463962783	WBGene00000601	col-12	3.06E-05	0.001797133	17.38319735	7.901215633	1	0.877912848	0.012787432	0.865125416	0.018053507	0.865125416	1.616977919	0.261215587
178	Y11D7A.11	5.122068099	WBGene00000694	col-120	2.68E-06	0.000345813	22.030747	16.38617493	1	1.820686104	0.014650411	1.806035692	0.05833569	1.806035692	2.417272258	0.298174614
157	F56D5.1	4.959956269	WBGene00000695	col-121	1.90E-06	0.000274438	22.68963221	10.37001242	1	1.152223602	0.019170716	1.133052886	0.070629294	1.133052886	1.930435756	0.229516546
111	C29F4.1	6.855449343	WBGene00000699	col-125	8.22E-07	0.000169056	24.30539747	9.514252558	1	1.057139173	0.002531109	1.054608065	0.020040104	1.054608065	1.864602413	0.202780319
844	F54D1.2	3.229663953	WBGene00000700	col-126	0.000427024	0.011593327	12.410073	19.35159395	1	2.150177105	0.049603996	2.100573109	0.587198039	2.100573109	2.354212594	0.524204235
845	F54D1.3	3.229663953	WBGene00000701	col-127	0.000427024	0.011593327	12.410073	19.35159395	1	2.150177105	0.049603996	2.100573109	0.587198039	2.100573109	2.354212594	0.524204235
309	F15H10.2	6.582684908	WBGene00000602	col-13	1.56E-05	0.001157646	18.66364748	14.57554642	1	1.619505157	0.009132626	1.610372532	0.022119002	1.610372532	2.223570837	0.33278208
114	F08G5.4	5.326440615	WBGene00000704	col-130	8.65E-07	0.000171469	24.20778948	15.50414288	1	1.722682542	0.018639328	1.704043214	0.047924855	1.704043214	2.379146395	0.26012487
346	F52B11.4	6.510397128	WBGene00000707	col-133	2.13E-05	0.001411512	18.07038831	16.30202685	1	1.811336317	0.003126719	1.808209598	0.022796025	1.808209598	2.338664942	0.362535693
1247	M199.5a	5.88194371	WBGene00000708	col-135	0.001633598	0.030029147	9.92149298	2.6308412	1	0.292315689	0.067679725	0.224635964	0.032720638	0.224635964	0.817942312	0.218891199
244	Y51H4A.9	1.797790264	WBGene00000710	col-137	7.23E-06	0.00067927	20.13248823	39.42463761	1	4.38051529	0.137571365	4.242943925	1.149379326	4.242943925	3.833514924	0.674111642
8	C52D10.13	6.509806055	WBGene00000711	col-138	1.48E-08	2.24E-05	32.07986272	5.612381996	1	0.623598	0.003940258	0.619657741	0.022801837	0.619657741	1.468254603	0.105582443
796	C46A5.3a	6.252246032	WBGene00000603	col-14	0.000360381	0.010386303	12.72717307	7.285678292	1	0.80951981	0.510626175	0.298893636	0.025867254	0.298893636	1.674140674	0.460007345
621	B0222.6	7.034019898	WBGene00000717	col-144	0.000148651	0.005491452	14.38922423	3.426472239	1	0.380719138	0.002058206	0.378660932	0.019088385	0.378660932	1.025299007	0.199797035
356	B0222.7	5.091831043	WBGene00000718	col-145	2.31E-05	0.001469769	17.91896526	14.64760831	1	1.627512035	0.021817285	1.605694749	0.060307963	1.605694749	2.213567108	0.346259293
391	T06E4.6	5.776683489	WBGene00000719	col-146	3.12E-05	0.001827753	17.34405134	13.10650093	1	1.456277881	0.010138308	1.446139573	0.03494334	1.446139573	2.081721484	0.337089758
1003	T06E4.4	6.899986029	WBGene00000720	col-147	0.000764944	0.017496093	11.32442027	3.2745416	1	0.363837956	0.001814592	0.362023363	0.019765009	0.362023363	0.946136281	0.227662793
432	B0024.1	3.589559771	WBGene00000722	col-149	3.99E-05	0.002111914	16.87798029	12.05040779	1	1.338934199	0.206685417	1.132248782	0.410211072	1.132248782	2.14648279	0.470392433
472	B0024.2	4.347738047	WBGene00000723	col-150	5.92E-05	0.00287497	16.12963681	4.88438395	1	0.542709328	0.048337731	0.494371597	0.160786522	0.494371597	1.287286744	0.263436079
175	F55C10.2	4.420351656	WBGene00000727	col-154	2.64E-06	0.000344264	22.06313528	12.58514024	1	1.398348916	0.157383379	1.240965536	0.146389749	1.240965536	2.161140361	0.329057471
881	F55C10.3	6.887805977	WBGene00000728	col-155	0.000482392	0.012561361	12.18252828	0.51878047	1	0.057642274	0.001757316	0.055884959	0.019837568	0.055884959	0.383696383	0.086811055
243	F57B7.3	4.184532476	WBGene00000729	col-156	7.00E-06	0.000660406	20.19452856	12.34598934	1	1.371776593	0.044074279	1.327702314	0.195908033	1.327702314	2.072313954	0.283705528
907	T11F9.9	3.175466285	WBGene00000730	col-157	0.000537283	0.013589638	11.98160578	48.39471357	1	5.377190397	0.019625022	5.357565374	0.611530782	5.357565374	3.690477506	0.84692541
628	F57B1.3	8.301363464	WBGene00000732	col-159	0.000157816	0.005765047	14.27658723	4.216737388	1	0.468526376	0.000507995	0.468018381	0.018626272	0.468018381	1.135446544	0.222894622
213	C50B6.4	5.688098588	WBGene00000734	col-161	4.24E-06	0.000456191	21.15516192	22.24952954	1	2.472169949	0.011451973	2.460717976	0.036931036	2.460717976	2.80101158	0.362998957
216	Y2H9A.3	5.008312338	WBGene00000735	col-162	4.36E-06	0.000463352	21.0985108	26.49777795	1	2.94419755	0.030139458	2.914058092	0.06650943	2.914058092	3.055578172	0.397264587
1082	F14H12.1	5.287491841	WBGene00000738	col-165	0.00104989	0.022239639	10.73744818	4.389613183	1	0.487734798	0.013339683	0.474395115	0.049581504	0.474395115	1.080001112	0.271441262
1051	T10E10.2.1	5.960779429	WBGene00000740	col-167	0.000927809	0.020252018	10.96635816	5.598137478	1	0.622015275	0.052425796	0.569589479	0.031097162	0.569589479	1.22659782	0.303049661
589	T10E10.1	5.241884199	WBGene00000741	col-168	0.00013376	0.005174699	14.58804614	9.316671066	1	1.035185674	0.018227384	1.01695829	0.051696153	1.01695829	1.695711796	0.326195863
1249	T10E10.5	3.858932898	WBGene00000742	col-169	0.00163624	0.030048239	9.918519099	4.667341626	1	0.518593514	0.065749558	0.452843956	0.293615482	0.452843956	1.156693797	0.35093359
1427	F11G11.10.1	5.066636415	WBGene00000606	col-17	0.002593648	0.041667283	9.073326621	30.67590671	1	3.408434079	0.013793468	3.39464061	0.062060124	3.39464061	2.721275668	0.779825415
808	T10E10.6	3.408927205	WBGene00000743	col-170	0.000379406	0.010756439	12.63098059	11.79453985	1	1.310504428	0.259155583	1.051348845	0.499674354	1.051348845	1.984096218	0.523651088
639	F41C6.5	3.638885431	WBGene00000746	col-173	0.000176674	0.006312623	14.06420688	8.128715385	1	0.903190598	0.140272598	0.762918	0.386894398	0.762918	1.720938401	0.431695804
1025	F46C8.2	2.263788402	WBGene00000747	col-174	0.000837564	0.018745913	11.15608646	20.41890928	1	2.268767698	0.341948591	1.926819107	1.007328337	1.926819107	2.487374279	0.697941082
52	C35B8.1	5.402039069	WBGene00000748	col-175	1.22E-07	4.71E-05	27.99290059	16.13697164	1	1.792996849	0.039978566	1.753018283	0.045047932	1.753018283	2.463517228	0.219622267
1199	C34F6.3	8.18971234	WBGene00000752	col-179	0.001441899	0.027565509	10.15142262	1.049639799	1	0.116626644	0.000532583	0.116094062	0.018390997	0.116094062	0.520002183	0.136681038
306	C44C10.1	4.364442067	WBGene00000753	col-180	1.50E-05	0.001127657	18.73229638	17.73547078	1	1.970607865	0.229484782	1.741123083	0.157397931	1.741123083	2.457461763	0.375156153
1272	R09A8.4	2.041010999	WBGene00000755	col-182	0.00174634	0.0314959	9.798713556	19.23527685	1	2.137252983	0.141848971	1.995404012	1.085378628	1.995404012	2.258333994	0.659085756
1442	F36A4.6	1.597652818	WBGene00000610	col-33	0.002658078	0.042264804	9.028463743	15.24991737	1	1.694435263	0.187361001	1.507074262	1.184836311	1.507074262	2.120209637	0.6969176
1	F54C9.4	6.127053143	WBGene00000615	col-38	2.27E-09	1.30E-05	35.73124545	14.5563736	1	1.617374845	0.006206623	1.611168221	0.027846079	1.611168221	2.379496286	0.141662834
287	Y54E10BL.2	5.935849669	WBGene00000625	col-48	1.25E-05	0.000995556	19.08564264	4.918728318	1	0.546525369	0.0088642	0.537661169	0.031609498	0.537661169	1.296483115	0.18928248
77	K09H9.3	4.895802042	WBGene00000626	col-49	2.50E-07	7.38E-05	26.5988046	21.91903899	1	2.435448777	0.103817531	2.331631245	0.07672452	2.331631245	2.857459364	0.274440699
1339	F26B1.4	3.223037228	WBGene00000634	col-58	0.002091729	0.035837454	9.46724848	7.873160199	1	0.874795578	0.136923934	0.737871643	0.590250147	0.737871643	1.574710457	0.507422328
189	F22D6.10	5.365198628	WBGene00000636	col-60	3.23E-06	0.00038973	21.67742201	15.56039651	1	1.728932946	0.013152554	1.715780392	0.046398092	1.715780392	2.350414211	0.295743056
198	C15A11.6	5.357761236	WBGene00000638	col-62	3.73E-06	0.00043208	21.39922861	17.12958362	1	1.903287069	0.014329484	1.888957585	0.046682256	1.888957585	2.461672211	0.314643325
144	ZK265.2	5.180561761	WBGene00000639	col-63	1.52E-06	0.000238936	23.12507304	26.18830562	1	2.909811736	0.027765498	2.882046238	0.054878889	2.882046238	3.07512826	0.356880308
231	K08C9.4	5.955891541	WBGene00000641	col-65	5.50E-06	0.000545854	20.65603402	8.164008595	1	0.907112066	0.005923361	0.901188705	0.031197623	0.901188705	1.69086077	0.225442147
575	C15A11.5	4.201945214	WBGene00000596	col-7	0.000120543	0.004809354	14.78417165	55.01146305	1	6.112384783	0.029553402	6.082831381	0.192015836	6.082831381	4.13231249	0.784902757
49	Y49F6B.10	6.481890387	WBGene00000647	col-71	1.00E-07	4.60E-05	28.37068971	13.18274935	1	1.464749928	0.004611134	1.460138794	0.023081808	1.460138794	2.229250375	0.19478915
544	F11G11.12	6.232890823	WBGene00000649	col-73	9.13E-05	0.00384919	15.30909812	23.07126339	1	2.56347371	0.082947556	2.480526154	0.026148695	2.480526154	2.695776652	0.495138061
900	ZK1248.2	5.373672964	WBGene00000650	col-74	0.000529407	0.013494577	12.00912623	2.456472408	1	0.272941379	0.007828852	0.265112527	0.046079186	0.265112527	0.83193776	0.190548067
89	M110.1	6.25627946	WBGene00000652	col-76	3.68E-07	9.47E-05	25.85747833	4.977543919	1	0.553060435	0.003248244	0.549812192	0.025809648	0.549812192	1.357813976	0.135719736
37	M195.1	6.590596638	WBGene00000653	col-77	7.11E-08	4.29E-05	29.0343687	14.75069453	1	1.638966058	0.004185258	1.634780801	0.022048756	1.634780801	2.362719204	0.199322531
1031	W05G11.3.1	4.079625793	WBGene00000663	col-88	0.000860806	0.019153984	11.10531577	46.0691899	1	5.118798877	0.569843356	4.548955522	0.221885647	4.548955522	3.530564067	0.863336068
1197	W05G11.3.2	2.800002617	WBGene00000663	col-88	0.001430957	0.027424876	10.16546699	59.50887636	1	6.612097374	0.69626071	5.915836663	0.77467258	5.915836663	3.916916134	1.028428324
1065	C29E4.1	2.562731319	WBGene00000665	col-90	0.000967424	0.020839122	10.88889818	19.89067236	1	2.210074706	0.046128444	2.163946263	0.881371156	2.163946263	2.307698141	0.573454252
889	F09G8.6	5.697598487	WBGene00000666	col-91	0.000507986	0.01308281	12.08612034	8.178868023	1	0.908763114	0.006184029	0.902579085	0.03671048	0.902579085	1.520475192	0.346356464
523	W05B2.6	8.082472312	WBGene00000667	col-92	8.14E-05	0.003564922	15.52486525	5.778068877	1	0.642007653	0.001454798	0.640552855	0.018213208	0.640552855	1.352966146	0.245130108
281	W05B2.5	7.901345193	WBGene00000668	col-93	1.19E-05	0.000966009	19.18033961	8.565042872	1	0.95167143	0.001035804	0.950635626	0.018016537	0.950635626	1.712197772	0.248595036
675	W05B2.1	8.306594783	WBGene00000669	col-94	0.000203948	0.006911905	13.79436021	3.038499618	1	0.337611069	0.000720664	0.336890405	0.018638579	0.336890405	0.956478587	0.193826133
34	ZK1010.7.1	6.314985485	WBGene00000672	col-97	6.26E-08	4.10E-05	29.28234231	11.12699969	1	1.236333299	0.067025703	1.169307596	0.025009955	1.169307596	2.056694225	0.184280947
934	Y32B12A.3	1.011084116	WBGene00012518	comt-2	0.000586486	0.01440532	11.81838938	16.84672078	1	1.871857864	0.152949167	1.718908697	1.197801585	1.718908697	2.425437465	0.686281995
862	R06C7.4.1	8.45804467	WBGene00011063	cpg-3	0.00044578	0.011863838	12.32981944	0.31214004	1	0.034682227	0.000390217	0.03429201	0.01904625	0.03429201	0.309699841	0.079152666
465	K03B4.7a	8.135710828	WBGene00019357	cpg-8	5.56E-05	0.002747769	16.24643045	0.373883642	1	0.041542627	0.000391888	0.041150738	0.01829566	0.041150738	-0.363407008	0.077598903
107	D1069.2a.2	4.750326512	WBGene00000778	cpn-2	7.32E-07	0.000156121	24.5289964	5.52538857	1	0.613932063	0.028832663	0.5850994	0.093358997	0.5850994	1.449600633	0.19859743
742	F36D3.9	8.128388543	WBGene00000782	cpr-2	0.000291729	0.008970294	13.12276653	2.366154762	1	0.262906085	0.00031484	0.262591245	0.018283644	0.262591245	-0.834361548	0.176883688
341	T10H4.12	7.375774998	WBGene00000783	cpr-3	2.00E-05	0.001347072	18.18708837	0.748653975	1	0.083183775	0.000761811	0.082421964	0.01815807	0.082421964	-0.501751016	0.077301314
930	Y48G9A.10	3.121873608	WBGene00021703	cpt-3	0.000577085	0.014235373	11.84847915	47.04918406	1	5.227687117	0.090312828	5.137374289	0.634097685	5.137374289	3.628524559	0.840645819
150	K11D12.4	5.107415507	WBGene00019644	cpt-4	1.64E-06	0.000251449	22.97759149	5.862872894	1	0.651430322	0.011282743	0.640147578	0.059274103	0.640147578	1.453840869	0.170108747
1417	M04G12.2	9.71251607	WBGene00000789	cpz-2	0.002540268	0.041097525	9.111360932	0.300832884	1	0.033425876	8.68E-05	0.033339108	0.027257101	0.033339108	-0.28628196	0.091382699
692	F11C7.4	5.627095629	WBGene00000792	crb-1	0.000224795	0.007452335	13.61157914	2.644022442	1	0.293780271	0.0077199	0.286060372	0.038401407	0.286060372	0.889525327	0.182467007
1388	F20D12.1a	8.808249181	WBGene00017641	csr-1	0.002365193	0.039092138	9.242055742	1.604857995	1	0.178317555	0.001281871	0.177035684	0.020396115	0.177035684	-0.625843819	0.176869554
1418	W06H3.3	8.553608131	WBGene00012316	ctps-1	0.00253896	0.041097525	9.112303229	0.2095305	1	0.023281167	0.000237789	0.023043377	0.019356228	0.023043377	-0.244714351	0.079358399
59	K10B2.2a.1	5.389235568	WBGene00019605	ctsa-1	1.12E-07	4.71E-05	28.15087727	5.366588826	1	0.596287647	0.009979356	0.586308292	0.045506658	0.586308292	1.42185494	0.128085987
210	C34C6.7a	7.443337141	WBGene00007919	cup-16	4.12E-06	0.000449569	21.21037267	0.6510088	1	0.072334311	0.001515819	0.070818493	0.018074162	0.070818493	-0.491018813	0.079201335
1039	C02C2.3	5.180428961	WBGene00000845	cup-4	0.000894749	0.019727569	11.03360613	1.131844205	1	0.125760467	0.014133762	0.111626705	0.054886246	0.111626705	0.558481538	0.144816293
106	F53F1.5.1	6.745817409	WBGene00009983	cut-2	7.21E-07	0.000155964	24.55913945	5.433440163	1	0.603715574	0.004900122	0.598815452	0.02080059	0.598815452	1.410751479	0.151309422
719	F22B5.3	5.432519813	WBGene00009041	cut-3	0.000252631	0.008060647	13.39251142	5.440343263	1	0.604482585	0.008152749	0.596329836	0.043998044	0.596329836	1.271199928	0.26461955
640	E04D5.3	4.966677231	WBGene00008482	cut-4	0.000177208	0.006312623	14.05853228	1.297318464	1	0.144146496	0.013490187	0.130656309	0.070032698	0.130656309	0.664140689	0.160231497
926	R07E3.3b	3.471626811	WBGene00011104	cut-5	0.000573896	0.014211524	11.85879768	7.824625824	1	0.869402869	0.127893601	0.741509268	0.468201474	0.741509268	1.635445693	0.458779016
517	ZC328.1	3.97507751	WBGene00022591	cuti-1	7.94E-05	0.003522739	15.57279435	5.553331357	1	0.617036817	0.065720398	0.55131642	0.25296848	0.55131642	1.429480942	0.329517458
1174	Y53H1B.1	4.021222995	WBGene00013180	cutl-10	0.00133548	0.026050392	10.29283121	4.55935456	1	0.506594951	0.144023715	0.362571236	0.238603357	0.362571236	1.203410388	0.367087913
1192	W04C9.3	3.585815453	WBGene00021025	cutl-13	0.001391426	0.026779111	10.21712496	5.456181867	1	0.60624243	0.134197665	0.472044765	0.412008583	0.472044765	1.405709293	0.439223081
74	K06A1.3	5.006024838	WBGene00019426	cutl-16	1.99E-07	6.20E-05	27.04061072	6.091762314	1	0.676862479	0.01517363	0.661688849	0.066695379	0.661688849	1.514343873	0.158921215
1084	F47G9.3	3.518468589	WBGene00009830	cutl-18	0.001056561	0.022339702	10.72572704	6.560016138	1	0.728890682	0.195249368	0.533641314	0.44488169	0.533641314	1.57066354	0.478634384
262	Y53C12B.6	4.271038829	WBGene00013145	cutl-2	8.60E-06	0.000753808	19.79909211	7.201493865	1	0.800165985	0.030657868	0.769508117	0.176878178	0.769508117	1.599876611	0.260042196
655	F41A4.1	4.215648113	WBGene00018256	cutl-28	0.00018502	0.006480222	13.97741253	9.814910569	1	1.090545619	0.028614445	1.061931174	0.188972766	1.061931174	1.724165552	0.345184258
338	M28.1	4.03656549	WBGene00010893	cutl-9	1.96E-05	0.001328383	18.23052792	8.504924566	1	0.944991618	0.033274694	0.911716925	0.234053553	0.911716925	1.713323974	0.298030457
691	E04A4.7.3	9.187163367	WBGene00017121	cyc-2.1	0.000222789	0.007396519	13.62840852	0.466618811	1	0.051846535	0.000663386	0.051183149	0.022594062	0.051183149	-0.380154415	0.085858228
1086	ZK328.1a	7.87312053	WBGene00000874	cyk-3	0.001059482	0.022379778	10.72061886	0.246471419	1	0.027385713	0.001966349	0.025419364	0.017997354	0.025419364	-0.275736719	0.080796857
1524	ZC250.1b	2.204227037	WBGene00000893	cyn-17	0.00316491	0.047638466	8.709874465	45.40284028	1	5.044760031	0.420847139	4.623912893	1.029924807	4.623912893	3.270166011	0.966123075
753	T10B9.7	4.354224288	WBGene00011676	cyp-13a2	0.000299836	0.009134859	13.07141525	2.638754972	1	0.293194997	0.021120544	0.272074453	0.159465481	0.272074453	0.940108984	0.240991523
904	K09A11.3	4.156805066	WBGene00010706	cyp-14a2	0.000535554	0.013560858	11.98761212	6.850348024	1	0.76114978	0.068650466	0.692499315	0.202275557	0.692499315	1.388656549	0.318545954
954	F44C8.1	5.968061091	WBGene00018413	cyp-33c4	0.000642527	0.015450962	11.64854635	0.358286216	1	0.03980958	0.003079716	0.036729863	0.030947461	0.036729863	-0.349808754	0.099424816
638	R08F11.3	5.713898326	WBGene00019967	cyp-33c8	0.000173567	0.006241075	14.0975769	0.616328109	1	0.068480901	0.003509907	0.064970994	0.036336656	0.064970994	-0.452032859	0.106494341
739	T10H4.11	4.680492485	WBGene00011699	cyp-34a2	0.000284973	0.008846517	13.16666498	2.113940092	1	0.234882232	0.016911304	0.217970928	0.102796791	0.217970928	0.811626	0.194332649
1496	B0213.15a	7.627777867	WBGene00015044	cyp-34a9	0.003005446	0.046177446	8.804159567	0.529644254	1	0.058849362	0.006331132	0.05251823	0.017957428	0.05251823	0.354355074	0.103856983
606	C03G6.15	7.208133425	WBGene00015400	cyp-35a2	0.000139632	0.005291461	14.50710822	1.215972504	1	0.135108056	0.001078498	0.134029558	0.018493982	0.134029558	0.611871891	0.118322542
724	K09D9.2	2.00500679	WBGene00019565	cyp-35a3	0.000256335	0.008122361	13.36520888	21.85123015	1	2.427914461	0.126542075	2.301372386	1.096245827	2.301372386	2.669622262	0.65728286
370	K07C6.3	4.771401055	WBGene00019471	cyp-35b2	2.55E-05	0.00158165	17.72883003	2.858499017	1	0.317611002	0.013776438	0.303834564	0.090698944	0.303834564	-0.992097455	0.180409124
697	D1005.2	4.692465435	WBGene00016996	d1005.2	0.000228501	0.007516523	13.58087914	1.78911236	1	0.198790262	0.015559142	0.183231121	0.101110224	0.183231121	0.774473319	0.191497621
608	D1014.5	3.740986593	WBGene00017018	d1014.5	0.000139075	0.005291461	14.51462736	8.583117223	1	0.953679691	0.109915086	0.843764605	0.34119027	0.843764605	1.706142771	0.397312434
1360	D1053.3	5.252959898	WBGene00008368	d1053.3	0.002205762	0.037180296	9.369911347	0.826048185	1	0.091783132	0.007876742	0.083906389	0.051164094	0.083906389	-0.454530399	0.131462207
966	D1054.18a	4.355276764	WBGene00077783	d1054.18	0.000661944	0.015726792	11.59317234	3.817920711	1	0.424213412	0.017496392	0.40671702	0.159251749	0.40671702	-1.027880937	0.242546146
207	D1054.5	6.116846786	WBGene00008372	d1054.5	4.06E-06	0.000448584	21.23802496	1.597145026	1	0.177460558	0.003207182	0.174253377	0.028025111	0.174253377	-0.750874392	0.096854051
595	D1054.9d	1.279293772	WBGene00008376	d1054.9	0.000135007	0.005198685	14.57056544	30.14983893	1	3.349982103	0.445253323	2.90472878	1.208374008	2.90472878	3.24655977	0.771038975
422	D1086.10c	6.180428356	WBGene00044080	d1086.10	3.67E-05	0.002006279	17.03320635	1.056368123	1	0.117374236	0.005634114	0.111740121	0.026955141	0.111740121	0.589866239	0.09942486
497	D1086.10a	7.372433188	WBGene00044080	d1086.10	6.90E-05	0.003183117	15.83917477	0.623405502	1	0.069267278	0.001676081	0.067591197	0.018162909	0.067591197	0.446344481	0.079634152
696	D1086.3	2.649523434	WBGene00008390	d1086.3	0.000227523	0.007509413	13.58893117	23.9859669	1	2.665107434	0.06638522	2.598722213	0.842531267	2.598722213	2.684877576	0.564485638
539	D2005.6	4.318860307	WBGene00008401	d2005.6	9.01E-05	0.003822744	15.33267072	3.418585701	1	0.379842856	0.026970783	0.352872073	0.166746186	0.352872073	1.100172393	0.250625547
1337	D2045.8	6.647927508	WBGene00008425	d2045.8	0.002087823	0.035797267	9.470677208	0.775559629	1	0.086173292	0.001802931	0.084370361	0.021560335	0.084370361	-0.438196458	0.121556425
1314	D2096.6	3.529705328	WBGene00017073	d2096.6	0.001979318	0.034556716	9.568617706	6.265924941	1	0.696213882	0.196877416	0.499336466	0.439334059	0.499336466	1.475773724	0.4772415
781	B0240.3a	1.801872403	WBGene00000907	daf-11	0.000337851	0.009886014	12.84794094	28.45273909	1	3.161415454	0.499490335	2.661925119	1.148491565	2.661925119	3.03471759	0.773886366
29	M03A1.7.1	6.040920471	WBGene00000928	dao-2	4.58E-08	3.50E-05	29.88562716	10.54448479	1	1.171609422	0.059644743	1.111964679	0.029451831	1.111964679	2.006949594	0.179315617
901	ZC373.6	2.059880433	WBGene00000930	dao-4	0.000530559	0.013508949	12.00507276	23.16661447	1	2.574068274	0.125787671	2.448280604	1.07949663	2.448280604	2.6051909	0.652634972
1420	C06H5.7.1	7.240486113	WBGene00007395	dcar-1	0.002552277	0.041204635	9.102734086	0.337716206	1	0.037524023	0.003738789	0.033785234	0.018413137	0.033785234	-0.287979595	0.084848471
1238	F07F6.5	1.191718127	WBGene00017218	dct-5	0.001583651	0.029346159	9.978657192	25.68761252	1	2.854179169	0.107789722	2.746389446	1.207882364	2.746389446	2.560030999	0.682026969
1419	F18E3.7a.2	4.847684785	WBGene00017565	ddo-2	0.002545387	0.04115132	9.107678612	1.196970914	1	0.132996768	0.050455361	0.082541407	0.081784887	0.082541407	0.634418948	0.210481325
494	F58E10.3a.2	8.760839027	WBGene00010260	ddx-17	6.77E-05	0.003143683	15.87422256	0.460269508	1	0.051141056	0.00394739	0.047193666	0.020177818	0.047193666	-0.405150986	0.089557577
689	F58E10.3a.3	8.573429675	WBGene00010260	ddx-17	0.000222311	0.007396519	13.63244154	2.805818356	1	0.311757595	0.030939424	0.280818171	0.019425818	0.280818171	-0.916659007	0.187771007
806	F58E10.3b	7.64728061	WBGene00010260	ddx-17	0.000376087	0.010704476	12.64740761	1.23785309	1	0.137539232	0.002504535	0.135034698	0.017952681	0.135034698	-0.598181002	0.131015612
1116	F58G6.6a	2.124904636	WBGene00000953	del-2	0.001141384	0.023462796	10.5829019	36.71005753	1	4.078895282	0.795147337	3.283747944	1.058161276	3.283747944	3.134802148	0.82839269
656	F44G4.8a	5.438405201	WBGene00009717	dep-1	0.000186873	0.006528839	13.95867415	3.502859765	1	0.389206641	0.016771334	0.372435307	0.043801841	0.372435307	1.029713796	0.206407789
462	D1044.2c	5.475270857	WBGene00017028	dex-1	5.34E-05	0.002650819	16.32398985	3.883019043	1	0.43144656	0.016434467	0.415012094	0.042617405	0.415012094	1.120253778	0.19308
962	D1044.2a	4.775795896	WBGene00017028	dex-1	0.000658291	0.015682081	11.60346497	9.233581449	1	1.025953494	0.637667735	0.388285759	0.090155102	0.388285759	1.835469123	0.530966982
981	F36H9.3	8.170169632	WBGene00000976	dhs-13	0.000716682	0.016759834	11.44547838	0.306759095	1	0.034084344	0.000395823	0.033688521	0.018355123	0.033688521	-0.297183992	0.077744704
1078	F35B12.2	5.884299146	WBGene00000983	dhs-20	0.001028242	0.021882093	10.77600838	1.532477762	1	0.170275307	0.004059506	0.166215801	0.032671878	0.166215801	0.638748783	0.16007463
676	R11D1.11	6.855266693	WBGene00000984	dhs-21	0.000203974	0.006911905	13.79411958	0.604223331	1	0.067135926	0.001512946	0.06562298	0.020041289	0.06562298	0.426523228	0.086434418
572	C04F6.5	4.940396923	WBGene00000990	dhs-27	0.000120144	0.004801771	14.79042963	1.696098604	1	0.1884554	0.010417355	0.178038046	0.072410306	0.178038046	0.740501984	0.158815404
725	F27D9.6	5.46934146	WBGene00000992	dhs-29	0.000258063	0.008165837	13.35260883	0.718381282	1	0.079820142	0.007264376	0.072555766	0.042802915	0.072555766	0.486110412	0.120602922
749	F56D1.5	5.508897581	WBGene00000969	dhs-5	0.000293602	0.008980703	13.11077516	0.585846933	1	0.065094104	0.006646638	0.058447465	0.041598964	0.058447465	0.452480907	0.118170188
903	K07E12.1a.2	3.980528445	WBGene00000998	dig-1	0.000534856	0.013560858	11.99004282	25.31091744	1	2.81232416	0.857073021	1.955251139	0.25121838	1.955251139	-2.693808195	0.651533265
525	C18A11.7b	7.251581075	WBGene00001000	dim-1	8.22E-05	0.003583038	15.50808172	0.511939457	1	0.056882162	0.001310634	0.055571528	0.018387305	0.055571528	0.405710759	0.078891432
1273	W09C5.5	5.815841806	WBGene00012352	dkf-1	0.001752225	0.03157721	9.792527256	0.320040414	1	0.035560046	0.004540498	0.031019548	0.034103954	0.034103954	0.33009766	0.105894337
181	T23F4.3	4.247740316	WBGene00020741	dlhd-1	2.93E-06	0.000371072	21.86337622	11.98452215	1	1.331613572	0.142318019	1.189295553	0.181922369	1.189295553	2.121871139	0.337557879
184	T01G9.3	4.737639095	WBGene00011345	dma-1	3.03E-06	0.000378167	21.79549624	3.934968004	1	0.437218667	0.019524231	0.417694436	0.095002239	0.417694436	1.211361745	0.190409504
333	Y47H9C.5a	5.983472521	WBGene00001045	dnj-27	1.90E-05	0.001300464	18.28931875	1.352616991	1	0.150290777	0.006496788	0.143793989	0.030630359	0.143793989	0.675891863	0.10572273
242	C32H11.12	5.235850793	WBGene00007875	dod-24	6.92E-06	0.000655836	20.21570031	2.676202144	1	0.297355794	0.009934721	0.287421073	0.051991224	0.287421073	0.966108477	0.13552022
670	C24B9.9	6.661421695	WBGene00016052	dod-3	0.00019809	0.006782651	13.84911774	3.240607573	1	0.360067508	0.002091006	0.357976502	0.021450343	0.357976502	0.988662566	0.199621317
827	C14A4.1	8.566831672	WBGene00007555	dohh-1	0.000403073	0.011181268	12.5178916	0.307975949	1	0.03421955	0.000255481	0.033964069	0.019402449	0.033964069	-0.310765376	0.079489533
800	K01H12.1a	6.830936552	WBGene00010484	dph-3	0.000369371	0.010583609	12.68109384	1.160755026	1	0.128972781	0.001211474	0.127761306	0.020202701	0.127761306	-0.579626749	0.126656446
41	F30B5.1	6.321641635	WBGene00001074	dpy-13	9.24E-08	4.47E-05	28.52750417	12.42369523	1	1.380410581	0.004783529	1.375627051	0.024923675	1.375627051	2.165147636	0.187621229
73	H27M09.4	7.592199832	WBGene00001075	dpy-14	2.00E-07	6.20E-05	27.03307552	8.222958223	1	0.913662025	0.000999843	0.912662181	0.017969295	0.912662181	1.752924791	0.16448327
142	F54D8.1	7.934677078	WBGene00001076	dpy-17	1.46E-06	0.000234397	23.1985363	8.871541164	1	0.985726796	0.000765754	0.984961042	0.018043136	0.984961042	1.790524451	0.206953696
124	Y47D3B.10	6.472555061	WBGene00001077	dpy-18	9.81E-07	0.000180068	23.96476435	1.661603412	1	0.184622601	0.002422915	0.182199687	0.023177882	0.182199687	0.778332306	0.087780865
40	T14B4.6	5.256501366	WBGene00001064	dpy-2	8.61E-08	4.47E-05	28.66327423	11.36655295	1	1.262950328	0.015291919	1.247658409	0.050996545	1.247658409	2.071821568	0.178247219
101	EGAP7.1	5.464534674	WBGene00001065	dpy-3	5.68E-07	0.000128999	25.01815121	9.236840892	1	1.026315655	0.008636861	1.017678794	0.042954669	1.017678794	1.843187413	0.192807066
185	Y41E3.2	6.480135645	WBGene00001066	dpy-4	3.18E-06	0.000388455	21.70359008	16.28572958	1	1.809525509	0.009192643	1.800332865	0.023099772	1.800332865	2.404969366	0.302161831
9	F27C1.8	6.33733243	WBGene00001067	dpy-5	8.86E-09	2.24E-05	33.07709146	11.90339378	1	1.322599309	0.006343216	1.316256093	0.024723651	1.316256093	2.142466749	0.146284715
10	F46C8.6	5.616894059	WBGene00001069	dpy-7	1.08E-08	2.24E-05	32.68824944	10.85464414	1	1.206071571	0.008749836	1.197321735	0.038657581	1.197321735	2.044396525	0.142434417
1036	F49F1.1	2.676445971	WBGene00018643	drd-50	0.000870936	0.019302617	11.08361929	23.37586969	1	2.597318855	0.058975125	2.53834373	0.830404583	2.53834373	2.513604593	0.615643954
426	F58E10.7	6.55942536	WBGene00010262	droe-4	3.77E-05	0.002026324	16.98152886	1.262715712	1	0.140301746	0.001905364	0.138396382	0.022329768	0.138396382	-0.64364129	0.106543521
1172	Y41D4B.10a	4.466908531	WBGene00001105	dsl-3	0.001329577	0.026025448	10.30100616	4.81799618	1	0.535332909	0.328650729	0.20668218	0.137639075	0.20668218	1.338502429	0.417021241
145	H02I12.4	4.124525206	WBGene00001108	dsl-6	1.51E-06	0.000238936	23.13824009	11.57006674	1	1.285562972	0.061863378	1.223699594	0.210136646	1.223699594	2.08404731	0.302768649
830	ZC204.2	6.639273524	WBGene00022554	duxl-1	0.000407714	0.011259675	12.49650493	0.235390001	1	0.026154445	0.001825504	0.024328941	0.021631835	0.024328941	-0.303117623	0.084520016
879	C43C3.3	4.791399444	WBGene00001123	dyf-7	0.000479754	0.012521077	12.19275968	4.960052503	1	0.551116945	0.014140981	0.536975964	0.088254398	0.536975964	1.18666996	0.268289817
995	E01G4.6	6.073969734	WBGene00008448	e01g4.6	0.000753121	0.017346732	11.35334794	17.65750269	1	1.961944743	0.010552611	1.951392132	0.028809598	1.951392132	2.198535218	0.527901976
805	E01G6.1	3.847783321	WBGene00008449	e01g6.1	0.000374492	0.010672317	12.65535367	5.953223513	1	0.661469279	0.05841454	0.603054739	0.297849399	0.603054739	1.371576904	0.348907886
822	E02H4.7	5.645868665	WBGene00077757	e02h4.7	0.000397821	0.011102703	12.54239799	1.713128585	1	0.190347621	0.005008192	0.185339429	0.037938152	0.185339429	0.702282026	0.154940065
1143	E04F6.9	6.874481026	WBGene00017128	e04f6.9	0.001241261	0.024891409	10.42789534	0.339055542	1	0.037672838	0.001359202	0.036313636	0.019919232	0.036313636	-0.300864836	0.081165503
1473	F01G10.2	5.83277497	WBGene00001157	ech-8	0.002855378	0.044470624	8.8976506	0.368777906	1	0.040975323	0.003981953	0.03699337	0.03374625	0.03699337	0.319317006	0.104428315
186	F01G10.3a	4.760952233	WBGene00001158	ech-9	3.16E-06	0.000388455	21.71827566	4.059483228	1	0.451053692	0.005100697	0.445952995	0.092006995	0.445952995	-1.210285223	0.171771418
187	F01G10.3b	4.760952233	WBGene00001158	ech-9	3.16E-06	0.000388455	21.71827566	4.059483228	1	0.451053692	0.005100697	0.445952995	0.092006995	0.445952995	-1.210285223	0.171771418
172	EEED8.15	4.931603984	WBGene00017143	eeed8.15	2.55E-06	0.000340191	22.12999768	7.498847275	1	0.833205253	0.052716825	0.780488427	0.073232872	0.780488427	1.637698982	0.205939362
58	EEED8.2	5.060672598	WBGene00017133	eeed8.2	1.17E-07	4.71E-05	28.0648848	4.322251899	1	0.480250211	0.011077559	0.469172652	0.062489668	0.469172652	1.293593273	0.149131595
1348	F42A10.4a	8.760508234	WBGene00001160	efk-1	0.002148413	0.036535759	9.418208764	1.389699221	1	0.154411025	0.000743701	0.153667324	0.020176336	0.153667324	-0.585621883	0.16314361
149	F49E12.6	5.424093479	WBGene00009899	efl-3	1.66E-06	0.000251449	22.95885312	4.854944738	1	0.539438304	0.011791762	0.527646542	0.044282544	0.527646542	1.322845632	0.154942461
496	C43F9.8	4.687519268	WBGene00001163	efn-2	6.83E-05	0.00315831	15.85779144	2.147262483	1	0.23858472	0.018496222	0.220088498	0.101803516	0.220088498	0.877577154	0.195124232
247	F55A8.1a.2	5.667583122	WBGene00001186	egl-18	7.44E-06	0.000686844	20.07551711	1.792135884	1	0.199126209	0.021783092	0.177343117	0.037414602	0.177343117	0.808970105	0.137545094
872	W08D2.1	6.066780157	WBGene00001188	egl-20	0.000474865	0.012478664	12.21186726	0.514452305	1	0.057161367	0.003208283	0.053953084	0.028946445	0.053953084	-0.390684516	0.09720988
11	K11G9.4	5.639644901	WBGene00001210	egl-46	7.83E-09	2.24E-05	33.31771027	6.792904096	1	0.754767122	0.007815215	0.746951906	0.038090598	0.746951906	1.620480473	0.116201607
782	B0348.4i	6.1995069	WBGene00001177	egl-8	0.00033679	0.009886014	12.85382483	1.499954679	1	0.166661631	0.03564526	0.131016371	0.026654263	0.131016371	-0.663592703	0.147689647
849	B0348.4h	6.697413023	WBGene00001177	egl-8	0.000431564	0.011658745	12.39032489	1.362472824	1	0.151385869	0.023540581	0.127845289	0.021165514	0.127845289	-0.624425897	0.139230667
1518	C24A1.2a.1	3.033730355	WBGene00016029	elf-1	0.003132632	0.047354478	8.728563491	23.37267505	1	2.596963895	0.322137623	2.274826272	0.671434696	2.274826272	2.347823376	0.692531174
813	F42A6.9	6.183204924	WBGene00018330	elks-1	0.000380035	0.010756439	12.62788637	0.345508651	1	0.03838985	0.003587752	0.034802099	0.026910796	0.034802099	0.351039911	0.095159164
887	F41H10.8	6.192720954	WBGene00001244	elo-6	0.000502846	0.012990762	12.10508046	0.614844834	1	0.068316093	0.002781765	0.065534328	0.026760261	0.065534328	0.417048138	0.094874117
301	M60.2.2	10.12660568	WBGene00019779	endu-2	1.43E-05	0.001089241	18.83447005	1.472654848	1	0.163628316	0.000324022	0.163304294	0.032698975	0.163304294	-0.707859495	0.104879022
350	M60.2.1	9.881607207	WBGene00019779	endu-2	2.17E-05	0.001414494	18.03363825	1.373515276	1	0.152612808	0.000813706	0.151799102	0.029259945	0.151799102	-0.678594286	0.105425273
85	Y39G10AR.10	6.962985274	WBGene00021468	epg-2	3.15E-07	8.49E-05	26.15749703	1.286261407	1	0.142917934	0.001768452	0.141149483	0.019420195	0.141149483	0.696709633	0.081403589
937	K08C7.3d	6.497174518	WBGene00001328	epi-1	0.000596297	0.014599403	11.78750309	4.911263312	1	0.545695924	0.052047087	0.493648836	0.022927184	0.493648836	1.170791579	0.272431735
1451	W02F12.3	7.957055655	WBGene00020948	era-1	0.00272039	0.042986597	8.986113042	0.288992213	1	0.032110246	0.00050995	0.031600296	0.018063403	0.031600296	0.264185577	0.077316966
311	C06A6.5	6.537976684	WBGene00015510	erp-44.2	1.59E-05	0.001170295	18.63062781	0.722130935	1	0.080236771	0.002545233	0.077691538	0.022529961	0.077691538	0.502646729	0.087276335
1475	F22A3.1a.1	7.0224805	WBGene00017687	ets-4	0.00288687	0.044900128	8.877623956	0.537129608	1	0.059681068	0.009333712	0.050347355	0.019138425	0.050347355	-0.357746653	0.104204832
1334	F32A7.3a.1	4.986500668	WBGene00009304	eva-1	0.002077553	0.035727994	9.47972327	2.556334595	1	0.284037177	0.198795238	0.08524194	0.06831838	0.08524194	0.967396325	0.315016721
269	F58B6.2	5.485227794	WBGene00019030	exc-6	9.44E-06	0.00080525	19.62108483	1.627933043	1	0.180881449	0.006348731	0.174532718	0.042309987	0.174532718	0.755045051	0.118495835
1006	Y53C12C.1	1.643463268	WBGene00013147	eyg-1	0.000769977	0.017541257	11.31224273	21.61365628	1	2.401517365	0.134505869	2.267011496	1.178125426	2.267011496	2.516804838	0.680063399
117	F01D5.1	4.706736517	WBGene00008492	f01d5.1	8.95E-07	0.000171469	24.14193962	4.867440326	1	0.540826703	0.022806696	0.518020007	0.099137059	0.518020007	1.367016549	0.197290581
637	F01D5.2	0.886284682	WBGene00008493	f01d5.2	0.000171943	0.006192387	14.11525926	22.50146027	1	2.500162252	0.101906875	2.398255377	1.18404441	2.398255377	2.769146767	0.666512845
1155	F01D5.3	2.350557983	WBGene00008494	f01d5.3	0.00127578	0.025334992	10.37724387	22.54840387	1	2.505378208	0.26816854	2.237209668	0.972613142	2.237209668	2.453737425	0.66736696
158	F01D5.5	5.899778104	WBGene00008495	f01d5.5	1.90E-06	0.000274438	22.69777902	1.447211809	1	0.160801312	0.005150435	0.155650877	0.032352047	0.155650877	0.731825179	0.105089997
1436	F01D5.6	3.468727006	WBGene00008496	f01d5.6	0.002631796	0.04204459	9.046629224	27.47101333	1	3.052334814	0.025738325	3.026596489	0.469653032	3.026596489	2.572938894	0.73895118
1189	F01G10.10	3.707112185	WBGene00008512	f01g10.10	0.00137822	0.026569534	10.23471371	4.436218572	1	0.492913175	0.09687509	0.396038085	0.355928945	0.396038085	1.272378628	0.397389163
1123	F01G10.9	3.575607397	WBGene00008511	f01g10.9	0.001164829	0.023795502	10.54531566	5.527298907	1	0.614144323	0.119483935	0.494660388	0.41692703	0.494660388	1.41618282	0.434500432
1391	F02C12.1	5.406350587	WBGene00008515	f02c12.1	0.002383369	0.039279361	9.22803794	0.555626745	1	0.061736305	0.007250411	0.054485894	0.044895879	0.054485894	0.389375508	0.123030393
1241	F07C6.2	4.517671809	WBGene00008553	f07c6.2	0.001603602	0.029644031	9.955607052	1.783616491	1	0.19817961	0.011070171	0.187109439	0.128553919	0.187109439	-0.704198541	0.209491615
72	F07H5.13	4.700283702	WBGene00008563	f07h5.13	1.89E-07	6.03E-05	27.13999841	7.415842737	1	0.823982526	0.016794486	0.807188041	0.10002425	0.807188041	1.681415844	0.191857974
347	F08B12.4a	7.988311755	WBGene00008572	f08b12.4	2.16E-05	0.001414494	18.04086712	1.046370515	1	0.116263391	0.000221333	0.116042058	0.018094965	0.116042058	-0.592333773	0.091984311
348	F08B12.4b.1	7.988311755	WBGene00008572	f08b12.4	2.16E-05	0.001414494	18.04086712	1.046370515	1	0.116263391	0.000221333	0.116042058	0.018094965	0.116042058	-0.592333773	0.091984311
548	F08F3.4	7.051867873	WBGene00017262	f08f3.4	9.49E-05	0.003970964	15.23643004	0.549048842	1	0.061005427	0.00102485	0.059980577	0.019013807	0.059980577	-0.416442137	0.078953572
1428	F08F3.6	6.376182894	WBGene00017263	f08f3.6	0.00259256	0.041667283	9.074094218	0.403838236	1	0.044870915	0.002678541	0.042192374	0.024247987	0.042192374	0.312365914	0.089688612
554	F09B9.4	7.12143251	WBGene00008603	f09b9.4	9.77E-05	0.004047248	15.18035039	0.631773093	1	0.07019701	0.001126614	0.069070396	0.018754216	0.069070396	-0.445315751	0.082464477
1258	F09C8.1	4.57275041	WBGene00008621	f09c8.1	0.001678278	0.030605228	9.871837597	5.639978261	1	0.626664251	0.151987224	0.474677027	0.119255617	0.474677027	1.195897308	0.321290549
932	F09E10.6	1.660842117	WBGene00017296	f09e10.6	0.000582122	0.014328821	11.83229496	17.60478035	1	1.956086705	0.166830958	1.789255747	1.175360346	1.789255747	2.452145614	0.688875584
399	F09E5.14	6.074550339	WBGene00017291	f09e5.14	3.18E-05	0.001830392	17.30448536	1.474442035	1	0.163826893	0.002853316	0.160973577	0.028798615	0.160973577	-0.69793092	0.113285726
1521	F09F9.2	3.671445297	WBGene00017307	f09f9.2	0.003147223	0.04744284	8.720091121	5.600373222	1	0.622263691	0.217703843	0.404559849	0.371914804	0.404559849	1.35659569	0.460404542
648	F09F9.4	4.287666853	WBGene00017309	f09f9.4	0.000179837	0.006366734	14.03083646	3.661310129	1	0.406812237	0.030943546	0.375868691	0.173319976	0.375868691	1.097448011	0.258002916
361	F10C2.3	5.207672193	WBGene00008644	f10c2.3	2.32E-05	0.001472866	17.90334266	1.220541936	1	0.135615771	0.007242694	0.128373077	0.053420285	0.128373077	-0.669257287	0.13320399
711	F10D11.6a	5.66384539	WBGene00008652	f10d11.6	0.000239718	0.007734683	13.49094432	7.889104785	1	0.876567198	0.375886351	0.500680847	0.037503831	0.500680847	1.619504863	0.400727378
944	F10G7.5a.2	7.240223278	WBGene00017369	f10g7.5	0.000618574	0.015032519	11.71923541	0.780814933	1	0.086757215	0.005002686	0.081754528	0.01841376	0.081754528	-0.466135052	0.108997756
958	F11A5.5b	0.920450453	WBGene00008673	f11a5.5	0.000651072	0.015574807	11.62397275	18.67127281	1	2.074585867	0.242560937	1.83202493	1.188340448	1.83202493	2.503158837	0.708820583
1447	F11E6.11a.1	5.933210779	WBGene00023501	f11e6.11	0.002691969	0.042693468	9.005306231	1.013795268	1	0.112643919	0.019011377	0.093632542	0.031663742	0.093632542	-0.493597676	0.142249535
506	F11E6.3.1	8.43951937	WBGene00008707	f11e6.3	7.29E-05	0.003304535	15.73439465	3.176239435	1	0.352915493	0.005153397	0.347762096	0.018990964	0.347762096	1.005845757	0.179850663
898	F11E6.3.2	8.176440898	WBGene00008707	f11e6.3	0.000524222	0.013392186	12.02746848	3.047766716	1	0.338640746	0.005328642	0.333312104	0.018366465	0.333312104	0.927027658	0.212051411
562	F13B6.2	5.436891765	WBGene00017417	f13b6.2	0.000106238	0.004336645	15.02249068	0.922978147	1	0.102553127	0.005395444	0.097157683	0.043852101	0.097157683	-0.550909556	0.118719012
437	F13B6.3	7.01795048	WBGene00017418	f13b6.3	4.12E-05	0.002160412	16.81743855	0.450967119	1	0.050107458	0.001031044	0.049076414	0.019158467	0.049076414	-0.395643194	0.079178432
401	F13C5.2	6.503788033	WBGene00017423	f13c5.2	3.21E-05	0.001835428	17.29026762	1.045585287	1	0.116176143	0.002837541	0.113338602	0.022861284	0.113338602	0.587642489	0.095466237
807	F13D11.4.1	6.750909218	WBGene00017429	f13d11.4	0.000376576	0.01070511	12.64497881	0.792668375	1	0.088074264	0.026339784	0.06173448	0.020763326	0.06173448	-0.503689832	0.129494806
55	F13D12.6.1	9.104634847	WBGene00008741	f13d12.6	1.05E-07	4.71E-05	28.27155807	3.071768796	1	0.341307644	0.007895532	0.333412112	0.022042223	0.333412112	1.077219707	0.100578284
202	F13E9.11a	6.044664611	WBGene00008760	f13e9.11	3.89E-06	0.000440137	21.31599586	4.216692339	1	0.468521371	0.053626055	0.414895316	0.02937736	0.414895316	1.226969539	0.172417954
993	F13H10.5	3.883416264	WBGene00008776	f13h10.5	0.000750203	0.017314286	11.36055826	4.285396398	1	0.476155155	0.070814669	0.405340486	0.28451917	0.405340486	1.207521161	0.34917406
1515	F13H6.3	6.125556572	WBGene00017431	f13h6.3	0.003120526	0.047252792	8.735623623	0.430673494	1	0.04785261	0.002802948	0.045049663	0.027872151	0.045049663	0.319319419	0.094843778
560	F13H8.1b	6.26542013	WBGene00017434	f13h8.1	0.000105603	0.00432616	15.03378774	0.582945489	1	0.064771721	0.003657703	0.061114018	0.025680404	0.061114018	-0.437163931	0.093666821
936	F13H8.11	6.335823204	WBGene00017443	f13h8.11	0.000593719	0.014551814	11.79556915	0.39674533	1	0.044082814	0.002234897	0.041847918	0.024742687	0.041847918	-0.343132721	0.089333136
5	F14B4.1	5.396799126	WBGene00008779	f14b4.1	4.69E-09	2.15E-05	34.31408845	7.774594631	1	0.863843848	0.012727025	0.851116823	0.045234358	0.851116823	1.740810166	0.132005861
1311	F14B8.6	6.967257534	WBGene00017448	f14b8.6	0.001945818	0.034023628	9.59995865	0.309461229	1	0.034384581	0.001212161	0.03317242	0.019398589	0.03317242	-0.280462768	0.07999234
1464	F15B9.8.1	4.126263903	WBGene00008851	f15b9.8	0.002802649	0.043906688	8.931690072	36.47015173	1	4.052239081	0.261133101	3.79110598	0.2097008	3.79110598	2.953235626	0.856333757
579	F16B4.4	5.94713476	WBGene00017506	f16b4.4	0.000123014	0.004874015	14.7459177	0.933681942	1	0.103742438	0.00452172	0.099220718	0.031377575	0.099220718	0.5381803	0.102778278
1361	F16H6.10	6.425321754	WBGene00008900	f16h6.10	0.002202855	0.037180296	9.37232898	0.294024408	1	0.032669379	0.00234863	0.030320749	0.023683864	0.030320749	-0.283179431	0.088237611
431	F17A9.4	6.36703253	WBGene00017536	f17a9.4	3.93E-05	0.002093084	16.90376791	0.619268413	1	0.068807601	0.003218096	0.065589505	0.024357575	0.065589505	0.462299976	0.091021023
1536	F17A9.5	3.935651116	WBGene00017537	f17a9.5	0.003251895	0.048568832	8.660458224	6.723990957	1	0.747110106	0.247844184	0.499265922	0.266050299	0.499265922	1.32100707	0.431414683
1296	F17C11.2.1	6.339765226	WBGene00008914	f17c11.2	0.001854437	0.03281637	9.688312734	0.61768705	1	0.068631894	0.0106126	0.058019295	0.024693055	0.058019295	-0.393644787	0.107307154
668	F17C8.3	5.399993023	WBGene00008910	f17c8.3	0.000196749	0.006746809	13.86188125	0.75057444	1	0.08339716	0.00644097	0.07695619	0.045120512	0.07695619	-0.502427804	0.121975264
604	F17H10.2a	7.043515791	WBGene00008926	f17h10.2	0.000140238	0.005291461	14.49894106	0.506844187	1	0.056316021	0.004021007	0.052295014	0.019048284	0.052295014	-0.40153179	0.086254913
1484	F18C5.5	3.095588448	WBGene00017560	f18c5.5	0.00296185	0.04579589	8.830821916	22.25137275	1	2.472374749	0.030194326	2.442180424	0.645113064	2.442180424	2.298909637	0.67226888
1125	F18C5.9	1.272542973	WBGene00017562	f18c5.9	0.001172488	0.023909366	10.53320419	19.23842098	1	2.137602331	0.103502712	2.03409962	1.208440906	2.03409962	2.353103484	0.676578554
342	F18G5.6	9.162807991	WBGene00017582	f18g5.6	2.08E-05	0.001393602	18.11684412	0.713918902	1	0.079324322	0.000122497	0.079201825	0.022426675	0.079201825	-0.494006087	0.084323163
120	F19C7.2	8.104573219	WBGene00017592	f19c7.2	8.82E-07	0.000171469	24.16969443	0.758256329	1	0.084250703	0.000400636	0.083850067	0.018246056	0.083850067	-0.539288109	0.077505117
570	F19C7.4	3.599664712	WBGene00017594	f19c7.4	0.000117891	0.004744784	14.8261325	9.36699477	1	1.040777197	0.058133385	0.982643812	0.405378372	0.982643812	1.774743369	0.400149253
259	F20C5.6	5.73551625	WBGene00008971	f20c5.6	8.49E-06	0.000748889	19.82478981	1.468018833	1	0.163113204	0.005919764	0.15719344	0.035849143	0.15719344	0.717392124	0.110387738
1152	F20D1.9	6.453330039	WBGene00008979	f20d1.9	0.001267545	0.025241969	10.38920051	0.358326679	1	0.039814075	0.001912296	0.037901779	0.023379747	0.037901779	0.312165009	0.086860967
1362	F20D6.11	5.823755787	WBGene00017640	f20d6.11	0.002221769	0.037422621	9.356657686	0.336953901	1	0.037439322	0.005932028	0.031507294	0.033936429	0.033936429	0.330715158	0.108307028
1062	F20D6.5	6.080133641	WBGene00017635	f20d6.5	0.000956342	0.020658598	10.91023968	1.598251812	1	0.177583535	0.003922447	0.173661088	0.028693513	0.173661088	0.654493654	0.162380257
1375	F21C10.10.2	5.503649449	WBGene00017659	f21c10.10	0.002276889	0.037988449	9.311749781	2.136582914	1	0.237398102	0.012176079	0.225222023	0.041754284	0.225222023	0.723717405	0.203367366
501	F21C10.7	6.519987424	WBGene00017657	f21c10.7	7.10E-05	0.003251043	15.78405529	1.768689157	1	0.196521017	0.002913823	0.193607195	0.022702373	0.193607195	0.751061474	0.133876027
666	F21E9.2	1.647200431	WBGene00017666	f21e9.2	0.00019419	0.006689043	13.88648778	23.52134531	1	2.613482812	0.142847981	2.470634831	1.177540986	2.470634831	2.813910109	0.682378595
1044	F21H7.3	1.52740411	WBGene00009029	f21h7.3	0.00090542	0.01989583	11.01162924	19.41598062	1	2.15733118	0.122213315	2.035117865	1.193497063	2.035117865	2.410476556	0.679843185
613	F22B8.7.2	2.788622007	WBGene00009049	f22b8.7	0.000145404	0.005441624	14.43080704	77.46243389	1	8.606937099	2.109150416	6.497786683	0.779796225	6.497786683	-4.946043271	1.055226935
125	F22F4.1	4.579598404	WBGene00017716	f22f4.1	9.77E-07	0.000180068	23.97386043	6.885463566	1	0.765051507	0.030922452	0.734129055	0.118141016	0.734129055	1.608224955	0.220012906
1251	F22H10.3	7.774616313	WBGene00017727	f22h10.3	0.001638566	0.030048239	9.915904153	1.296024091	1	0.144002677	0.000450665	0.143552012	0.017954223	0.143552012	-0.574000583	0.153677002
990	F23A7.3	5.448204028	WBGene00009068	f23a7.3	0.00074221	0.017199027	11.38045369	0.649711818	1	0.072190202	0.005389634	0.066800568	0.043479642	0.066800568	-0.437932656	0.118262183
1328	F23G4.1	4.204234506	WBGene00044574	f23g4.1	0.002045718	0.035339478	9.508055362	2.594246051	1	0.288249561	0.017690177	0.270559385	0.191506178	0.270559385	-0.842412553	0.259458226
155	F23H12.5	4.716248779	WBGene00009094	f23h12.5	1.78E-06	0.000264058	22.81454916	6.03330624	1	0.67036736	0.021852409	0.648514951	0.097844242	0.648514951	1.481985763	0.195238766
1026	F25E2.3	5.600858404	WBGene00017781	f25e2.3	0.000842612	0.018831783	11.14494071	0.917275928	1	0.101919548	0.006291811	0.095627737	0.039066963	0.095627737	0.498653892	0.121580563
1261	F25F8.1	5.134192583	WBGene00017795	f25f8.1	0.001689933	0.030744447	9.859105198	0.636014865	1	0.070668318	0.007934673	0.062733645	0.057582074	0.062733645	0.444795348	0.139181748
1107	F26A10.2	5.855375407	WBGene00017814	f26a10.2	0.001116374	0.023134397	10.62386653	3.186822678	1	0.354091409	0.006386312	0.347705096	0.033272749	0.347705096	0.917556665	0.232599129
1377	F26A3.1	7.696604152	WBGene00009140	f26a3.1	0.002286329	0.038090534	9.304169981	0.275125099	1	0.030569455	0.000556125	0.03001333	0.017946126	0.03001333	-0.262486828	0.076921829
915	F26C11.1	4.390190265	WBGene00009146	f26c11.1	0.000553139	0.013852327	11.92741513	8.801169675	1	0.977907742	0.025392039	0.952515703	0.15226295	0.952515703	1.572012866	0.362153872
953	F26F12.3b.2	8.232292193	WBGene00017834	f26f12.3	0.000642439	0.015450962	11.64880069	1.286959098	1	0.142995455	0.004917096	0.138078359	0.018474596	0.138078359	-0.597513403	0.140428528
292	F26G1.5	3.946098941	WBGene00017841	f26g1.5	1.35E-05	0.001064251	18.93200222	8.605347218	1	0.956149691	0.087242803	0.868906888	0.262511357	0.868906888	1.80225568	0.347289761
866	F26G1.9	1.403217918	WBGene00044662	f26g1.9	0.000452268	0.01198093	12.30284565	19.99226215	1	2.221362461	0.153615953	2.067746508	1.20398641	2.067746508	2.570645876	0.690971139
1156	F27C1.2a	8.771488658	WBGene00017852	f27c1.2	0.001276634	0.025334992	10.37600902	0.281150043	1	0.031238894	0.000272003	0.030966891	0.020225835	0.030966891	-0.281487587	0.081018993
620	F28B4.3.1	8.772654747	WBGene00017892	f28b4.3	0.000148272	0.00548992	14.3940297	7.10896649	1	0.789885166	0.028030766	0.7618544	0.020231128	0.7618544	1.476936594	0.2877162
578	F28D1.2	4.744759209	WBGene00009212	f28d1.2	0.000122072	0.004845095	14.76039792	3.743941771	1	0.41599353	0.017122629	0.398870901	0.094076178	0.398870901	1.077660271	0.205007637
449	F28F5.6	4.987266258	WBGene00017905	f28f5.6	4.78E-05	0.002435742	16.53428222	1.515941806	1	0.168437978	0.013367135	0.155070844	0.068253521	0.155070844	0.739737903	0.158250054
882	F28G4.4	0.956936723	WBGene00009229	f28g4.4	0.000483663	0.012580185	12.17761889	16.33531863	1	1.815035404	0.112831837	1.702203567	1.192491165	1.702203567	2.414971452	0.672630577
818	F29C6.1a	6.602279427	WBGene00009243	f29c6.1	0.000392471	0.011006951	12.56769963	0.323465015	1	0.035940557	0.002051466	0.033889091	0.021946331	0.033889091	-0.32549823	0.085432349
253	F30H5.3	6.461756664	WBGene00017937	f30h5.3	8.06E-06	0.000731076	19.9229836	7.572214808	1	0.841357201	0.002704647	0.838652553	0.023290593	0.838652553	1.619593327	0.22522305
286	F31D4.5b	4.657253162	WBGene00009292	f31d4.5	1.23E-05	0.000984745	19.11978116	8.280327089	1	0.920036343	0.051827449	0.868208894	0.106151687	0.868208894	1.682636672	0.245169499
1293	F31E9.3	5.28150599	WBGene00009296	f31e9.3	0.001844832	0.032690138	9.69785533	0.595592115	1	0.066176902	0.006021784	0.060155118	0.049847853	0.060155118	-0.411819749	0.12700654
223	F32A5.3	6.674610008	WBGene00017969	f32a5.3	4.75E-06	0.000485493	20.93425665	3.246848712	1	0.360760968	0.002261184	0.358499784	0.021344561	0.358499784	1.06839747	0.140208029
645	F32A5.8.2	6.377489669	WBGene00017971	f32a5.8	0.000178382	0.006344585	14.04611643	0.550556023	1	0.061172891	0.004496724	0.056676167	0.024232456	0.056676167	-0.417707295	0.093636505
777	F33A8.7	3.147226888	WBGene00009355	f33a8.7	0.000333436	0.009844739	12.87255366	12.87118513	1	1.430131681	0.12034867	1.309783011	0.623564361	1.309783011	2.029943096	0.51242325
375	F33D4.6b	5.252547439	WBGene00017998	f33d4.6	2.70E-05	0.001649278	17.62074568	4.497443397	1	0.499715933	0.013508932	0.486207001	0.051183688	0.486207001	1.222930066	0.194749651
136	F33E2.5.2	4.969486485	WBGene00009361	f33e2.5	1.30E-06	0.000219291	23.42320286	4.999833026	1	0.555537003	0.014435418	0.541101585	0.069785646	0.541101585	1.34796492	0.16115658
748	F33H12.7	4.26348586	WBGene00045457	f33h12.7	0.000291768	0.008970294	13.12251288	3.0893803	1	0.343264478	0.017695245	0.325569233	0.178506134	0.325569233	-1.002236702	0.250943149
1264	F35A5.4	1.690207844	WBGene00018026	f35a5.4	0.001699215	0.030839939	9.849028586	19.10883095	1	2.123203439	0.089796721	2.033406718	1.170414683	2.033406718	2.265592952	0.664957
1318	F35B3.4	3.512233506	WBGene00018031	f35b3.4	0.001992798	0.034686473	9.556157935	13.48154376	1	1.497949306	0.139480395	1.358468911	0.447968893	1.358468911	1.831748874	0.504642641
1100	F35C12.3a.2	1.701932466	WBGene00009408	f35c12.3	0.001091661	0.022746407	10.66526692	20.34078688	1	2.260087431	0.210115606	2.049971824	1.168344293	2.049971824	2.439097467	0.699737803
203	F35D2.3	4.865450552	WBGene00018041	f35d2.3	3.89E-06	0.000440137	21.32025373	6.464621191	1	0.718291243	0.018166508	0.700124735	0.07986673	0.700124735	1.511482841	0.194058012
1517	F35E12.6.1	8.531452752	WBGene00009430	f35e12.6	0.003129826	0.047354478	8.73019749	1.342231769	1	0.149136863	0.000550104	0.148586759	0.01928062	0.148586759	-0.562664691	0.165944702
300	F35F10.1	4.627375403	WBGene00018052	f35f10.1	1.43E-05	0.001089241	18.8298204	5.344714782	1	0.593857198	0.016299112	0.577558086	0.110622803	0.577558086	1.348580369	0.200219221
974	F35H10.10	6.861596243	WBGene00018073	f35h10.10	0.000693165	0.016327866	11.50748421	1.318770685	1	0.146530076	0.001565226	0.14496485	0.020000513	0.14496485	0.602948204	0.143161507
1392	F36A2.3	7.687831815	WBGene00009453	f36a2.3	0.002382887	0.039279361	9.228408138	0.757919757	1	0.084213306	0.000666802	0.083546505	0.017946648	0.083546505	0.429902242	0.12163057
1117	F36G3.2	5.910487903	WBGene00009483	f36g3.2	0.001153044	0.023665833	10.5641123	0.521529853	1	0.057947761	0.003412368	0.054535393	0.032131264	0.054535393	-0.375722205	0.101473115
654	F37A8.5	7.502299983	WBGene00009503	f37a8.5	0.000184816	0.006480222	13.97949233	0.47809678	1	0.053121864	0.000677923	0.052443941	0.018020732	0.052443941	-0.380925678	0.077065721
976	F37C4.5a.1	9.094012346	WBGene00018145	f37c4.5	0.000700451	0.016464186	11.48804979	0.309330613	1	0.034370068	0.000252369	0.034117699	0.021974316	0.034117699	-0.306809853	0.083906751
1059	F38E9.1	6.961686607	WBGene00018184	f38e9.1	0.000944963	0.020470629	10.93241378	0.419586661	1	0.04662074	0.001316621	0.045304119	0.019426806	0.045304119	-0.335529253	0.083107449
593	F39E9.1	4.61164524	WBGene00018194	f39e9.1	0.000133682	0.005174699	14.58915407	2.112324039	1	0.234702671	0.013524701	0.22117797	0.113048122	0.22117797	-0.851849868	0.199434477
1501	F39H12.3	5.968184498	WBGene00018214	f39h12.3	0.003040065	0.046463778	8.783265464	0.334976401	1	0.0372196	0.003910222	0.033309378	0.030944923	0.033309378	-0.305465883	0.101078673
897	F40E10.5	3.595481284	WBGene00009573	f40e10.5	0.000521601	0.013340078	12.03681197	8.831017681	1	0.981224187	0.107233353	0.873990834	0.407375811	0.873990834	1.636559695	0.424822291
1234	F40G12.11	5.962502855	WBGene00009606	f40g12.11	0.001576911	0.029311809	9.986510668	0.587896127	1	0.065321792	0.003728008	0.061593784	0.031061736	0.061593784	0.387373962	0.103138175
698	F40H6.6	6.53816933	WBGene00044412	f40h6.6	0.000228697	0.007516523	13.57927309	0.602248752	1	0.066916528	0.002720046	0.064196482	0.022528137	0.064196482	-0.424493627	0.087673842
1381	F41E6.11	3.267276101	WBGene00018292	f41e6.11	0.002327822	0.038669486	9.27122327	9.726661671	1	1.080740186	0.119828389	0.960911797	0.569533362	0.960911797	1.599430231	0.493265656
284	F41E6.5b.1	6.517387968	WBGene00018286	f41e6.5	1.21E-05	0.000977643	19.14699077	0.893760163	1	0.099306685	0.005596247	0.093710438	0.022727636	0.093710438	0.560866552	0.094228672
121	F41F3.3	7.088322181	WBGene00018297	f41f3.3	8.78E-07	0.000171469	24.17941656	6.273693117	1	0.697077013	0.001969149	0.695107864	0.018871773	0.695107864	1.513212457	0.165705049
1440	F41G3.2	1.713333066	WBGene00018299	f41g3.2	0.002651078	0.042224413	9.033284016	20.62564965	1	2.29173885	0.092961519	2.19877733	1.16627881	2.19877733	2.245223421	0.664911613
498	F41G4.8	5.907119715	WBGene00018311	f41g4.8	6.95E-05	0.003202673	15.82378172	0.737388432	1	0.081932048	0.004690712	0.077241336	0.032200662	0.077241336	-0.4989054	0.104040563
512	F41H10.1	6.114211746	WBGene00018314	f41h10.1	7.60E-05	0.003405195	15.65534328	0.851354463	1	0.09459494	0.002852669	0.091742272	0.028071802	0.091742272	-0.520915927	0.095232523
536	F42A10.7	6.760437991	WBGene00018343	f42a10.7	8.93E-05	0.00382024	15.35134928	4.091939293	1	0.454659921	0.001344614	0.453315307	0.020694136	0.453315307	-1.135951415	0.208083547
929	F42G2.5	5.155871348	WBGene00018354	f42g2.5	0.000575264	0.014211524	11.85436339	0.9960817	1	0.110675744	0.007422691	0.103253054	0.056284	0.103253054	-0.539288971	0.136901193
1398	F43C9.1	2.545307608	WBGene00018375	f43c9.1	0.002405439	0.039472948	9.211162339	14.95205429	1	1.661339365	0.288801796	1.372537569	0.889098712	1.372537569	2.041007252	0.651236356
278	F43C9.2	7.169853624	WBGene00018376	f43c9.2	1.11E-05	0.000919694	19.30440632	1.139294666	1	0.126588296	0.000931092	0.125657204	0.01860075	0.125657204	-0.625112595	0.09010557
730	F43D2.2	5.09474186	WBGene00009651	f43d2.2	0.000272767	0.008572842	13.24871621	1.199833607	1	0.133314845	0.016884302	0.116430544	0.060111983	0.116430544	0.623652553	0.154216388
220	F43D9.1	6.311730963	WBGene00009653	f43d9.1	4.65E-06	0.00048437	20.97835512	8.155439985	1	0.906159998	0.003425444	0.902734554	0.025052456	0.902734554	1.69378048	0.221721582
1049	F43G6.8	6.915877018	WBGene00009660	f43g6.8	0.000923417	0.02019457	10.97515205	0.338188288	1	0.037576476	0.001528472	0.036048004	0.019673283	0.036048004	-0.306540477	0.081199106
1041	F44B9.2	4.978648416	WBGene00018407	f44b9.2	0.000894605	0.019727569	11.03390601	1.222477347	1	0.135830816	0.010589504	0.125241312	0.068989376	0.125241312	0.585134424	0.15547569
70	F44E2.4	5.847047554	WBGene00018418	f44e2.4	1.78E-07	5.84E-05	27.25665813	8.356741144	1	0.928526794	0.006885663	0.921641131	0.033446757	0.921641131	1.768502333	0.163972542
902	F45D11.1	3.353634755	WBGene00018448	f45d11.1	0.000532604	0.013545971	11.99790501	17.13635383	1	1.904039314	0.087661606	1.816377708	0.527344039	1.816377708	2.196806267	0.503560294
201	F45D11.14	7.794867357	WBGene00018459	f45d11.14	3.84E-06	0.000438125	21.34376294	12.51963597	1	1.391070663	0.001003331	1.390067332	0.01796008	1.390067332	2.103753061	0.269740024
271	F46A8.7	8.921091193	WBGene00009750	f46a8.7	9.76E-06	0.000824989	19.5571697	0.829285823	1	0.092142869	0.000190352	0.091952517	0.020963979	0.091952517	-0.536985147	0.082089471
65	F46C5.1	4.689760582	WBGene00009778	f46c5.1	1.56E-07	5.22E-05	27.51616577	10.27595754	1	1.14177306	0.025789401	1.115983659	0.101488755	1.115983659	1.969963595	0.202206679
455	F46C8.8	4.116594916	WBGene00018487	f46c8.8	4.98E-05	0.002512912	16.45419358	6.475495818	1	0.719499535	0.10217161	0.617327926	0.212142581	0.617327926	1.529917813	0.329413871
372	F46E10.2	4.148210374	WBGene00018489	f46e10.2	2.59E-05	0.00160321	17.69429695	7.179175798	1	0.7976862	0.040767714	0.756918486	0.204321115	0.756918486	1.570384073	0.284846906
1147	F47B10.9	5.599584935	WBGene00009820	f47b10.9	0.001255742	0.025115945	10.40647456	0.515702517	1	0.05730028	0.007159448	0.050140832	0.039099838	0.050140832	0.392192106	0.116193105
788	F47B8.2	6.253495789	WBGene00009803	f47b8.2	0.000342762	0.009986649	12.82093952	0.387814876	1	0.043090542	0.00282117	0.040269372	0.025849367	0.040269372	-0.356904739	0.092088783
860	F47B8.8	6.556638008	WBGene00009809	f47b8.8	0.000442473	0.011803228	12.34371706	0.699926004	1	0.077769556	0.001645562	0.076123994	0.022355462	0.076123994	-0.447135539	0.100025129
1266	F47D12.6	4.813070283	WBGene00018562	f47d12.6	0.00170739	0.030914944	9.84019929	0.984654556	1	0.109406062	0.01038843	0.099017632	0.08569225	0.099017632	-0.55015894	0.171911896
584	F47E1.4	5.069622415	WBGene00018568	f47e1.4	0.000126023	0.004950499	14.70035239	1.610455112	1	0.178939457	0.010972629	0.167966828	0.061847197	0.167966828	0.714145791	0.148282104
1111	F47G4.4	6.141736574	WBGene00009825	f47g4.4	0.001124049	0.023210456	10.61119635	0.970171195	1	0.107796799	0.003049601	0.104747199	0.027593507	0.104747199	0.506100254	0.128418754
1467	F48E3.6	3.460931633	WBGene00018606	f48e3.6	0.002821645	0.04412499	8.919352655	5.014087828	1	0.55712087	0.130816937	0.426303933	0.473558403	0.473558403	1.36890575	0.462125309
737	F48E3.8a	4.234696655	WBGene00018607	f48e3.8	0.000277272	0.008673334	13.21800661	4.779970034	1	0.531107782	0.060208918	0.470898864	0.184774356	0.470898864	1.215505155	0.286427477
500	F48E8.3.1	8.533449578	WBGene00018610	f48e8.3	7.07E-05	0.003245589	15.79101217	0.30918409	1	0.034353788	0.000274547	0.034079241	0.019287341	0.034079241	-0.342420858	0.079321321
316	F48G7.5	4.056098069	WBGene00018616	f48g7.5	1.65E-05	0.001195635	18.55938531	11.16654298	1	1.240726998	0.073100874	1.167626124	0.228424322	1.167626124	1.957193748	0.320519902
877	F48G7.8	2.250188983	WBGene00018619	f48g7.8	0.000477689	0.012495361	12.20080363	22.31937088	1	2.479930097	0.098737994	2.381192103	1.012583605	2.381192103	2.557689819	0.625848231
208	F49C12.14	4.634555873	WBGene00009883	f49c12.14	4.07E-06	0.000448584	21.22959209	4.141869562	1	0.460207729	0.021556537	0.438651193	0.109532053	0.438651193	1.244389823	0.204530502
1027	F49D11.6	2.650310881	WBGene00018630	f49d11.6	0.000843043	0.018831783	11.14399214	21.00382209	1	2.33375801	0.059384069	2.274373941	0.842176938	2.274373941	2.386099689	0.581813663
1480	F49E10.2b	3.999323408	WBGene00018640	f49e10.2	0.002918209	0.045234215	8.857913669	10.04679583	1	1.116310647	0.571435003	0.544875645	0.245293299	0.544875645	1.682789108	0.555082544
1038	F49E2.2a	7.527996554	WBGene00009886	f49e2.2	0.000887676	0.019618671	11.04831952	1.101007331	1	0.122334148	0.003640672	0.118693476	0.018002589	0.118693476	-0.54505378	0.133846605
940	F49E2.5i.1	7.642769271	WBGene00009888	f49e2.5	0.000609116	0.014865664	11.74791077	0.577717446	1	0.064190827	0.012170766	0.052020061	0.017953675	0.052020061	-0.407742158	0.102729032
218	F49H12.5	5.469949904	WBGene00018656	f49h12.5	4.45E-06	0.00046841	21.0600456	3.552388892	1	0.394709877	0.007963923	0.386745954	0.042783794	0.386745954	1.118499323	0.145737272
409	F49H6.5a	7.103991645	WBGene00009908	f49h6.5	3.39E-05	0.001899972	17.18396367	0.734356905	1	0.081595212	0.002297722	0.07929749	0.018814817	0.07929749	-0.492430623	0.081849746
229	F52D1.2e	5.306079933	WBGene00018683	f52d1.2	5.20E-06	0.000521077	20.76163403	1.954129135	1	0.217125459	0.005513897	0.211611563	0.048774721	0.211611563	-0.835035558	0.124891045
1459	F52E10.4c	5.017188741	WBGene00009935	f52e10.4	0.002782252	0.04374753	8.945032054	0.678179906	1	0.075353323	0.011850444	0.063502879	0.065796158	0.065796158	-0.460083996	0.153728355
272	F52H2.6	5.007871378	WBGene00018718	f52h2.6	9.78E-06	0.000824989	19.55362722	1.981299931	1	0.220144437	0.012979493	0.207164943	0.066545207	0.207164943	0.858097088	0.155978075
1179	F53A9.1	7.889129021	WBGene00018724	f53a9.1	0.00134518	0.026135481	10.27947732	2.082285564	1	0.231365063	0.000479717	0.230885345	0.018007859	0.230885345	-0.734982375	0.191283538
717	F53A9.6.1	7.068902485	WBGene00018729	f53a9.6	0.000250741	0.008042113	13.40659856	2.444618816	1	0.271624313	0.001664492	0.269959821	0.018945747	0.269959821	-0.852338736	0.177259064
984	F53A9.6.2	6.882210339	WBGene00018729	f53a9.6	0.000722168	0.016839974	11.43130822	2.444249912	1	0.271583324	0.002094858	0.269488465	0.019871568	0.269488465	-0.819441579	0.195644915
206	F53A9.7	6.620375433	WBGene00018730	f53a9.7	3.95E-06	0.000440174	21.28771209	2.098761043	1	0.233195671	0.00158785	0.231607822	0.021790664	0.231607822	-0.861033051	0.11075113
78	F53B1.4	5.522962776	WBGene00018737	f53b1.4	2.54E-07	7.38E-05	26.570542	6.595246005	1	0.732805112	0.010495367	0.722309745	0.041188979	0.722309745	1.567254229	0.150753352
3	F53B3.5	6.215930219	WBGene00018743	f53b3.5	1.39E-09	1.30E-05	36.67760791	6.317819565	1	0.701979952	0.005323787	0.696656165	0.026402291	0.696656165	1.571250406	0.098079119
44	F53F1.4	6.178044382	WBGene00009982	f53f1.4	8.02E-08	4.47E-05	28.80220795	4.657418746	1	0.517490972	0.004241701	0.513249271	0.026993368	0.513249271	1.326746473	0.113308922
1190	F53F10.1	6.245662767	WBGene00018763	f53f10.1	0.001377294	0.026569534	10.23595393	0.385331113	1	0.042814568	0.002501364	0.040313204	0.025962045	0.040313204	-0.323412545	0.091543847
45	F53H4.2	5.238563711	WBGene00010007	f53h4.2	8.21E-08	4.47E-05	28.75677781	7.795520683	1	0.866168965	0.016207073	0.849961892	0.051858082	0.849961892	1.716248462	0.146926635
1543	F54A3.5	7.489339273	WBGene00018784	f54a3.5	0.003279534	0.048759416	8.645037687	0.259658071	1	0.028850897	0.000730669	0.028120228	0.018031024	0.028120228	-0.249727466	0.077198123
750	F54B11.10	1.758325932	WBGene00010033	f54b11.10	0.000293228	0.008980703	13.11316466	22.30316502	1	2.478129447	0.105277641	2.372851806	1.157625408	2.372851806	2.680095246	0.66650081
1163	F54D5.4	7.525695662	WBGene00010050	f54d5.4	0.001296842	0.025569577	10.34701471	0.586051215	1	0.065116802	0.000825611	0.064291191	0.018004094	0.064291191	0.390629577	0.101136677
487	F54D5.5a	6.162140152	WBGene00010051	f54d5.5	6.53E-05	0.003077266	15.9431649	1.621599126	1	0.180177681	0.005610475	0.174567206	0.027252065	0.174567206	0.720594579	0.12717267
709	F54D7.2	7.596627904	WBGene00018797	f54d7.2	0.000237814	0.007694907	13.50590517	0.690645003	1	0.076738334	0.000682329	0.076056005	0.017967579	0.076056005	-0.453811252	0.093750566
992	F54E2.2	2.444594365	WBGene00018824	f54e2.2	0.000746064	0.01725349	11.37083243	19.15188774	1	2.127987527	0.071737268	2.056250259	0.93306257	2.056250259	2.321652517	0.594001845
1446	F55G1.15	5.38162195	WBGene00018907	f55g1.15	0.002692884	0.042693468	9.004685105	0.467051655	1	0.051894628	0.006353907	0.045540722	0.045784663	0.045784663	-0.371941847	0.122626969
15	F55G11.4	4.640052051	WBGene00010124	f55g11.4	1.28E-08	2.24E-05	32.36374564	21.35306278	1	2.372562532	0.039234587	2.333327945	0.108704086	2.333327945	2.869236893	0.220527188
451	F55H12.4	5.672501712	WBGene00010135	f55h12.4	4.92E-05	0.002500881	16.4784141	3.390568584	1	0.376729843	0.006770781	0.369959061	0.037297726	0.369959061	1.048714473	0.179034001
176	F56A4.2	7.074870637	WBGene00018910	f56a4.2	2.66E-06	0.000344264	22.05017763	3.3199638	1	0.368884867	0.000803815	0.368081052	0.018922608	0.368081052	1.088190054	0.134083894
682	F56B3.2	5.396659212	WBGene00018928	f56b3.2	0.000207841	0.00699131	13.75883738	0.696772989	1	0.077419221	0.00740558	0.070013641	0.045239361	0.070013641	0.493587161	0.123686813
561	F56D2.3	3.603286338	WBGene00018965	f56d2.3	0.000105953	0.004332724	15.02755903	9.822313066	1	1.091368118	0.101421408	0.98994671	0.403653007	0.98994671	1.843004001	0.420496581
393	F56F10.1.1	7.622334396	WBGene00018984	f56f10.1	3.12E-05	0.001827753	17.34136308	1.715119917	1	0.19056888	0.013278597	0.177290283	0.017958968	0.177290283	0.753033403	0.121957298
959	F56H9.2a	9.221168636	WBGene00010174	f56h9.2	0.000651022	0.015574807	11.62411563	0.816629414	1	0.090736602	0.000142931	0.090593671	0.022834268	0.090593671	-0.475708055	0.112000899
1270	F57B1.6b	2.898992969	WBGene00010189	f57b1.6	0.001716786	0.031011646	9.830104326	20.82464039	1	2.313848932	0.041454106	2.272394826	0.730382098	2.272394826	2.295191464	0.618663105
1128	F57C9.4c	6.478626532	WBGene00019011	f57c9.4	0.001187441	0.024149888	10.50978528	0.244207734	1	0.027134193	0.004708157	0.022426036	0.023115256	0.023115256	0.300778678	0.092769275
549	F57F4.4.2	10.33732742	WBGene00019017	f57f4.4	9.52E-05	0.003977931	15.22967584	5.37981964	1	0.597757738	0.00994161	0.587816128	0.036247972	0.587816128	1.300362006	0.240048565
938	F58E6.13a	3.359148724	WBGene00077697	f58e6.13	0.000602692	0.01474025	11.76764474	13.28834082	1	1.476482314	0.35043942	1.126042893	0.524598576	1.126042893	2.058482751	0.565331908
1050	F58H1.2	2.767254347	WBGene00010285	f58h1.2	0.000924471	0.020198379	10.97303679	21.22773765	1	2.358637517	0.046100839	2.312536678	0.789426699	2.312536678	2.388927938	0.589927789
576	F58H1.7a	6.229385116	WBGene00010290	f58h1.7	0.000121732	0.004839973	14.7656573	0.672390549	1	0.074710061	0.004160973	0.070549088	0.026200571	0.070549088	-0.461772744	0.095412684
658	F59B1.8	5.409326984	WBGene00019100	f59b1.8	0.000187262	0.006528839	13.95476968	0.642817231	1	0.071424137	0.00522324	0.066200896	0.044791608	0.066200896	-0.478513153	0.119563334
985	F59H6.3	5.222007915	WBGene00019134	f59h6.3	0.000722878	0.016839974	11.42948176	1.101182699	1	0.122353633	0.008612853	0.11374078	0.052682582	0.11374078	-0.551629551	0.134372873
1556	B0218.2	6.966682583	WBGene00015048	faah-2	0.003386413	0.049927821	8.58662393	0.424455561	1	0.047161729	0.001554429	0.0456073	0.019401484	0.0456073	0.314815328	0.093990381
852	W02A2.2	8.287959255	WBGene00001390	far-6	0.000433403	0.011669838	12.38238513	0.470219953	1	0.052246661	0.000343664	0.051902998	0.018595267	0.051902998	-0.3667743	0.081826489
855	F32H2.5	8.676771309	WBGene00009342	fasn-1	0.000437989	0.011707025	12.36273471	1.273859772	1	0.141539975	0.000264834	0.141275141	0.019819051	0.141275141	0.603446876	0.13481273
537	F10D2.9	5.112384046	WBGene00001399	fat-7	9.00E-05	0.003822744	15.33651674	4.663569728	1	0.518174414	0.010420961	0.507753453	0.058952412	0.507753453	1.212461234	0.222307683
91	F56H11.1c	5.570071603	WBGene00001403	fbl-1	3.98E-07	0.000100445	25.70190557	3.37515281	1	0.375016979	0.010048445	0.364968534	0.039877678	0.364968534	-1.12012957	0.121905185
673	ZK783.1b	1.980661643	WBGene00022816	fbn-1	0.000200389	0.006830778	13.82743679	51.55642728	1	5.72849192	1.449982314	4.278509606	1.103325947	4.278509606	4.11443955	0.981748426
1206	K07A3.1a.1	7.375410464	WBGene00001404	fbp-1	0.001454266	0.027661738	10.13567986	0.388953539	1	0.04321706	0.00117368	0.04204338	0.018158595	0.04204338	0.316406001	0.083268135
1017	B0391.6	0.818424744	WBGene00007163	fbxa-154	0.000805928	0.01817973	11.22753164	16.12606831	1	1.791785368	0.102633173	1.689152195	1.174366244	1.689152195	2.299107418	0.663542699
458	C06H5.2	6.464347283	WBGene00007393	fbxa-157	5.06E-05	0.002532846	16.4267574	1.454678941	1	0.161630993	0.004405396	0.157225597	0.023263397	0.157225597	-0.686502625	0.117572171
1239	C08E3.6	5.395955703	WBGene00015598	fbxa-163	0.001585259	0.029352248	9.976788492	1.242724163	1	0.138080463	0.008209114	0.129871349	0.045264534	0.129871349	0.563050931	0.150026379
716	F47H4.9	6.143703865	WBGene00009840	fbxa-189	0.000251349	0.008042113	13.402054	0.624602443	1	0.069400271	0.002421059	0.066979212	0.027560108	0.066979212	-0.432853324	0.093589716
392	F54D10.2	9.786168105	WBGene00018803	fbxa-24	3.13E-05	0.001827753	17.33652438	0.67732607	1	0.075258452	7.94E-05	0.075179077	0.028095211	0.075179077	-0.484396653	0.092514859
442	F42G2.8	5.305259245	WBGene00044672	fbxa-4	4.28E-05	0.002230351	16.74379937	1.159535944	1	0.128837327	0.005813494	0.123023833	0.048809707	0.123023833	-0.631623296	0.125412515
519	T12B5.10	6.772159264	WBGene00020456	fbxa-60	7.98E-05	0.003530955	15.56269816	0.541993631	1	0.060221515	0.001465128	0.058756386	0.020609977	0.058756386	-0.418763322	0.08237888
1263	Y119D3B.20	5.059431311	WBGene00022496	fbxa-92	0.001696011	0.030818536	9.852500547	1.351406966	1	0.15015633	0.012006731	0.138149599	0.06257979	0.138149599	-0.585066751	0.157424459
1268	Y17G9B.7b	2.131844778	WBGene00021204	fbxb-77	0.001712534	0.030983634	9.834665505	17.96742862	1	1.996380958	0.356984947	1.639396011	1.05578351	1.639396011	2.307973122	0.71423953
60	Y46B2A.1	5.390105874	WBGene00021576	fbxc-51	1.23E-07	4.71E-05	27.96844516	5.185382849	1	0.57615365	0.016388623	0.559765027	0.045475131	0.559765027	1.40007966	0.137697137
1029	C05C8.3.2	5.122463763	WBGene00001428	fkb-3	0.000854057	0.019040751	11.11991397	1.851906756	1	0.205767417	0.104750505	0.101016913	0.058310775	0.101016913	0.814632347	0.241530751
96	C50F2.6a.2	5.02836648	WBGene00001430	fkb-5	5.00E-07	0.000119578	25.26231536	7.498343788	1	0.83314931	0.027573298	0.805576012	0.064916595	0.805576012	1.662561712	0.172144182
1367	C50F2.6a.1	3.531072089	WBGene00001430	fkb-5	0.002241745	0.037620978	9.340253433	11.78626098	1	1.309584553	0.198085858	1.111498695	0.438660774	1.111498695	1.701621802	0.477495737
168	B0511.1	4.51320368	WBGene00001432	fkb-7	2.25E-06	0.00030696	22.37058559	6.312205417	1	0.701356157	0.021682114	0.679674043	0.129333982	0.679674043	1.523631118	0.219972677
1178	T14G12.4a	2.558720738	WBGene00001434	fkh-2	0.001343261	0.026135481	10.2821118	19.41778751	1	2.157531946	0.135317302	2.022214644	0.883152427	2.022214644	2.254474618	0.600507584
1093	C26E6.2	6.497969669	WBGene00016138	flh-2	0.001071778	0.022495578	10.69926973	0.425770615	1	0.047307846	0.002135621	0.045172225	0.022919229	0.045172225	0.337236913	0.086806172
567	Y11D7A.13	5.246635559	WBGene00012436	flh-3	0.000114824	0.004643496	14.87583999	1.755105443	1	0.195011716	0.010901328	0.184110387	0.051466395	0.184110387	0.739076363	0.139556578
1288	Y66H1B.2f	5.838399876	WBGene00022048	fln-1	0.001830653	0.032606367	9.712034298	1.153722209	1	0.128191357	0.047293446	0.080897911	0.033628015	0.080897911	-0.559433705	0.167934115
727	T06C10.4	7.151938734	WBGene00001453	flp-10	0.000267409	0.008438283	13.28590395	0.403116111	1	0.044790679	0.000985662	0.043805017	0.01865506	0.043805017	-0.349022113	0.078370373
687	ZK525.1	6.029736068	WBGene00001458	flp-15	0.000220796	0.007373045	13.64527676	0.587314227	1	0.065257136	0.003030428	0.062226708	0.029676966	0.062226708	-0.428166326	0.097795195
75	EGAP9.2	5.233784797	WBGene00001506	fut-2	2.26E-07	6.91E-05	26.79875527	2.519557619	1	0.279950847	0.007385198	0.272565649	0.052093128	0.272565649	-0.9966736	0.131826115
230	R07B7.11	5.366172867	WBGene00011095	gana-1	5.26E-06	0.000524225	20.74175685	6.799852624	1	0.75553918	0.013572818	0.741966362	0.046361168	0.741966362	1.54407825	0.204866849
1254	F11E6.1d	1.498287795	WBGene00008706	gba-3	0.001663723	0.030458788	9.887864575	34.26469213	1	3.807188014	0.425169149	3.382018865	1.196508188	3.382018865	2.949030701	0.791288093
386	Y4C6B.6	8.192070686	WBGene00021160	gba-4	2.88E-05	0.001711812	17.49603401	2.946787561	1	0.32742084	0.000432149	0.326988691	0.018395432	0.326988691	0.988643287	0.158626714
825	T01A4.1a	6.220873106	WBGene00020131	gcy-28	0.00040093	0.011148779	12.5278526	0.842939168	1	0.093659908	0.009145463	0.084514445	0.026327699	0.084514445	-0.492483375	0.108763386
502	F58A4.11	6.83944672	WBGene00001570	gei-13	7.20E-05	0.003283173	15.75791245	1.552947782	1	0.172549754	0.001579481	0.170970273	0.020145626	0.170970273	0.703531622	0.125609698
503	M03A8.4	5.921842389	WBGene00001572	gei-15	7.20E-05	0.003283173	15.75792112	0.824054882	1	0.091561654	0.00470614	0.086855514	0.031897527	0.086855514	0.520131343	0.103727418
545	R12A1.4	7.65963931	WBGene00001578	ges-1	9.15E-05	0.003850254	15.30510667	0.398573298	1	0.044285922	0.000766493	0.043519429	0.01795027	0.043519429	0.363692863	0.077423739
195	H04M03.4	5.539279813	WBGene00019154	glf-1	3.54E-06	0.000416193	21.50033732	8.138987525	1	0.904331947	0.007954894	0.896377054	0.040724371	0.896377054	1.697959511	0.215791714
423	Y105C5B.28b	8.841927187	WBGene00001604	gln-3	3.71E-05	0.002011538	17.01478175	7.926475014	1	0.880719446	0.001510856	0.87920859	0.020558376	0.87920859	1.613203356	0.266496937
946	Y105C5B.28a	8.45517592	WBGene00001604	gln-3	0.000625318	0.015148275	11.69905692	2.586349215	1	0.287372135	0.002046913	0.285325222	0.019037588	0.285325222	0.847987293	0.198575312
1438	Y105C5B.28c.1	1.459056393	WBGene00001604	gln-3	0.002645453	0.04220399	9.037166852	22.15483058	1	2.461647842	0.562701998	1.898945844	1.20003009	1.898945844	2.475739661	0.800094114
630	F59F5.2a	5.389930923	WBGene00010341	glo-3	0.000162944	0.005933507	14.21639658	0.813226219	1	0.090358469	0.006494269	0.083864199	0.045481465	0.083864199	-0.521200054	0.122493318
618	Y71H2B.7.1	6.897791027	WBGene00022196	gpa-17	0.000147323	0.005476873	14.40612083	0.459296747	1	0.051032972	0.00890359	0.042129382	0.019777939	0.042129382	-0.403679191	0.097825696
714	K10B3.6a	6.159200007	WBGene00019612	gpcp-1	0.000248231	0.00797573	13.42546738	0.439855535	1	0.048872837	0.004609796	0.044263041	0.027300596	0.044263041	-0.387176196	0.097805154
419	T01B10.2.2	4.315252239	WBGene00001703	grd-14	3.68E-05	0.002006279	17.03068446	13.54088248	1	1.504542498	0.055969717	1.44857278	0.16749952	1.44857278	2.108860596	0.348040942
1140	T01B10.2.1	3.329886696	WBGene00001703	grd-14	0.001240682	0.024891409	10.42875697	29.21201878	1	3.245779864	0.057024728	3.188755136	0.539113863	3.188755136	2.76391098	0.711126185
1491	Y69A2AL.1	2.443623257	WBGene00001705	grd-16	0.003002988	0.046177446	8.805652112	17.0657431	1	1.896193678	0.275846554	1.620347123	0.933479407	1.620347123	2.078876287	0.659264184
1350	F46B3.5	2.241751046	WBGene00001691	grd-2	0.002151431	0.036559991	9.41563419	26.74660743	1	2.97184527	0.060202099	2.911643171	1.015816611	2.911643171	2.568955159	0.715813555
211	W05E7.1	5.618462287	WBGene00001692	grd-3	4.17E-06	0.000451496	21.18655754	3.47632653	1	0.386258503	0.007793531	0.378464972	0.03861799	0.378464972	1.107404302	0.143259521
154	F41E6.2	5.354942154	WBGene00001694	grd-5	1.77E-06	0.000264058	22.82595835	5.10662282	1	0.567402536	0.013395961	0.554006575	0.04679103	0.554006575	1.3557039	0.159967209
1037	T18H9.1	4.667185899	WBGene00001695	grd-6	0.000886202	0.01960498	11.05140073	10.05442223	1	1.117158025	0.019330247	1.097827779	0.104704627	1.097827779	1.647233174	0.404411882
42	Y65B4BR.6b	6.469105779	WBGene00001725	grl-16	8.57E-08	4.47E-05	28.67255405	10.41049803	1	1.156722004	0.008063708	1.148658296	0.023213699	1.148658296	1.982830725	0.170507159
829	ZC168.5	3.394129014	WBGene00001730	grl-21	0.000406942	0.011259675	12.50004431	11.54458833	1	1.282732037	0.269229261	1.013502776	0.507102753	1.013502776	1.97701688	0.529987701
599	Y47D7A.5	4.17761459	WBGene00001714	grl-5	0.000137014	0.005247473	14.54276296	6.919551899	1	0.7688391	0.104684112	0.664154988	0.197464682	0.664154988	1.489227815	0.322851876
982	T02E9.2b	4.4557658	WBGene00001716	grl-7	0.000720168	0.01682422	11.43646059	7.922534076	1	0.880281564	0.085930968	0.794350596	0.139697697	0.794350596	1.475462761	0.352140468
701	K06A4.3	6.386250763	WBGene00010593	gsnl-1	0.000230427	0.007541656	13.56512534	0.501821235	1	0.055757915	0.002807117	0.052950798	0.024129097	0.052950798	0.394366747	0.089825195
918	F56C9.1	9.820491193	WBGene00001748	gsp-2	0.000559203	0.013944214	11.90710284	0.384473444	1	0.042719272	7.68E-05	0.042642441	0.028503599	0.042642441	-0.346568372	0.09306086
313	Y45G12C.2a	5.670382635	WBGene00001758	gst-10	1.61E-05	0.001180931	18.60115771	2.801891521	1	0.31132128	0.00524573	0.30607555	0.037348005	0.30607555	0.974361598	0.1463626
363	Y53F4B.31	4.878252766	WBGene00001776	gst-28	2.41E-05	0.001517602	17.83591766	2.161407696	1	0.240156411	0.014387606	0.225768805	0.078520738	0.225768805	0.878726252	0.169729105
475	F11G11.3	6.49468231	WBGene00001754	gst-6	6.11E-05	0.002951462	16.06791023	2.210589066	1	0.245621007	0.002669247	0.242951761	0.022952174	0.242951761	0.842641756	0.147559521
407	F11G11.2	6.972521965	WBGene00001755	gst-7	3.35E-05	0.001888365	17.20802648	0.535330367	1	0.059481152	0.00159387	0.057887282	0.019372265	0.057887282	0.42822883	0.080901675
894	C29E4.7	6.240552947	WBGene00016204	gsto-1	0.000515348	0.013224387	12.05929359	4.23127826	1	0.470142029	0.004174976	0.465967053	0.026036281	0.465967053	1.093015316	0.249456615
378	K10F12.4a	6.735212256	WBGene00019636	gsto-3	2.74E-05	0.001660102	17.59340091	0.562578369	1	0.062508708	0.002011847	0.060496861	0.020878867	0.060496861	-0.443209788	0.084036615
1068	K10F12.4b.2	4.71468016	WBGene00019636	gsto-3	0.000974477	0.020932086	10.87544409	2.210168233	1	0.245574248	0.015606852	0.229967396	0.098056203	0.229967396	-0.76899314	0.191284096
510	C05C12.3	8.523720925	WBGene00001795	gtl-1	7.52E-05	0.00338153	15.67593518	0.900615859	1	0.100068429	0.00027024	0.099798189	0.019254771	0.099798189	-0.535203183	0.096049399
1351	F56B6.4a	6.129807689	WBGene00006863	gyg-1	0.002155601	0.036603725	9.412084319	0.624983104	1	0.069442567	0.006447823	0.062994744	0.027798252	0.062994744	-0.392652546	0.109440178
1454	F56B6.4b	7.068757905	WBGene00006863	gyg-1	0.002740201	0.043234486	8.972855116	1.978945108	1	0.21988279	0.001844413	0.218038377	0.018946312	0.218038377	-0.688882869	0.199066081
504	H01G02.1b.1	5.833152493	WBGene00010348	h01g02.1	7.23E-05	0.00328963	15.75042518	0.725815917	1	0.080646213	0.009631755	0.071014458	0.033738306	0.071014458	0.511072686	0.114731475
164	H03E18.1	5.006951769	WBGene00019148	h03e18.1	2.07E-06	0.000289775	22.52753164	7.125158203	1	0.791684245	0.016352174	0.775332071	0.066619924	0.775332071	1.598679102	0.191796901
1048	H06I04.6b.2	6.575787905	WBGene00019170	h06i04.6	0.000917934	0.020093829	10.98618764	0.910541322	1	0.101171258	0.006570868	0.09460039	0.02218083	0.09460039	-0.494925921	0.122098762
234	H10E21.4	4.181630536	WBGene00019184	h10e21.4	6.01E-06	0.000589263	20.48484583	7.543713286	1	0.838190365	0.045833235	0.79235713	0.196559262	0.79235713	1.671095557	0.283489561
665	H17B01.2	1.678150174	WBGene00000646	h17b01.2	0.000193511	0.006675691	13.89306739	25.66353745	1	2.851504162	0.141896469	2.709607692	1.172486912	2.709607692	2.891452466	0.680931201
1522	H20E11.3	4.586018444	WBGene00019215	h20e11.3	0.003146043	0.04744284	8.720775043	1.752825395	1	0.194758377	0.011884513	0.182873864	0.117104469	0.182873864	-0.651709592	0.20112195
729	H23N18.5	2.675322288	WBGene00019236	h23n18.5	0.000272794	0.008572842	13.24852578	25.02787412	1	2.780874902	0.062423339	2.718451564	0.830911162	2.718451564	2.719682576	0.571672583
1058	H29C22.1	6.09984535	WBGene00045261	h29c22.1	0.00094312	0.020450019	10.93603042	1.241676656	1	0.137964073	0.002948661	0.135015412	0.028329815	0.135015412	0.577247879	0.14294035
1431	Y50E8A.16	5.718386285	WBGene00001817	haf-7	0.002619266	0.041930169	9.055354315	0.35938713	1	0.039931903	0.00381297	0.036118934	0.036234699	0.036234699	-0.325810487	0.106944757
996	F47B10.2	9.041536868	WBGene00009813	haly-1	0.000753001	0.017346732	11.35364386	0.925088658	1	0.102787629	0.000140651	0.102646978	0.021649004	0.102646978	-0.503226414	0.120829756
439	F53B2.6	5.283192516	WBGene00001820	ham-1	4.22E-05	0.002204267	16.7706387	1.40355415	1	0.155950461	0.010720241	0.14523022	0.049772479	0.14523022	0.691017219	0.134114714
453	F13D11.2b	7.092189297	WBGene00001824	hbl-1	4.95E-05	0.002505665	16.46601576	4.459634982	1	0.495514998	0.004556026	0.490958972	0.018857492	0.490958972	1.202562985	0.205455671
90	F40E10.1	6.328437962	WBGene00001828	hch-1	3.83E-07	9.76E-05	25.77904296	6.859749135	1	0.762194348	0.003014256	0.759180092	0.024836461	0.759180092	1.59349289	0.159953142
1042	R148.6	6.796282952	WBGene00006452	heh-1	0.000899365	0.019800708	11.02406722	0.486366076	1	0.054040675	0.001697006	0.052343669	0.020439943	0.052343669	0.362052351	0.089067759
305	ZC101.3	4.45152601	WBGene00013852	hhat-1	1.49E-05	0.001119449	18.75247078	10.30039932	1	1.144488813	0.027952795	1.116536019	0.14048697	1.116536019	1.870722575	0.278513189
874	C30G7.1	7.832521843	WBGene00001852	hil-1	0.000478098	0.012495361	12.19920706	0.62222787	1	0.06913643	0.000581684	0.068554746	0.017975106	0.068554746	-0.420357466	0.094993913
1519	Y73B6BL.9a	7.968343589	WBGene00001853	hil-2	0.003138869	0.047405398	8.724936945	0.298376834	1	0.033152982	0.00058042	0.032572562	0.018074363	0.032572562	0.265239947	0.078261185
12	C01B10.5c	5.698307205	WBGene00001858	hil-7	6.50E-09	2.24E-05	33.67834593	5.621901257	1	0.624655695	0.010063346	0.614592349	0.036694108	0.614592349	1.480235248	0.118535928
22	C01B10.5a	5.25022083	WBGene00001858	hil-7	3.61E-08	3.34E-05	30.34654676	6.429570685	1	0.714396743	0.013859941	0.700536802	0.051294531	0.700536802	1.570206659	0.140415416
1088	ZK131.4	4.593676915	WBGene00001884	his-10	0.001068271	0.022462795	10.70533379	2.364707338	1	0.26274526	0.003794616	0.258950644	0.11587862	0.258950644	-0.792038903	0.19954865
1303	ZK131.5	7.34822522	WBGene00001885	his-11	0.001916863	0.033748855	9.627490719	1.599249953	1	0.177694439	0.00080176	0.176892679	0.018200025	0.176892679	-0.632250897	0.173190208
763	ZK131.6	5.086936998	WBGene00001886	his-12	0.000317184	0.009513275	12.96608588	0.986484844	1	0.109609427	0.005286856	0.104322571	0.060640466	0.104322571	-0.559354257	0.138986608
1089	ZK131.8	4.593676915	WBGene00001888	his-14	0.001068271	0.022462795	10.70533379	2.364707338	1	0.26274526	0.003794616	0.258950644	0.11587862	0.258950644	-0.792038903	0.19954865
759	M163.3	8.032036986	WBGene00001898	his-24	0.000305867	0.009244915	13.0341207	1.119766535	1	0.124418504	0.000574208	0.123844296	0.018145526	0.123844296	0.573060081	0.122223544
1161	ZK131.2	6.898917747	WBGene00001899	his-25	0.001295981	0.025569577	10.34824167	0.707209437	1	0.078578826	0.001213988	0.077364838	0.019771294	0.077364838	-0.42912681	0.111093404
1090	ZK131.1	4.593676915	WBGene00001900	his-26	0.001068271	0.022462795	10.70533379	2.364707338	1	0.26274526	0.003794616	0.258950644	0.11587862	0.258950644	-0.792038903	0.19954865
1020	K06C4.13	1.973782454	WBGene00001901	his-27	0.000814533	0.018301859	11.20782147	18.49630306	1	2.055144785	0.329967078	1.725177707	1.105287008	1.725177707	2.477594404	0.718676784
1023	C50F4.13.2	7.181722533	WBGene00001909	his-35	0.000830453	0.018623095	11.17190491	0.776357861	1	0.086261985	0.002482096	0.083779889	0.018566316	0.083779889	-0.459047999	0.111701656
764	F08G2.2	5.086936998	WBGene00001917	his-43	0.000317184	0.009513275	12.96608588	0.986484844	1	0.109609427	0.005286856	0.104322571	0.060640466	0.104322571	-0.559354257	0.138986608
1021	F07B7.5	1.973782454	WBGene00001923	his-49	0.000814533	0.018301859	11.20782147	18.49630306	1	2.055144785	0.329967078	1.725177707	1.105287008	1.725177707	2.477594404	0.718676784
1011	F45E1.6	8.429027566	WBGene00001945	his-71	0.000785252	0.017800866	11.27577081	0.638851453	1	0.070983495	0.000276582	0.070706913	0.018960332	0.070706913	-0.41743351	0.10080293
890	F58A4.7b.2	8.812381792	WBGene00001955	hlh-11	0.00050812	0.01308281	12.08562693	0.489240692	1	0.054360077	0.000263363	0.054096714	0.020415702	0.054096714	-0.371868658	0.084712734
1232	F58A4.7a.2	6.333618487	WBGene00001955	hlh-11	0.001570842	0.029250563	9.993611446	1.741382475	1	0.193486942	0.026777699	0.166709243	0.024770574	0.166709243	-0.666829195	0.177444292
922	M05B5.5a	5.788088866	WBGene00001949	hlh-2	0.000568838	0.014124086	11.8752848	2.332757391	1	0.259195266	0.050983732	0.208211533	0.034696886	0.208211533	0.808422269	0.186934611
1122	F54A5.1	5.905252147	WBGene00018786	hmbx-1	0.001161912	0.023761392	10.54994975	0.569565232	1	0.063285026	0.003423489	0.059861537	0.032239155	0.059861537	-0.388895732	0.101619858
483	T05A7.4.1	6.645544956	WBGene00001976	hmg-11	6.54E-05	0.003077266	15.94023556	0.933962121	1	0.103773569	0.002150968	0.101622601	0.021579945	0.101622601	0.546849751	0.096527327
299	Y51A2D.4	5.029952512	WBGene00013073	hmit-1.1	1.41E-05	0.001080813	18.85735223	3.654279057	1	0.406031006	0.015394794	0.390636213	0.064793466	0.390636213	1.115281698	0.165022103
1240	W06B11.4b	2.377787416	WBGene00001984	hog-1	0.001599475	0.029591573	9.960351933	17.18366296	1	1.909295885	0.138401336	1.770894549	0.961343269	1.770894549	2.150548602	0.624095118
917	Y41D4B.16	6.356675714	WBGene00021518	hpo-6	0.000553707	0.013852327	11.92550343	2.824415906	1	0.31382399	0.002347309	0.311476681	0.024483407	0.311476681	-0.890497277	0.205177046
1184	F36H1.5b.2	1.06741612	WBGene00009493	hrg-4	0.001355412	0.026244543	10.26549711	23.93145128	1	2.659050142	0.93982024	1.719229902	1.202224616	1.719229902	2.864565876	0.887655247
912	T22A3.2a	3.774210284	WBGene00011906	hsp-12.1	0.000550126	0.013831527	11.9375884	6.636613443	1	0.737401494	0.220999822	0.516401672	0.327182635	0.516401672	1.562253537	0.444156887
339	C14B9.1.1	5.940872673	WBGene00002011	hsp-12.2	1.99E-05	0.001345032	18.19795751	0.898315859	1	0.099812873	0.004279897	0.095532977	0.031506261	0.095532977	0.561823449	0.102454437
1319	F38E11.1	4.909962565	WBGene00002012	hsp-12.3	0.00199616	0.034692353	9.553063414	8.333306075	1	0.925922897	0.012606861	0.913316036	0.075315962	0.913316036	-1.440004919	0.39681675
293	F38E11.2	5.55864904	WBGene00002013	hsp-12.6	1.37E-05	0.001067353	18.91450548	6.684541958	1	0.742726884	0.00548194	0.737244945	0.040187371	0.737244945	-1.509163142	0.222554318
1077	Y66H1A.6a	7.840648803	WBGene00002041	hum-8	0.001020732	0.021742436	10.78957781	0.349755366	1	0.038861707	0.000700986	0.038160722	0.017979056	0.038160722	-0.305855554	0.077532011
1465	Y65B4BR.5a	9.9402199	WBGene00022042	icd-2	0.002803858	0.043906688	8.930902531	0.41119083	1	0.04568787	8.38E-05	0.045604096	0.030021704	0.045604096	-0.316579367	0.095082226
597	C05E4.9b	2.573314764	WBGene00001564	icl-1	0.000136215	0.005226655	14.55377589	52.97642277	1	5.886269197	0.308324054	5.577945143	0.876663717	5.577945143	4.041496292	0.779172384
609	C05E4.9a.1	9.29573727	WBGene00001564	icl-1	0.00014153	0.005331419	14.48167386	10.38699836	1	1.154110929	0.000420339	1.15369059	0.023388248	1.15369059	1.787632151	0.346260494
1338	F59B8.2b	7.974570253	WBGene00010317	idh-1	0.002086813	0.035797267	9.471564423	0.304571753	1	0.033841306	0.004332384	0.029508922	0.018080621	0.029508922	0.284859581	0.086685986
969	F43G9.1.1	9.566731595	WBGene00009664	idha-1	0.000676266	0.016010535	11.55337033	0.500586449	1	0.055620717	1.00E-04	0.055520734	0.025743238	0.055520734	-0.37251514	0.089277438
424	F52E10.5	5.423261677	WBGene00002051	ifa-3	3.74E-05	0.002022868	16.99963322	9.610421878	1	1.067824653	0.009426666	1.058397987	0.044310861	1.058397987	1.776022295	0.293665106
875	F10C1.2b	7.363897991	WBGene00002053	ifb-1	0.000476121	0.012495361	12.20694035	0.850872028	1	0.094541336	0.004303531	0.090237806	0.018175578	0.090237806	0.49163719	0.111041481
1372	F10C1.7a	9.835768697	WBGene00002054	ifb-2	0.00226979	0.037938204	9.317471267	0.722384854	1	0.080264984	0.000236198	0.080028786	0.028689124	0.080028786	-0.420893195	0.118217416
787	R04E5.10a	5.910441188	WBGene00002057	ifd-1	0.000343031	0.009986649	12.81946812	0.57819065	1	0.064243406	0.003481041	0.060762364	0.032132227	0.060762364	0.420195699	0.101609489
217	F39H12.4	4.657492283	WBGene00018215	igcm-1	4.41E-06	0.00046631	21.07746603	4.953354913	1	0.550372768	0.026668388	0.52370438	0.10611662	0.52370438	1.340539969	0.20677725
1327	SSSD1.1	3.811422083	WBGene00020130	igcm-2	0.002028379	0.035066344	9.523675936	3.501316724	1	0.389035192	0.057664384	0.331370807	0.312048113	0.331370807	1.097691061	0.355698648
551	T02C5.3a	6.863468551	WBGene00020160	igcm-3	9.66E-05	0.004021854	15.20207117	0.82172888	1	0.091303209	0.004031945	0.087271264	0.019988559	0.087271264	0.508020205	0.093946144
943	T02C5.3b	5.851797561	WBGene00020160	igcm-3	0.000614004	0.014937297	11.7330337	7.13974757	1	0.793305286	0.502844521	0.290460765	0.033347445	0.290460765	1.601874351	0.458645791
441	Y102A11A.8	4.575246807	WBGene00022418	igcm-4	4.30E-05	0.002230351	16.73539557	5.361804272	1	0.59575603	0.05241315	0.543342881	0.118848226	0.543342881	1.330815109	0.239236844
643	F28E10.2b	5.148544374	WBGene00017901	igeg-1	0.00017602	0.006312623	14.07118587	1.170509664	1	0.130056629	0.007682853	0.122373777	0.056715798	0.122373777	-0.61083244	0.137793659
679	C04F12.3	6.328886049	WBGene00002069	ikb-1	0.000206269	0.006958861	13.77309348	0.429717369	1	0.047746374	0.00199854	0.045747835	0.024830742	0.045747835	-0.374026033	0.088918158
856	R107.4d	6.17491923	WBGene00011299	ikke-1	0.00043705	0.011707025	12.3667394	0.683153374	1	0.07590593	0.021851226	0.054054705	0.027043696	0.054054705	-0.476895874	0.12804359
236	C45G7.2	5.338691425	WBGene00016669	ilys-2	6.28E-06	0.00061048	20.40085709	8.456266543	1	0.939585171	0.011033998	0.928551173	0.047429762	0.928551173	1.717694073	0.232388062
916	F22A3.6a	8.485273371	WBGene00017691	ilys-5	0.000552026	0.013852327	11.93116743	2.554888229	1	0.28387647	0.000309927	0.283566543	0.019130316	0.283566543	0.847044912	0.195086586
914	F52B11.6	3.614157551	WBGene00002117	ins-34	0.000552705	0.013852327	11.9288776	6.728363459	1	0.74759594	0.203156797	0.544439143	0.398495838	0.544439143	1.618061666	0.464398955
1422	C16E9.4a	5.266708855	WBGene00002123	inx-1	0.002558771	0.041280422	9.098086275	0.701876543	1	0.077986283	0.01187884	0.066107442	0.050520456	0.066107442	0.432208855	0.136682575
199	Y8G1A.2	6.65707964	WBGene00002135	inx-13	3.78E-06	0.000434336	21.37268635	0.907864954	1	0.100873884	0.001559789	0.099314095	0.021485539	0.099314095	0.57199055	0.083709407
163	F08G12.10.1	5.795813838	WBGene00002124	inx-2	2.03E-06	0.000286266	22.56268358	2.854239957	1	0.317137773	0.024958149	0.292179624	0.034530927	0.292179624	1.020255184	0.139579689
50	F22F4.2	6.542173559	WBGene00002125	inx-3	9.95E-08	4.60E-05	28.38444093	3.144337213	1	0.349370801	0.003092466	0.346278336	0.022490336	0.346278336	1.088776239	0.095066547
240	R09F10.4	6.256050287	WBGene00002127	inx-5	6.75E-06	0.000644452	20.26307497	0.772872672	1	0.085874741	0.003366435	0.082508306	0.025812912	0.082508306	0.536268201	0.093217329
400	M03A1.6c	6.796754134	WBGene00019747	ipla-1	3.16E-05	0.001830392	17.32160932	1.530784614	1	0.170087179	0.010827156	0.159260023	0.020436663	0.159260023	-0.711269071	0.115331129
102	F53E10.4a	5.628132724	WBGene00018760	irg-3	6.19E-07	0.000137891	24.85184164	10.05617855	1	1.117353172	0.003737426	1.113615747	0.038375543	1.113615747	1.921786963	0.202856566
103	F53E10.4b	5.628132724	WBGene00018760	irg-3	6.19E-07	0.000137891	24.85184164	10.05617855	1	1.117353172	0.003737426	1.113615747	0.038375543	1.113615747	1.921786963	0.202856566
766	F08G5.6.1	6.115179703	WBGene00008584	irg-4	0.00031807	0.00952591	12.96086531	13.65405146	1	1.517116829	0.534803588	0.982313241	0.028054628	0.982313241	2.026795063	0.471004182
568	F18E9.5b	5.944946094	WBGene00017571	jmjd-3.1	0.000115172	0.004643496	14.87014369	1.649153143	1	0.183239238	0.021500865	0.161738373	0.031422551	0.161738373	0.716362601	0.135317165
179	K01A2.10a	6.767567437	WBGene00019284	k01a2.10	2.72E-06	0.000348685	22.00411894	0.766032189	1	0.085114688	0.0015151	0.083599588	0.020642823	0.083599588	-0.534227881	0.082542857
967	K01A2.5a	5.613094837	WBGene00019280	k01a2.5	0.000669026	0.015871889	11.5733837	1.227366799	1	0.136374089	0.004846615	0.131527474	0.038753819	0.131527474	0.582538806	0.137656847
703	K02C4.5	7.507655739	WBGene00010503	k02c4.5	0.00023236	0.007582619	13.54944241	0.343914097	1	0.038212677	0.000728646	0.037484032	0.018016706	0.037484032	-0.329465282	0.077199397
1202	K02D10.4	5.984443164	WBGene00019304	k02d10.4	0.001446385	0.027613713	10.14569643	0.370831813	1	0.041203535	0.003371866	0.037831669	0.030610371	0.037831669	-0.330684062	0.099612271
1508	K02E10.1	4.558837288	WBGene00019317	k02e10.1	0.003080354	0.046861003	8.759252003	1.126934956	1	0.125214995	0.017682254	0.107532741	0.121548558	0.121548558	0.615034084	0.210307101
384	K02E10.4a	4.771326067	WBGene00019318	k02e10.4	2.85E-05	0.001702851	17.51511081	6.521154978	1	0.724572775	0.045611151	0.678961624	0.090708256	0.678961624	1.471000042	0.235749037
778	K02E10.4b	3.260513092	WBGene00019318	k02e10.4	0.00033399	0.009848409	12.86944925	32.27357912	1	3.585953236	0.607060439	2.978892797	0.572749195	2.978892797	3.067752114	0.662829337
99	K02E11.10.3	2.155987135	WBGene00044109	k02e11.10	5.41E-07	0.000125325	25.11243542	69.62205454	1	7.735783837	0.111713928	7.624069909	1.047369161	7.624069909	5.114954384	0.639597563
153	K02E11.10.2	2.064511262	WBGene00044109	k02e11.10	1.71E-06	0.000256014	22.89897237	80.34354128	1	8.927060142	0.798454105	8.128606037	1.078033679	8.128606037	5.515316885	0.833361033
924	K02E7.5	2.29345776	WBGene00019310	k02e7.5	0.000568879	0.014124086	11.87514925	20.98081586	1	2.331201763	0.092198494	2.239003269	0.995679841	2.239003269	2.466983122	0.618967973
1081	K03B4.2.1	8.341837699	WBGene00019354	k03b4.2	0.001045925	0.022196629	10.74445114	0.241375439	1	0.026819493	0.000338552	0.026480941	0.018724538	0.026480941	-0.270229613	0.078383979
76	K03H6.2a	7.628544312	WBGene00019368	k03h6.2	2.39E-07	7.20E-05	26.6918767	2.845470858	1	0.316163429	0.001072234	0.315091194	0.017957219	0.315091194	1.029899338	0.098422365
1246	K04C1.5	6.094916137	WBGene00010555	k04c1.5	0.001625201	0.029922743	9.930978593	0.363762027	1	0.040418003	0.003535031	0.036882972	0.0284197	0.036882972	0.321695881	0.097145649
1317	K04H4.2b.2	3.593273219	WBGene00010573	k04h4.2	0.001991087	0.034683016	9.557734175	56.2365711	1	6.2485079	1.57624258	4.67226532	0.408431969	4.67226532	3.741332589	1.03059806
1448	K04H4.2c.2	2.249506868	WBGene00010573	k04h4.2	0.002714981	0.042986597	8.989750193	31.58235152	1	3.509150169	0.754396726	2.754753443	1.012845755	2.754753443	2.762523122	0.808728437
581	K05F1.10	5.922269963	WBGene00019411	k05f1.10	0.000125005	0.004928712	14.71564503	0.489099157	1	0.054344351	0.003328926	0.051015425	0.03188873	0.051015425	-0.420490275	0.101026851
133	K05F6.10	7.427918374	WBGene00019421	k05f6.10	1.19E-06	0.000206288	23.59680423	1.503196407	1	0.167021823	0.000667531	0.166354291	0.018091062	0.166354291	-0.738571967	0.083508991
582	K06A9.2	6.075628918	WBGene00019436	k06a9.2	0.000125253	0.004928712	14.71189777	0.477829889	1	0.05309221	0.002944262	0.050147948	0.028778238	0.050147948	-0.40921236	0.09643274
1176	K06B9.6	4.529812892	WBGene00044478	k06b9.6	0.001335961	0.026050392	10.29216767	3.05074961	1	0.338972179	0.013959	0.325013178	0.12645366	0.325013178	-0.889936946	0.231384981
1461	K07E3.9	1.988697661	WBGene00194670	k07e3.9	0.002788512	0.043797945	8.940927079	14.40043682	1	1.600048535	0.10356042	1.496488115	1.10101298	1.496488115	1.997990869	0.651511517
317	K08B12.1	4.823661582	WBGene00019520	k08b12.1	1.66E-05	0.001200535	18.54556647	6.653375273	1	0.739263919	0.013805289	0.725458631	0.084472636	0.725458631	1.500710381	0.226168759
1344	K08B4.2	3.121670645	WBGene00019514	k08b4.2	0.002115775	0.036114577	9.446282602	8.223347035	1	0.913705226	0.207990098	0.705715128	0.634182331	0.705715128	1.68604809	0.548993279
1411	K08B5.2	5.02255509	WBGene00019519	k08b5.2	0.002478901	0.040303661	9.156101688	0.668087944	1	0.074231994	0.012225142	0.062006852	0.065371303	0.065371303	0.464549259	0.153763521
277	K08D10.14.1	5.974243794	WBGene00219216	k08d10.14	1.08E-05	0.000894842	19.36359431	1.288056432	1	0.143117381	0.002894338	0.140223044	0.030820299	0.140223044	-0.666157354	0.098899722
563	K08D12.6	9.160241076	WBGene00019540	k08d12.6	0.000106815	0.004352186	15.01226786	2.419195392	1	0.268799488	0.000199449	0.268600039	0.022409257	0.268600039	0.869382409	0.162731521
138	K08D8.5	4.566124778	WBGene00010659	k08d8.5	1.36E-06	0.000225637	23.34024299	5.857326418	1	0.650814046	0.027234349	0.623579698	0.120342809	0.623579698	1.489009617	0.21829739
263	K08D8.6a	6.935091342	WBGene00010660	k08d8.6	8.72E-06	0.000755998	19.77263485	1.165578223	1	0.129508691	0.002045362	0.12746333	0.019566713	0.12746333	-0.634681351	0.089030101
421	K09C4.1b	5.363093396	WBGene00019547	k09c4.1	3.69E-05	0.002006279	17.02424612	2.100143797	1	0.233349311	0.006837888	0.226511423	0.046478118	0.226511423	-0.830459444	0.137110645
1544	K09F5.6	5.539371278	WBGene00044698	k09f5.6	0.00328408	0.048795395	8.64251345	0.895391494	1	0.099487944	0.006068334	0.09341961	0.040721799	0.09341961	0.45814984	0.136131977
448	K09G1.1a	6.53825993	WBGene00010727	k09g1.1	4.63E-05	0.002368392	16.59590423	1.627905026	1	0.180878336	0.002819515	0.178058821	0.02252728	0.178058821	0.727655951	0.123328235
406	K10C9.3	6.797472336	WBGene00019624	k10c9.3	3.34E-05	0.001886192	17.21488702	0.520449934	1	0.05782777	0.001294797	0.056532973	0.020431666	0.056532973	-0.424361319	0.081727829
288	K10D11.5	6.989692237	WBGene00010749	k10d11.5	1.25E-05	0.000995556	19.08820424	2.215862744	1	0.246206972	0.001077431	0.24512954	0.019288675	0.24512954	-0.870204568	0.127028101
71	K10D3.4	6.734417553	WBGene00010738	k10d3.4	1.82E-07	5.87E-05	27.22055979	4.181094736	1	0.464566082	0.002362335	0.462203747	0.02088477	0.462203747	1.250772007	0.116193417
789	K10D6.2b	5.107490777	WBGene00010742	k10d6.2	0.000344265	0.010009872	12.81274965	1.216485232	1	0.135165026	0.020026909	0.115138117	0.059269201	0.115138117	0.622611105	0.157361859
1198	K10D6.2c	4.238184219	WBGene00010742	k10d6.2	0.001437613	0.027529449	10.15691095	4.78877432	1	0.532086036	0.288237873	0.243848163	0.184009919	0.243848163	1.3255786	0.415932537
1414	K10H10.4a	3.332600767	WBGene00010760	k10h10.4	0.002509377	0.040712594	9.133744101	13.18813442	1	1.465348269	0.271982928	1.193365341	0.537773776	1.193365341	1.811770514	0.541205001
1252	K11D12.12	6.167521375	WBGene00019651	k11d12.12	0.001658757	0.030394208	9.893365507	0.355225728	1	0.039469525	0.002897637	0.036571888	0.027163815	0.036571888	-0.314238532	0.094048298
569	K11D12.13	5.679336108	WBGene00044535	k11d12.13	0.000115155	0.004643496	14.87041766	1.2274385	1	0.136382056	0.006670768	0.129711287	0.037136324	0.129711287	0.618022064	0.116739094
354	K11H12.4	5.755135248	WBGene00019660	k11h12.4	2.21E-05	0.00143252	17.9987463	6.295802224	1	0.69953358	0.003995837	0.695537743	0.035414067	0.695537743	-1.452353671	0.226105535
878	K12H4.7a.1	9.772659494	WBGene00019682	k12h4.7	0.000477905	0.012495361	12.1999626	0.700972378	1	0.07788582	0.000998991	0.076886829	0.027937631	0.076886829	0.446170848	0.100821951
809	K03D10.1	5.439391443	WBGene00002181	kal-1	0.000380606	0.010756439	12.62507833	1.360685152	1	0.151187239	0.006723774	0.144463465	0.043769162	0.144463465	0.62688881	0.137515672
256	H16O14.1d	1.682073197	WBGene00019205	kcc-2	8.25E-06	0.00073669	19.8783705	57.67888844	1	6.408765382	1.012431857	5.396333526	1.171819047	5.396333526	-4.750440754	0.900926889
1188	C47D12.7a	5.954092295	WBGene00002184	kel-1	0.001365174	0.026362342	10.25225762	0.500765748	1	0.055640639	0.004014811	0.051625827	0.031234599	0.051625827	-0.365979794	0.101621684
880	T07A9.3	7.221766468	WBGene00002187	kgb-1	0.000480883	0.012536284	12.18837443	0.337753722	1	0.037528191	0.001060745	0.036467447	0.018458896	0.036467447	-0.315863296	0.078330637
850	T01G9.6b.1	8.286137816	WBGene00002196	kin-10	0.000431975	0.011658745	12.38854908	0.271194515	1	0.030132724	0.001556307	0.028576417	0.018591112	0.028576417	-0.301671499	0.081166778
1009	B0205.7	9.811613548	WBGene00002191	kin-3	0.00078162	0.017771212	11.28437752	0.51803935	1	0.057559928	6.82E-05	0.057491679	0.028396858	0.057491679	-0.377153687	0.092898736
450	F56F11.3.1	6.491177648	WBGene00018990	klf-1	4.77E-05	0.002435742	16.53591703	0.47763837	1	0.05307093	0.001731277	0.051339653	0.022987462	0.051339653	-0.41079475	0.085953975
888	R07B7.5	6.054774495	WBGene00011089	kmo-1	0.000502212	0.012990762	12.10743345	0.551639174	1	0.061293242	0.002738804	0.058554437	0.029178484	0.058554437	-0.39935051	0.096552855
66	M28.6	7.652251317	WBGene00010897	lact-3	1.57E-07	5.22E-05	27.50249447	1.582161374	1	0.175795708	0.000599571	0.175196137	0.017951657	0.175196137	-0.771959434	0.076983025
983	M05D6.4	5.344822586	WBGene00010877	lact-4	0.000723045	0.016839974	11.42905381	1.265893165	1	0.140654796	0.006372532	0.134282264	0.047186407	0.134282264	0.589686781	0.140813159
180	W03F8.5a	7.465071127	WBGene00002247	lam-1	2.81E-06	0.000357874	21.94350717	2.797291573	1	0.310810175	0.001130025	0.30968015	0.018052459	0.30968015	0.998214596	0.123735731
1194	C54D1.5	7.674308077	WBGene00016913	lam-2	0.001398221	0.02686482	10.20813989	0.95988102	1	0.106653447	0.000752792	0.105900655	0.017948019	0.105900655	0.498048292	0.130336251
190	T22A3.8	6.879520337	WBGene00002248	lam-3	3.24E-06	0.00038973	21.66608468	4.845012304	1	0.5383347	0.002285864	0.536048837	0.019888064	0.536048837	1.311445705	0.165119307
1227	W02D3.7	5.965823499	WBGene00002257	lbp-5	0.001529004	0.028587507	10.04333234	2.053008033	1	0.228112004	0.004163943	0.22394806	0.030993469	0.22394806	0.725056895	0.192189917
388	W02D3.5	7.195262048	WBGene00002258	lbp-6	2.94E-05	0.00173839	17.45614029	1.631862255	1	0.181318028	0.001063447	0.180254582	0.018528504	0.180254582	0.735407603	0.118279626
1310	T22G5.2	7.268320106	WBGene00002259	lbp-7	0.001944415	0.034023628	9.60128285	1.414231692	1	0.157136855	0.000965503	0.156171351	0.0183501	0.156171351	0.594085873	0.163077686
294	F38A5.3a	6.40187731	WBGene00002274	lec-11	1.37E-05	0.001067353	18.90773974	1.550377925	1	0.172264214	0.001727509	0.170536705	0.023947994	0.170536705	-0.726764292	0.107217556
219	F52H3.7a.2	11.49906818	WBGene00002265	lec-2	4.54E-06	0.000475757	21.0214587	2.140526827	1	0.237836314	2.14E-05	0.23781494	0.070862217	0.23781494	-0.879927672	0.135093239
810	F52H3.7b.2	10.09962865	WBGene00002265	lec-2	0.000380341	0.010756439	12.62637914	1.193395886	1	0.132599543	0.000219265	0.132380278	0.032286181	0.132380278	-0.587103725	0.12877673
228	C16H3.2	6.895072271	WBGene00002272	lec-9	4.96E-06	0.000498955	20.85310367	1.153297065	1	0.128144118	0.001526174	0.126617944	0.019794043	0.126617944	0.636397557	0.083902454
629	F01G12.5a.2	8.124839587	WBGene00002280	let-2	0.000159325	0.005810937	14.25866968	2.149338571	1	0.238815397	0.014808313	0.224007083	0.018277898	0.224007083	0.810421109	0.159276903
32	C44H4.2	5.104376485	WBGene00002282	let-4	5.54E-08	4.04E-05	29.51755834	6.006493942	1	0.667388216	0.0126545	0.654733716	0.059472741	0.654733716	1.517957728	0.147921295
1429	H19M22.2c	5.541713516	WBGene00002915	let-805	0.002597792	0.041704656	9.07040709	1.001548364	1	0.111283152	0.012614857	0.098668295	0.040656051	0.098668295	0.491663692	0.140928244
891	Y105E8B.1c	8.112254705	WBGene00002978	lev-11	0.000507987	0.01308281	12.08611653	0.553572929	1	0.061508103	0.007859638	0.053648466	0.018257931	0.053648466	-0.39834694	0.094842016
485	C33G3.3	4.357293422	WBGene00007903	lgc-21	6.59E-05	0.003077266	15.92622557	6.248209526	1	0.694245503	0.118750694	0.575494809	0.158842703	0.575494809	1.466414606	0.311326204
1105	Y74E4A.1b	2.680492718	WBGene00022283	lgc-27	0.001113427	0.023115951	10.62875437	37.24068238	1	4.137853598	0.403526507	3.734327091	0.828579967	3.734327091	3.13702012	0.794935353
1380	C32D5.9	9.443031598	WBGene00002980	lgg-1	0.002323803	0.038630699	9.274388157	0.303269158	1	0.033696573	0.000108097	0.033588476	0.02459856	0.033588476	0.283208087	0.08762428
614	C54G7.3b	4.711797396	WBGene00002983	lgx-1	0.000145932	0.005452478	14.42398476	7.323300516	1	0.813700057	0.021637356	0.792062701	0.098447007	0.792062701	1.499716395	0.291584238
1183	C54G7.3a	3.775311849	WBGene00002983	lgx-1	0.001353046	0.026238579	10.26871992	8.18689573	1	0.909655081	0.429341307	0.480313775	0.326726071	0.480313775	1.703033631	0.529573833
1410	ZC64.4c	1.397333282	WBGene00002987	lim-4	0.00247398	0.040252175	9.15973819	23.78352032	1	2.642613369	0.880884856	1.761728513	1.204331319	1.761728513	2.68061259	0.876595168
1231	F02E9.2b	4.113881737	WBGene00003014	lin-28	0.001568949	0.029239042	9.995832223	5.903543418	1	0.655949269	0.372620899	0.28332837	0.212835664	0.28332837	1.47136538	0.465770756
596	F47F6.1a	5.083505216	WBGene00018572	lin-42	0.00013506	0.005198685	14.56982327	9.366891039	1	1.040765671	0.500527103	0.540238568	0.060875871	0.540238568	1.883095734	0.466358937
1164	F47F6.1d	4.941373877	WBGene00018572	lin-42	0.001297371	0.025569577	10.34626258	5.350511895	1	0.594501322	0.371556343	0.222944979	0.072319756	0.222944979	1.340032007	0.411883874
566	F46B6.8	9.290152417	WBGene00009773	lipl-2	0.000111232	0.004508443	14.93579727	0.563427258	1	0.062603029	0.000153995	0.062449034	0.023345434	0.062449034	0.423044619	0.085835926
460	ZK6.7a.1	9.194683219	WBGene00022642	lipl-5	5.27E-05	0.002623911	16.34743227	0.489978958	1	0.054442106	9.70E-05	0.054345061	0.022646524	0.054345061	0.41103589	0.084611699
461	ZK6.7c.1	9.194683219	WBGene00022642	lipl-5	5.27E-05	0.002623911	16.34743227	0.489978958	1	0.054442106	9.70E-05	0.054345061	0.022646524	0.054345061	0.41103589	0.084611699
161	ZK617.2	2.144506513	WBGene00014009	lips-6	1.95E-06	0.000278124	22.64183977	47.92910322	1	5.325455914	0.144779867	5.180676046	1.051397847	5.180676046	4.255509715	0.650939144
836	C09E8.2a	2.525566885	WBGene00015645	lips-7	0.000415292	0.01139618	12.46210494	23.23357196	1	2.581507996	0.104948865	2.47655913	0.897816685	2.47655913	2.593905475	0.594688216
1486	F58G1.5	3.076004287	WBGene00010267	lips-9	0.002970838	0.045833216	8.825292395	8.362256195	1	0.929139577	0.167700926	0.761438652	0.653387825	0.761438652	1.609404978	0.54045044
1278	W06F12.1c	6.284392438	WBGene00003048	lit-1	0.001770757	0.031736665	9.773182506	1.125698955	1	0.125077662	0.011051015	0.114026647	0.025417817	0.114026647	-0.532745272	0.144248941
735	LLC1.2a	8.654092642	WBGene00010793	llc1.2	0.000278639	0.008673334	13.20879435	1.392179827	1	0.154686647	0.000546935	0.154139713	0.019728316	0.154139713	0.640985387	0.135097032
968	C05D9.2.2	6.183380848	WBGene00015471	lmp-2	0.00067095	0.015901088	11.56804418	1.147913122	1	0.127545902	0.003128283	0.124417619	0.026907993	0.124417619	-0.563300803	0.133162239
948	Y59A8B.20	4.819244792	WBGene00013352	lon-8	0.000627082	0.015174988	11.69381473	1.678819038	1	0.186535449	0.013393879	0.17314157	0.08497865	0.17314157	0.693483162	0.174706674
1379	R13A5.12	9.675342075	WBGene00003063	lpd-7	0.002319782	0.038591819	9.277560322	0.244384172	1	0.027153797	8.22E-05	0.027071616	0.026853233	0.027071616	-0.27808216	0.090811013
785	Y65B4BR.2a	1.556505123	WBGene00002393	lpr-1	0.000340302	0.00994505	12.83441496	24.71414108	1	2.746015676	0.477077967	2.268937709	1.190148811	2.268937709	2.929663622	0.77663764
331	W04G3.8	6.445622193	WBGene00012261	lpr-3	1.84E-05	0.001274779	18.34699044	10.25182773	1	1.139091971	0.003029847	1.136062123	0.023462233	1.136062123	1.859446742	0.283546493
104	W04G3.3	5.453329209	WBGene00012257	lpr-4	6.76E-07	0.000149121	24.68229814	10.50630687	1	1.16736743	0.009479286	1.157888144	0.043313295	1.157888144	1.962829516	0.209112123
128	W04G3.2	5.856881855	WBGene00012256	lpr-5	1.07E-06	0.000191158	23.80406144	11.22661932	1	1.247402146	0.006377424	1.241024722	0.033241326	1.241024722	2.020526415	0.225865207
160	W04G3.1a	5.111983452	WBGene00012255	lpr-6	1.91E-06	0.000274438	22.67944748	12.05672597	1	1.339636219	0.059754032	1.279882187	0.058978212	1.279882187	2.081399212	0.247605459
1376	T22E7.1a	4.792979407	WBGene00020693	lron-8	0.002278635	0.037989941	9.310345806	1.050076097	1	0.116675122	0.014492582	0.10218254	0.088064556	0.10218254	0.555894564	0.178806092
227	T23G11.6a.1	5.411659885	WBGene00011971	lron-9	4.86E-06	0.000491207	20.89150118	2.593406389	1	0.288156265	0.009784136	0.27837213	0.044710275	0.27837213	0.954932514	0.126870845
1421	T08D10.2	5.562739561	WBGene00011615	lsd-1	0.002551623	0.041204635	9.103203116	0.718034206	1	0.079781578	0.009175442	0.070606136	0.040075888	0.070606136	0.417696331	0.120682627
733	Y22F5A.4.1	8.09514381	WBGene00003090	lys-1	0.000278471	0.008673334	13.20992415	1.996448484	1	0.221827609	0.007531904	0.214295705	0.018231803	0.214295705	0.767605773	0.161771742
443	F17E9.11	1.425928493	WBGene00003099	lys-10	4.36E-05	0.002251972	16.70852703	35.64733833	1	3.96081537	0.041908897	3.918906474	1.202526675	3.918906474	3.46082289	0.65760037
389	Y22F5A.5	5.930498429	WBGene00003091	lys-2	3.01E-05	0.001772306	17.41451841	1.857860647	1	0.206428961	0.004786036	0.201642925	0.031719504	0.201642925	0.784341918	0.126467394
715	Y22F5A.6	5.905925346	WBGene00003092	lys-3	0.000251339	0.008042113	13.40213164	4.95633167	1	0.550703519	0.003467165	0.547236354	0.032225278	0.547236354	-1.213537663	0.25245272
53	C02A12.4	7.468683992	WBGene00003096	lys-7	1.15E-07	4.71E-05	28.10070736	11.96653687	1	1.329615207	0.001770565	1.327844642	0.018049084	1.327844642	2.122153635	0.188108578
1385	M01D1.12	2.185580029	WBGene00269373	m01d1.12	0.002349565	0.038917956	9.25419576	16.96093469	1	1.884548299	0.101713489	1.78283481	1.036764034	1.78283481	2.087266892	0.633536367
634	M01G12.9	6.729997306	WBGene00010822	m01g12.9	0.000168396	0.006093339	14.15447378	0.351565767	1	0.039062863	0.001442946	0.037619917	0.020917695	0.037619917	-0.345538855	0.082720954
650	M01H9.4e	6.28210592	WBGene00019720	m01h9.4	0.000181176	0.006394412	14.01688456	0.63766857	1	0.070852063	0.003428262	0.067423802	0.025449065	0.067423802	-0.442417415	0.092873333
1237	M02G9.1a	3.635754522	WBGene00010830	m02g9.1	0.001581794	0.029335444	9.980817583	10.00700583	1	1.111889537	0.238669509	0.873220028	0.388352984	0.873220028	1.641794508	0.475649048
712	M02G9.2	1.936600997	WBGene00010831	m02g9.2	0.000245423	0.007907656	13.44681038	20.56616593	1	2.285129548	0.155906507	2.129223041	1.115581877	2.129223041	2.653587897	0.671111424
290	M02H5.8a	5.39783335	WBGene00019744	m02h5.8	1.30E-05	0.001022225	19.01725708	3.505060484	1	0.389451165	0.00519764	0.384253525	0.04519742	0.384253525	-1.093790055	0.160330716
56	M03B6.3	5.207970107	WBGene00010835	m03b6.3	1.14E-07	4.71E-05	28.12389955	5.185009517	1	0.576112169	0.012093301	0.564018868	0.053404724	0.564018868	1.40219372	0.140280314
1283	M03D4.4a	4.645858198	WBGene00019751	m03d4.4	0.001787872	0.031968486	9.755498221	5.947243925	1	0.660804881	0.464349103	0.196455778	0.107835953	0.196455778	1.458439018	0.467325571
1460	M03E7.4	1.569531579	WBGene00019756	m03e7.4	0.002789277	0.043797945	8.940425902	17.81322328	1	1.979247031	0.101246868	1.878000163	1.188540266	1.878000163	2.136929309	0.672576735
359	M03F4.6	4.419893224	WBGene00019759	m03f4.6	2.29E-05	0.001469769	17.92810025	4.15780924	1	0.461978804	0.029840255	0.432138549	0.146477839	0.432138549	1.226252067	0.239354459
1542	M04C3.1b	6.392478754	WBGene00010850	m04c3.1	0.00327682	0.048750663	8.646545933	0.409289862	1	0.045476651	0.015947668	0.029528983	0.024056424	0.029528983	-0.342668489	0.11536212
1169	M116.2	6.148219496	WBGene00019789	m116.2	0.001321589	0.02593548	10.3121265	0.39446396	1	0.043829329	0.002617898	0.041211431	0.027483834	0.041211431	-0.329780078	0.093901584
720	M153.1	5.149720929	WBGene00010924	m153.1	0.000253299	0.008070735	13.38755866	1.49229286	1	0.165810318	0.011052317	0.154758	0.056645991	0.154758	0.667590414	0.142520354
1102	M153.2	4.794108113	WBGene00010925	m153.2	0.001105101	0.022987737	10.64263471	1.725112218	1	0.191679135	0.015072536	0.176606599	0.087929229	0.176606599	0.680779799	0.179330179
1022	M162.5	6.402672107	WBGene00010931	m162.5	0.000815987	0.018316589	11.20451198	0.498600629	1	0.05540007	0.002276626	0.053123444	0.023938892	0.053123444	-0.368161292	0.089371077
1120	M163.1	8.646729169	WBGene00010935	m163.1	0.001161998	0.023761392	10.54981388	0.226350696	1	0.025150077	0.000255962	0.024894115	0.019699399	0.024894115	-0.267501148	0.080038388
987	M195.2b	1.483788064	WBGene00010948	m195.2	0.000736015	0.017107313	11.39602336	24.38247812	1	2.709164235	0.239488604	2.469675631	1.197881393	2.469675631	2.670695367	0.714357375
1260	M28.10.1	8.640149586	WBGene00010901	m28.10	0.001688757	0.030744447	9.860386028	1.923746491	1	0.21374961	0.003713931	0.210035679	0.019673783	0.210035679	0.698208893	0.187750812
1210	M28.8	5.709467317	WBGene00010899	m28.8	0.001481222	0.028083229	10.10182991	1.413563261	1	0.157062585	0.004719402	0.152343182	0.036437723	0.152343182	-0.602622218	0.159009342
445	M60.4a	7.046334116	WBGene00019780	m60.4	4.40E-05	0.002268012	16.69079439	0.622737494	1	0.069193055	0.003968255	0.0652248	0.019036568	0.0652248	-0.456578745	0.086117115
615	M60.4b.2	8.255698527	WBGene00019780	m60.4	0.000146266	0.005456086	14.41967405	0.601739495	1	0.066859944	0.000616962	0.066242982	0.018523753	0.066242982	-0.429864573	0.083600424
794	M60.7	5.390057504	WBGene00019782	m60.7	0.000352354	0.010180533	12.76930587	1.68710031	1	0.18745559	0.007237037	0.180218553	0.045476882	0.180218553	-0.699964224	0.152023933
780	M79.2	6.467730409	WBGene00010902	m79.2	0.000336108	0.009885456	12.85761842	0.416895314	1	0.046321702	0.002798852	0.043522849	0.023228029	0.043522849	0.360155555	0.088694109
1094	ZC13.4	4.836077404	WBGene00003104	mab-7	0.001074775	0.022517271	10.69410437	3.051380614	1	0.33904229	0.046044626	0.292997664	0.083069972	0.292997664	0.899460459	0.226804742
1013	C01G12.1	4.648045139	WBGene00007242	madf-5	0.0007899	0.017888554	11.26481525	1.630478486	1	0.181164276	0.014268462	0.166895814	0.107510702	0.166895814	0.703163819	0.195586852
831	ZC416.1	6.711877927	WBGene00022608	madf-9	0.000407863	0.011259675	12.49582172	0.719763145	1	0.079973683	0.00174052	0.078233162	0.02105437	0.078233162	-0.454795609	0.100664177
571	W09G3.2	8.117126839	WBGene00012366	maea-1	0.000118414	0.004757511	14.8177747	0.345439401	1	0.038382156	0.000407245	0.037974911	0.018265585	0.037974911	-0.341786928	0.077568347
478	C50F2.8	4.61311588	WBGene00016841	magu-3	6.19E-05	0.002962739	16.04481032	2.230768873	1	0.247863208	0.023683854	0.224179354	0.112819292	0.224179354	0.917994388	0.209195235
196	K08F8.1a.2	8.030993412	WBGene00010681	mak-1	3.61E-06	0.000421662	21.46283584	1.27828323	1	0.14203147	0.004506328	0.137525142	0.018144232	0.137525142	0.673181236	0.087237584
182	C44C8.6.2	8.409048217	WBGene00007007	mak-2	2.98E-06	0.000375006	21.8325676	0.652881587	1	0.072542399	0.000333467	0.072208931	0.018903355	0.072208931	-0.494990673	0.078729559
1146	C47E12.6	3.159182935	WBGene00008150	mam-2	0.001254132	0.02510562	10.40884452	11.24801477	1	1.249779419	0.286629297	0.963150122	0.618529508	0.963150122	1.890552057	0.572120886
994	K09B11.10	3.846215061	WBGene00010714	mam-3	0.00074946	0.017314286	11.36239686	4.759838734	1	0.52887097	0.108298474	0.420572496	0.298449482	0.420572496	1.293271885	0.376703062
541	E04F6.3	7.184098823	WBGene00017123	maoc-1	8.98E-05	0.003822744	15.34094003	0.887149142	1	0.098572127	0.001061758	0.097510369	0.018559567	0.097510369	0.528850316	0.09693877
1396	Y37E11AL.7b	6.250010712	WBGene00003129	map-1	0.00240103	0.039457041	9.214521189	0.695107256	1	0.07723414	0.007937597	0.069296543	0.025899333	0.069296543	-0.411519748	0.116562429
707	C40D2.2	6.61755726	WBGene00016555	math-20	0.000234697	0.007633081	13.53066638	0.358205842	1	0.039800649	0.001564595	0.038236054	0.021814673	0.038236054	-0.343465658	0.084124014
344	C46F9.3	6.701906394	WBGene00016719	math-24	2.12E-05	0.001411135	18.07894942	0.896615594	1	0.099623955	0.001461411	0.098162544	0.021130791	0.098162544	-0.548511917	0.084985965
574	F36H5.2a.4	5.179402346	WBGene00018101	math-27	0.000119972	0.004801771	14.79312628	2.402958608	1	0.266995401	0.0094214	0.257574001	0.054943193	0.257574001	-0.86376538	0.163971343
535	T07H3.3	7.963541547	WBGene00020326	math-38	8.83E-05	0.003788169	15.37123765	0.424866076	1	0.047207342	0.00045198	0.046755362	0.01806964	0.046755362	-0.373064176	0.077184821
492	T08E11.4	5.876904113	WBGene00020360	math-41	6.48E-05	0.003077266	15.95569887	0.865587751	1	0.096176417	0.003816291	0.092360126	0.032825055	0.092360126	-0.532367337	0.1030607
1218	B0395.2	4.668970291	WBGene00007174	mboa-1	0.001509996	0.028438798	10.06637768	1.292747047	1	0.143638561	0.013263234	0.130375327	0.104446745	0.130375327	0.626661416	0.191955819
624	C54G7.2.1	6.871486004	WBGene00016934	mboa-3	0.00015367	0.005649586	14.32669867	0.43393573	1	0.048215081	0.00179401	0.046421071	0.01993792	0.046421071	-0.372484306	0.082257847
513	M03B6.2	6.695691835	WBGene00010834	mct-3	7.64E-05	0.003412395	15.6453296	0.399132304	1	0.044348034	0.001641937	0.042706097	0.021178863	0.042706097	-0.375379262	0.083527358
851	F46A9.6.2	5.059582587	WBGene00003172	mec-8	0.000432832	0.011668155	12.38484728	2.936691295	1	0.326299033	0.025697618	0.300601415	0.062568794	0.300601415	0.916639996	0.204465045
1056	Y53F4B.42	6.548061176	WBGene00044720	metl-2	0.000939464	0.02040933	10.94322624	0.342658507	1	0.038073167	0.001861109	0.036212058	0.022435123	0.036212058	-0.312534837	0.085578708
1136	W02B12.9	8.333890669	WBGene00012204	mfn-1	0.001227111	0.024780941	10.4490721	0.278394395	1	0.030932711	0.000302199	0.030630512	0.01870469	0.030630512	-0.277772543	0.078250625
88	F10E9.6c.2	2.132387907	WBGene00003243	mig-10	3.43E-07	8.95E-05	25.98828343	82.46531135	1	9.162812373	0.468201505	8.694610868	1.055596642	8.694610868	5.651070175	0.744687436
1135	F43C9.4a.2	5.754409059	WBGene00003245	mig-13	0.001226434	0.024780941	10.45009095	0.728216198	1	0.080912911	0.013836898	0.067076013	0.035430056	0.067076013	0.445696214	0.123492419
1435	ZC373.4	6.269649085	WBGene00013869	mlck-1	0.002628698	0.04202437	9.048782266	0.312009229	1	0.034667692	0.003430968	0.031236724	0.025621216	0.031236724	0.290687377	0.09310386
1498	K11D12.10c	6.855569064	WBGene00003374	mlk-1	0.003026586	0.046319488	8.79137156	0.49066672	1	0.054518524	0.005120124	0.0493984	0.020039328	0.0493984	-0.340917104	0.100026382
1313	T04C9.4b	5.716892112	WBGene00003375	mlp-1	0.001947827	0.034032824	9.598063342	0.587658178	1	0.065295353	0.007711268	0.057584086	0.036268599	0.057584086	0.390073219	0.11403875
1532	C39E6.4	2.849435451	WBGene00003377	mls-2	0.0032395	0.048510037	8.667417044	20.12349349	1	2.235943721	0.044737015	2.191206706	0.752482241	2.191206706	2.173871608	0.644561831
304	C09E8.3	5.068918712	WBGene00015646	mlt-10	1.48E-05	0.001118743	18.76354619	8.448600901	1	0.938733433	0.044558478	0.894174955	0.061897248	0.894174955	1.694405577	0.252098716
215	W01F3.3a	6.653364878	WBGene00012186	mlt-11	4.34E-06	0.000463298	21.10762472	7.921308097	1	0.880145344	0.014761823	0.865383522	0.021515798	0.865383522	1.670759241	0.217107922
1052	W01F3.3h	5.439671297	WBGene00012186	mlt-11	0.000932281	0.020330274	10.95744934	12.04758787	1	1.338620875	0.582004656	0.756616219	0.043759899	0.756616219	1.838992936	0.494683336
1290	W01F3.3g	3.866699981	WBGene00012186	mlt-11	0.001834252	0.032619825	9.708424498	69.45831063	1	7.71759007	1.246913857	6.470676213	0.290699747	6.470676213	4.176779719	1.136762697
1399	W01F3.3f	5.895751028	WBGene00012186	mlt-11	0.002412947	0.039567841	9.205457664	14.8658239	1	1.651758211	1.111224888	0.540533323	0.032435163	0.540533323	2.081561201	0.673419058
35	W08F4.6	6.165899097	WBGene00021095	mlt-8	6.14E-08	4.10E-05	29.3174543	7.025412752	1	0.780601417	0.004353422	0.776247995	0.027190341	0.776247995	1.631873927	0.135624752
610	W02B8.3	1.996570853	WBGene00012199	mltn-3	0.0001421	0.005342649	14.47409513	28.01232775	1	3.112480862	0.097561759	3.014919103	1.098723829	3.014919103	2.991007857	0.649061734
132	F19H8.4	4.910431585	WBGene00008964	mltn-9	1.20E-06	0.000206288	23.58372478	4.23472506	1	0.470525007	0.014360522	0.456164484	0.075269927	0.456164484	1.251910167	0.166536489
330	B0285.7	5.822234525	WBGene00007139	mnp-1	1.84E-05	0.001274779	18.34311184	2.772121251	1	0.308013472	0.005711189	0.302302283	0.033968583	0.302302283	0.96688213	0.147473492
1425	W01F3.1a	6.683355745	WBGene00012184	mnr-1	0.002575275	0.041459225	9.086327039	0.415080213	1	0.046120024	0.008769811	0.037350212	0.021275323	0.037350212	0.32414081	0.099236764
533	W01A11.6	5.819680657	WBGene00003385	moc-2	8.82E-05	0.003788169	15.37350211	0.934695303	1	0.103855034	0.003992117	0.099862917	0.034022613	0.099862917	-0.545655978	0.10476125
776	K01A2.8c	8.031374745	WBGene00019282	mps-2	0.000332051	0.009816477	12.88034412	0.342704143	1	0.038078238	0.000437489	0.037640749	0.018144704	0.037640749	0.323096	0.077350171
1219	K01A2.8d	3.755779645	WBGene00019282	mps-2	0.001511133	0.028438798	10.06499144	4.145368899	1	0.460596544	0.085615736	0.374980808	0.334897046	0.374980808	1.213668373	0.381947721
232	K08E5.3b	6.637389466	WBGene00003482	mua-3	5.61E-06	0.000554299	20.61836825	3.809901813	1	0.423322424	0.004646045	0.418676378	0.021647503	0.418676378	1.154772532	0.154297248
63	W10G6.3	5.267333511	WBGene00003485	mua-6	1.45E-07	5.22E-05	27.65409434	4.529479316	1	0.50327548	0.013151311	0.490124169	0.050491646	0.490124169	1.31098076	0.13849963
374	K07D8.1	7.433181337	WBGene00003497	mup-4	2.67E-05	0.001635329	17.64222683	1.519796174	1	0.168866242	0.000904652	0.16796159	0.01808515	0.16796159	0.711059521	0.113088918
480	Y18D10A.8	5.395903554	WBGene00012478	mxt-1	6.40E-05	0.003056574	15.98182753	1.205262158	1	0.133918018	0.010350959	0.123567058	0.045266401	0.123567058	0.634762993	0.128391839
1412	F59B10.1	6.033591275	WBGene00004134	myrf-1	0.002481891	0.040323699	9.15389575	1.354914211	1	0.150546023	0.004560995	0.145985028	0.029598908	0.145985028	0.573418217	0.163231903
1033	C43E11.6b.2	4.236435275	WBGene00003516	nab-1	0.000865682	0.019225171	11.09484196	14.24507345	1	1.582785939	0.856010792	0.726775147	0.1843931	0.726775147	2.168175904	0.632641592
1222	C43E11.6a.1	5.947544268	WBGene00003516	nab-1	0.001525062	0.028581662	10.04808676	5.842537757	1	0.649170862	0.501709516	0.147461346	0.03136916	0.147461346	1.451298232	0.457642342
1535	D2096.8	10.59824841	WBGene00017075	nap-1	0.003249146	0.048568832	8.661999604	0.577985794	1	0.064220644	2.91E-05	0.064191562	0.041546056	0.064191562	-0.368347739	0.109267024
1108	Y37E11AR.3c	5.940149956	WBGene00021370	nape-2	0.001117341	0.023134397	10.62226562	0.729879264	1	0.081097696	0.018891705	0.062205991	0.031521114	0.062205991	-0.45434875	0.127848064
651	T04G9.2	2.405223377	WBGene00003534	nas-15	0.000181934	0.006411285	14.0090388	24.21112655	1	2.690125172	0.102888514	2.587236658	0.949830799	2.587236658	2.75557403	0.609281744
433	T11F9.3.1	5.084746789	WBGene00003539	nas-20	3.99E-05	0.002111914	16.87847034	1.776611055	1	0.197401228	0.013361557	0.184039671	0.060790491	0.184039671	0.7784299	0.15032103
683	R10H1.5	1.805136986	WBGene00003542	nas-23	0.000209412	0.007023574	13.74468808	24.79690474	1	2.755211638	0.100849417	2.654362221	1.147776922	2.654362221	2.821703332	0.662726831
1335	C17G1.6b	7.897984205	WBGene00003553	nas-37	0.002082236	0.035765048	9.475592569	0.303979023	1	0.033775447	0.000854083	0.032921364	0.018014092	0.032921364	0.275623789	0.078052084
200	F02G3.1a	6.293065754	WBGene00017184	ncam-1	3.79E-06	0.000434336	21.36997412	2.202762038	1	0.244751338	0.00314156	0.241609778	0.025300267	0.241609778	0.882586841	0.112996285
385	F10G8.5	9.636579013	WBGene00003564	ncs-2	2.88E-05	0.001711812	17.49525593	0.629463123	1	0.069940347	9.28E-05	0.069847546	0.026445317	0.069847546	-0.4695607	0.090261516
1138	C07A9.4	4.792505875	WBGene00003571	ncx-6	0.001234068	0.024855789	10.43863025	1.109241771	1	0.123249086	0.010904966	0.112344119	0.088121403	0.112344119	-0.584366049	0.174800391
869	F40B5.1	4.37381056	WBGene00018225	nep-14	0.000463472	0.012235348	12.25717638	4.056094805	1	0.450677201	0.048968897	0.401708304	0.155516972	0.401708304	1.086584727	0.260608384
834	F45E4.7a	2.000397283	WBGene00018472	nep-16	0.000409594	0.011260166	12.48790973	34.8873219	1	3.8763691	0.339446012	3.536923087	1.097603069	3.536923087	3.175136412	0.71947855
1551	K02F6.9	5.780941671	WBGene00019343	nep-18	0.003309165	0.048927033	8.628651271	0.273970966	1	0.030441218	0.004478137	0.025963081	0.034851121	0.034851121	-0.302572242	0.106617135
947	C28A5.3	5.668516407	WBGene00003590	nex-3	0.000624747	0.015148275	11.70075541	0.5913248	1	0.065702756	0.004865603	0.060837153	0.037392378	0.060837153	0.419028273	0.110209191
1289	C37H5.1c	1.282147145	WBGene00003591	nex-4	0.001832113	0.03260707	9.710568384	26.81641227	1	2.979601363	0.599827421	2.379773942	1.208340429	2.379773942	2.697667464	0.810152236
1300	Y69A2AR.29	2.945778524	WBGene00003595	ngn-1	0.00189495	0.033440029	9.648609665	10.09744595	1	1.121938439	0.30168892	0.820249519	0.709699011	0.820249519	1.878070651	0.604692491
702	T19A6.2a	9.450496471	WBGene00003596	ngp-1	0.000231261	0.007557479	13.55834735	0.386172193	1	0.042908021	9.79E-05	0.04281014	0.024664206	0.04281014	-0.357477407	0.087698306
659	F44C8.4	6.541347664	WBGene00003693	nhr-103	0.000188504	0.006562164	13.94234372	0.496290997	1	0.055143444	0.001721607	0.053421837	0.022498116	0.053421837	-0.392174381	0.085329096
1341	T01G6.4	6.189298793	WBGene00003696	nhr-106	0.002094603	0.035841336	9.464729743	0.293509596	1	0.032612177	0.002461745	0.030150433	0.02681414	0.030150433	-0.292307531	0.092627719
1112	Y41D4B.9	6.643578165	WBGene00003712	nhr-122	0.001127866	0.023268327	10.60492841	0.278982503	1	0.030998056	0.001531071	0.029466985	0.021596175	0.029466985	-0.287951717	0.083776667
960	T13F3.3	3.160636595	WBGene00003717	nhr-127	0.000653233	0.015610238	11.61780794	8.831604262	1	0.981289362	0.160407765	0.820881598	0.617911222	0.820881598	1.813495534	0.525943431
1533	VC5.5	5.547445169	WBGene00003725	nhr-135	0.003241734	0.048511824	8.66616084	0.310540765	1	0.034504529	0.004699293	0.029805237	0.040496124	0.040496124	-0.322058261	0.113517011
1552	Y41D4B.27	5.726690834	WBGene00045255	nhr-146	0.003310002	0.048927033	8.628190508	0.328143317	1	0.036460369	0.004483054	0.031977314	0.036047086	0.036047086	-0.314679407	0.107977654
1193	C54E10.5	5.656768651	WBGene00008309	nhr-170	0.001394862	0.026822736	10.21257637	0.473609074	1	0.05262323	0.004972623	0.047650607	0.037673768	0.047650607	-0.371538192	0.110724245
322	F44C8.3	7.114424122	WBGene00003617	nhr-18	1.70E-05	0.001212557	18.49674661	0.602902574	1	0.066989175	0.001125935	0.06586324	0.018778219	0.06586324	-0.457607002	0.078885929
754	T13F3.2a	1.263811291	WBGene00011750	nhr-218	0.000300346	0.009138256	13.06823307	26.6950178	1	2.966113089	0.052759105	2.913353984	1.208501312	2.913353984	2.844777715	0.661359672
1209	R13D11.8a	2.043945579	WBGene00020062	nhr-270	0.001473725	0.027964205	10.11118104	22.65060167	1	2.516733519	0.079004578	2.437728941	1.084472233	2.437728941	2.414681027	0.639486353
728	H01A20.1	5.150438796	WBGene00003602	nhr-3	0.000269519	0.008493171	13.27117165	1.355910464	1	0.150656718	0.01400097	0.136655748	0.056603487	0.136655748	0.642272382	0.146552438
518	H12C20.3a	6.647800767	WBGene00003658	nhr-68	7.99E-05	0.003530955	15.56109006	0.509732488	1	0.056636943	0.001838399	0.054798544	0.021561377	0.054798544	0.41020492	0.084464829
1043	Y41D4B.7	5.61475608	WBGene00003677	nhr-87	0.000903099	0.019863858	11.01638669	0.5161625	1	0.057351389	0.003993605	0.053357784	0.038711681	0.053357784	-0.391981416	0.110153169
602	B0495.4	7.036756094	WBGene00003730	nhx-2	0.000139507	0.005291461	14.50878705	0.550946466	1	0.061216274	0.001126573	0.060089701	0.019076731	0.060089701	-0.411873861	0.079638644
115	F54F3.1a	6.7654799	WBGene00003738	nid-1	8.97E-07	0.000171469	24.13771406	4.794342178	1	0.532704686	0.011324868	0.521379819	0.020657808	0.521379819	1.32256101	0.14515907
1527	F54F3.1c	6.319743607	WBGene00003738	nid-1	0.003188098	0.047896634	8.696567598	2.33032749	1	0.258925277	0.175204359	0.083720918	0.024948191	0.083720918	0.825811646	0.277878308
1280	Y53G8B.4a	7.912601367	WBGene00021820	nipa-1	0.001769634	0.031736665	9.774348154	0.582244961	1	0.064693885	0.001993239	0.062700646	0.018025041	0.062700646	-0.38315649	0.103735896
387	M01D7.5	6.426631423	WBGene00003750	nlp-12	2.89E-05	0.001713135	17.48886806	1.403594012	1	0.15595489	0.002092898	0.153861993	0.023669371	0.153861993	-0.682266269	0.109516177
1167	Y47D3B.2b	5.662732981	WBGene00003759	nlp-21	0.001315715	0.025861352	10.32034829	0.827056301	1	0.091895145	0.00856747	0.083327675	0.037530457	0.083327675	-0.463717743	0.120306055
1230	F14F11.2	5.71476913	WBGene00008820	nlp-55	0.001556767	0.029035598	10.01018749	0.823893479	1	0.09154372	0.004236591	0.087307129	0.036316842	0.087307129	-0.458887989	0.121952452
1063	D2005.2	6.410728753	WBGene00003746	nlp-8	0.000964569	0.020816723	10.89437182	0.465966974	1	0.051774108	0.001980587	0.049793521	0.023847219	0.049793521	-0.353256799	0.087747097
520	F20B10.1	5.324256387	WBGene00003772	nlr-1	8.02E-05	0.003532186	15.55325169	3.867823898	1	0.429758211	0.013681411	0.4160768	0.048014388	0.4160768	1.107364259	0.200272926
38	C34G6.6a	7.224930441	WBGene00016422	noah-1	7.11E-08	4.29E-05	29.03458653	4.66529678	1	0.518366309	0.010768483	0.507597826	0.018450967	0.507597826	1.328757669	0.112094697
1185	C34G6.6b	6.565821465	WBGene00016422	noah-1	0.001355642	0.026244543	10.26518421	11.07869404	1	1.230966005	0.968928993	0.262037012	0.022271166	0.262037012	2.013141575	0.627787218
14	F52B11.3	7.378278844	WBGene00009926	noah-2	1.26E-08	2.24E-05	32.38783861	9.899042119	1	1.099893569	0.001429649	1.09846392	0.018154489	1.09846392	1.951176763	0.138078821
340	Y75B8A.2a	6.55311498	WBGene00003779	nob-1	1.99E-05	0.001345032	18.19556747	0.524677056	1	0.058297451	0.001817788	0.056479663	0.022388073	0.056479663	-0.438395838	0.08542008
1145	T09E8.1a	6.539428098	WBGene00011647	noca-1	0.001245692	0.024958442	10.42131476	1.232348927	1	0.136927659	0.008768018	0.12815964	0.022516232	0.12815964	-0.567576595	0.146114843
1452	Y51H7C.11	7.934914313	WBGene00021789	nol-6	0.002720742	0.042986597	8.985876978	0.239910111	1	0.026656679	0.000536948	0.026119731	0.018043341	0.026119731	-0.247575542	0.077327537
1205	K07F5.13a	5.826169929	WBGene00003787	npp-1	0.001452617	0.02765518	10.13777083	0.772542681	1	0.085838076	0.022646931	0.063191145	0.03388545	0.063191145	0.463885633	0.135662349
1175	ZC250.3	2.722295884	WBGene00022577	nstp-3	0.001333378	0.026050392	10.2957377	11.3346996	1	1.259411067	0.217563564	1.041847503	0.809715857	1.041847503	1.962362232	0.606201933
543	B0399.2	1.851330484	WBGene00007177	oac-1	9.08E-05	0.003835321	15.31939243	28.86073068	1	3.206747853	0.092775527	3.113972326	1.13722081	3.113972326	3.094400489	0.657614284
1002	C31A11.1	1.01315948	WBGene00007829	oac-5	0.000760035	0.017401163	11.33637565	17.04038707	1	1.893376341	0.148834008	1.744542333	1.197984633	1.744542333	2.380665474	0.685146243
264	Y47D3A.17c	6.343661457	WBGene00012930	obr-1	8.73E-06	0.000755998	19.77032238	1.304269464	1	0.144918829	0.010912198	0.134006632	0.024644284	0.134006632	-0.67766018	0.106903936
708	ZC513.6.2	8.567832814	WBGene00003865	oma-2	0.000236603	0.007666547	13.51548268	0.76042674	1	0.08449186	0.000779986	0.083711874	0.019405981	0.083711874	0.476263691	0.09832573
626	R02F2.2	4.923542771	WBGene00019832	osg-1	0.000154828	0.005673965	14.31256846	1.476833383	1	0.164092598	0.011570195	0.152522403	0.07399903	0.152522403	0.699517113	0.16187286
1196	R07G3.6	3.620527656	WBGene00003888	osm-8	0.001414933	0.027140455	10.18622974	4.693372676	1	0.521485853	0.081958396	0.439527457	0.395489678	0.439527457	1.302346039	0.407567655
988	B0286.3	7.085820848	WBGene00015116	pacs-1	0.000739722	0.017176074	11.38669067	0.315338459	1	0.035037607	0.001276765	0.033760842	0.018881089	0.033760842	0.301364529	0.079405047
558	K08F8.4a	9.093833741	WBGene00000240	pah-1	0.000102631	0.004219462	15.08767698	0.723322259	1	0.08036914	0.000634572	0.079734568	0.02197318	0.079734568	-0.475880664	0.088647121
1333	Y82E9BR.23b	5.805430875	WBGene00044761	pals-19	0.002061315	0.035478539	9.494119417	0.536425386	1	0.059602821	0.005385838	0.054216983	0.034325335	0.054216983	-0.369796486	0.107724054
1404	F48G7.2b	5.762249024	WBGene00018614	pals-31	0.002437112	0.039821793	9.187216348	1.326909906	1	0.147434434	0.004074761	0.143359673	0.035257885	0.143359673	-0.568072905	0.1612673
328	C31B8.4	6.728928377	WBGene00016281	pals-32	1.81E-05	0.001269346	18.37434386	0.982230459	1	0.109136718	0.001351277	0.107785441	0.020925681	0.107785441	-0.57570514	0.087646859
761	T17H7.4j	5.742389884	WBGene00003936	pat-12	0.000311402	0.009387474	13.0005365	1.641519945	1	0.182391105	0.027103823	0.155287282	0.035695958	0.155287282	0.69341542	0.148232517
369	F54F2.1	6.599908964	WBGene00003929	pat-2	2.55E-05	0.00158165	17.7261647	1.588524591	1	0.176502732	0.001985087	0.174517645	0.021966989	0.174517645	0.727574104	0.115133488
925	C29F9.7	6.109026645	WBGene00003931	pat-4	0.000572797	0.014205989	11.86236627	0.463494695	1	0.051499411	0.004350854	0.047148556	0.028164249	0.047148556	0.374263432	0.098456363
1276	T21D12.4	6.468092078	WBGene00003932	pat-6	0.001761918	0.031652443	9.782382768	0.317410207	1	0.035267801	0.002196896	0.033070904	0.023224258	0.033070904	0.293287189	0.087321535
315	T27B1.2	5.748045575	WBGene00003933	pat-9	1.64E-05	0.001195329	18.56591478	1.681269192	1	0.186807688	0.005650838	0.18115685	0.035570533	0.18115685	0.754526843	0.113576472
1356	Y71H2AL.1	7.904640285	WBGene00003941	pbo-1	0.002193094	0.03710307	9.380469545	0.765455865	1	0.085050652	0.000414361	0.084636291	0.018018976	0.084636291	-0.434116818	0.121307942
395	K09C8.1	7.782952831	WBGene00003943	pbo-4	3.15E-05	0.001830392	17.32753521	0.519396982	1	0.057710776	0.000522969	0.057187807	0.017956446	0.057187807	-0.420134129	0.076962501
1213	F08C6.2b	5.52914841	WBGene00017241	pcyt-1	0.001496455	0.028278561	10.08297539	0.971515504	1	0.107946167	0.008113976	0.099832191	0.041011489	0.099832191	0.499325799	0.131946934
1342	R07E5.10a.2	7.528710609	WBGene00011116	pdcd-2	0.002101873	0.03593076	9.45837366	0.760891235	1	0.084543471	0.003302825	0.081240646	0.018002126	0.081240646	-0.4338683	0.120475512
743	Y119D3B.17	7.474550223	WBGene00003978	pes-4	0.000291638	0.008970294	13.12335236	0.416873905	1	0.046319323	0.000734942	0.045584381	0.018043743	0.045584381	-0.351750717	0.077205752
997	F09C3.1	7.788555255	WBGene00003980	pes-7	0.00075692	0.01736069	11.34400279	0.37431479	1	0.041590532	0.000552329	0.041038203	0.017958088	0.041038203	-0.320105673	0.077048478
116	F18G5.2	4.665489779	WBGene00003981	pes-8	9.04E-07	0.000171469	24.12160755	7.137756287	1	0.793084032	0.032350762	0.76073327	0.104950338	0.76073327	1.629348592	0.211298884
1160	Y71G12B.4	7.270229434	WBGene00022144	pghm-1	0.001286838	0.02544944	10.36131079	0.2807522	1	0.031194689	0.000918436	0.030276253	0.018345989	0.030276253	-0.277100866	0.07785012
820	DH11.3	6.61500297	WBGene00004005	pgp-11	0.000395086	0.011053244	12.55529299	0.917136139	1	0.101904015	0.002224433	0.099679582	0.021836508	0.099679582	-0.513975496	0.11329367
950	C47A10.1	6.953405693	WBGene00004003	pgp-9	0.000632847	0.015282248	11.67678876	0.627162581	1	0.069684731	0.001389297	0.068295434	0.01946944	0.068295434	0.41737205	0.097893823
1528	C46H11.9	3.517813772	WBGene00016733	phat-2	0.003209274	0.048183215	8.684501241	5.2605412	1	0.584504578	0.110008175	0.474496403	0.445205624	0.474496403	1.299879412	0.44171275
713	T05B4.3	4.087958323	WBGene00020237	phat-4	0.000247244	0.007955152	13.43294293	8.225954206	1	0.913994912	0.171901435	0.742093477	0.219633117	0.742093477	1.60087786	0.372957316
495	C05C10.4.2	9.360652953	WBGene00007331	pho-11	6.80E-05	0.003150467	15.86631591	3.533110158	1	0.392567795	0.000196028	0.392371767	0.023902104	0.392371767	1.062624982	0.188438389
412	B0361.7.1	7.595260709	WBGene00015161	pho-5	3.47E-05	0.001920474	17.139759	0.442638059	1	0.049182007	0.001527674	0.047654332	0.017968101	0.047654332	-0.39562834	0.079300945
547	R13H4.3	3.128149977	WBGene00011262	pho-8	9.31E-05	0.003904371	15.27182207	17.7132166	1	1.968135178	0.271265781	1.696869397	0.63148332	1.696869397	2.500765061	0.570742659
598	Y75B8A.1.2	6.988125386	WBGene00004024	php-3	0.000136243	0.005226655	14.5534007	0.473794144	1	0.052643794	0.001519201	0.051124592	0.01929616	0.051124592	-0.386262227	0.080603545
971	F35G2.4	5.975156089	WBGene00004025	phy-2	0.000679854	0.016062328	11.54353213	0.863203292	1	0.095911477	0.004804587	0.09110689	0.03080153	0.09110689	0.488207021	0.115615322
546	B0222.3	5.050339665	WBGene00015055	pitr-3	9.17E-05	0.003853763	15.29992287	1.211397514	1	0.134599724	0.009174947	0.125424777	0.06324745	0.125424777	0.651366172	0.147402719
62	F09G2.3	5.407172485	WBGene00017312	pitr-5	1.35E-07	4.98E-05	27.79731889	3.70635288	1	0.411816987	0.009240382	0.402576605	0.044867029	0.402576605	1.187355115	0.12619073
757	Y52E8A.4a	2.300843979	WBGene00021797	plep-1	0.000304076	0.009215063	13.04511923	30.44348721	1	3.38260969	0.266275125	3.116334565	0.992742506	3.116334565	3.008164889	0.672099254
758	K04B12.1	5.916921144	WBGene00004048	plx-2	0.000305433	0.00924397	13.0367812	2.209227675	1	0.245469742	0.003661597	0.241808145	0.031998797	0.241808145	0.804966251	0.171653869
732	C44B7.8	6.517127262	WBGene00004058	pmp-1	0.000274717	0.008609686	13.23535859	0.845479676	1	0.093942186	0.001704557	0.092237629	0.022730175	0.092237629	-0.49975445	0.105141191
843	C44B7.9	6.83896479	WBGene00004059	pmp-2	0.000425373	0.011575901	12.41730741	0.346453082	1	0.038494787	0.001436698	0.037058089	0.020148846	0.037058089	0.324943225	0.081688798
1306	T02D1.5	6.240064083	WBGene00004061	pmp-4	0.001925314	0.033818159	9.619411652	0.401918395	1	0.044657599	0.002825769	0.041831831	0.026043414	0.041831831	0.320940363	0.092359332
405	E01A2.10	5.786053361	WBGene00077701	poml-3	3.33E-05	0.001885666	17.22010208	1.071945897	1	0.1191051	0.004822423	0.114282676	0.034740743	0.114282676	0.599804946	0.107137478
1204	F16A11.3a	7.282439748	WBGene00008878	ppfr-1	0.001449689	0.027622359	10.14149016	0.870029315	1	0.096669924	0.03564401	0.061025914	0.018320331	0.061025914	-0.488616303	0.141234322
1357	Y38F2AR.7.1	6.122351884	WBGene00021425	ppgn-1	0.002196389	0.037131433	9.377717369	9.698618856	1	1.077624317	0.551420694	0.526203623	0.027928187	0.526203623	-1.585977474	0.477972337
895	AC3.4	3.060457686	WBGene00004098	pqn-2	0.000518589	0.013292695	12.04760555	22.23442769	1	2.470491966	0.441011381	2.029480585	0.65999605	2.029480585	2.551538453	0.635416383
1365	DY3.5	3.638416042	WBGene00004115	pqn-26	0.002234185	0.037549043	9.346444182	6.145727418	1	0.682858602	0.10678197	0.576076632	0.387112875	0.576076632	1.314676789	0.415984619
799	F29C12.1a	5.366237652	WBGene00004120	pqn-32	0.000367499	0.010551675	12.6905979	6.382365179	1	0.709151687	0.336745727	0.37240596	0.046358715	0.37240596	1.46005362	0.383879511
413	M01E11.4c	6.917194847	WBGene00019713	pqn-52	3.47E-05	0.001920474	17.14328328	0.619606201	1	0.068845133	0.002858556	0.065986577	0.019665823	0.065986577	0.457743512	0.084400532
1133	R09B5.5	3.937658829	WBGene00004139	pqn-54	0.001224241	0.024766597	10.45339658	5.368802805	1	0.596533645	0.062042547	0.534491098	0.265366199	0.534491098	1.208910118	0.333995341
1165	T06E4.11	2.770915986	WBGene00004146	pqn-63	0.001301948	0.025615768	10.3397622	15.49195801	1	1.721328667	0.148001983	1.573326684	0.787775557	1.573326684	2.054113799	0.576085757
700	W01C9.3a	5.185838244	WBGene00004155	pqn-73	0.000230448	0.007541656	13.56495694	5.372877116	1	0.596986346	0.021908636	0.57507771	0.054588276	0.57507771	1.267031311	0.260715962
1201	W02A2.3a	4.720521029	WBGene00004156	pqn-74	0.001446828	0.027613713	10.14513196	6.29860458	1	0.699844953	0.031424235	0.668420718	0.097269413	0.668420718	1.273595916	0.334924483
811	Y75B8A.27.1	7.042783189	WBGene00004172	pqn-92	0.000381431	0.010756439	12.62102922	0.437101091	1	0.048566788	0.005021446	0.043545342	0.019051344	0.043545342	-0.363444463	0.088548175
1005	ZK381.5a	5.060442641	WBGene00022727	prkl-1	0.000766689	0.017501106	11.32018927	2.762585059	1	0.306953895	0.17163972	0.135314175	0.062506345	0.135314175	1.001246177	0.294058777
221	K12H4.1	5.152403539	WBGene00000448	pros-1	4.70E-06	0.000485493	20.9571091	2.357093248	1	0.26189925	0.009921663	0.251977587	0.056487501	0.251977587	0.921826947	0.140740853
871	Y110A2AL.8c.1	1.474003941	WBGene00004210	ptc-3	0.000468722	0.012345532	12.23615853	40.52084227	1	4.502315808	1.990357666	2.511958142	1.198760596	2.511958142	3.914123044	1.100402707
295	C24B5.3	4.609648846	WBGene00004216	ptr-1	1.37E-05	0.001067353	18.90695009	4.694036253	1	0.521559584	0.019005373	0.502554211	0.113359447	0.502554211	1.27309483	0.20510629
854	T07H8.6.1	1.915606079	WBGene00004229	ptr-15	0.000438356	0.011707025	12.36116772	48.4451264	1	5.382791822	0.977833841	4.40495798	1.121166108	4.40495798	3.752762299	0.883776559
864	T21H3.2b	3.23037533	WBGene00004230	ptr-16	0.00045011	0.011951347	12.31177568	32.54862985	1	3.616514427	0.595418006	3.021096421	0.586869244	3.021096421	3.047201569	0.683192372
245	Y38F1A.3	5.448104079	WBGene00004232	ptr-18	7.25E-06	0.00067927	20.12497828	3.507535483	1	0.389726165	0.009214352	0.380511813	0.043482901	0.380511813	1.103992907	0.151745615
30	C45B2.7	5.687542383	WBGene00004219	ptr-4	4.51E-08	3.50E-05	29.91557312	7.4218017	1	0.824644633	0.006604537	0.818040096	0.036944013	0.818040096	1.679967527	0.135291254
25	Y19D10B.7	7.091198414	WBGene00021236	pud-1.2	3.43E-08	3.34E-05	30.44733235	9.964117165	1	1.107124129	0.001675987	1.105448143	0.018861137	1.105448143	1.949163594	0.152646713
47	F15E11.1	6.198857553	WBGene00017490	pud-2.1	8.94E-08	4.47E-05	28.59069579	12.22335942	1	1.358151046	0.002523669	1.355627377	0.026664358	1.355627377	2.148026167	0.18551528
48	F15E11.14	6.198857553	WBGene00017500	pud-2.2	8.94E-08	4.47E-05	28.59069579	12.22335942	1	1.358151046	0.002523669	1.355627377	0.026664358	1.355627377	2.148026167	0.18551528
417	F15E11.15.1	1.512829564	WBGene00017501	pud-3	3.49E-05	0.001924172	17.12832833	38.51480431	1	4.279422701	0.168496384	4.110926318	1.195046671	4.110926318	3.634625033	0.693639714
249	F15E11.12a	1.699416193	WBGene00017498	pud-4	7.45E-06	0.000686844	20.07279599	37.12684759	1	4.125205287	0.108641134	4.016564153	1.168793228	4.016564153	3.738975719	0.670214222
530	F15E11.12b	1.568348816	WBGene00017498	pud-4	8.59E-05	0.003712732	15.42327165	24.754803	1	2.750533666	0.162059811	2.588473855	1.18868912	2.588473855	2.996187665	0.690455465
327	Y39A3CL.6	6.13621615	WBGene00004249	pvf-1	1.81E-05	0.001269346	18.37964416	0.707007279	1	0.078556364	0.003267115	0.075289249	0.027687782	0.075289249	-0.505575479	0.095558968
1148	C28H8.6b	5.780844941	WBGene00016197	pxl-1	0.001257497	0.025129133	10.40389592	0.541411483	1	0.060156831	0.006181391	0.05397544	0.034853213	0.05397544	-0.387478227	0.109768017
1091	K09C8.5	5.397352203	WBGene00004257	pxn-2	0.001069237	0.022462795	10.70366127	1.096972415	1	0.121885824	0.008681002	0.113204822	0.045214596	0.113204822	0.539432642	0.135923412
1040	Y41E3.4a	9.397638077	WBGene00001336	qars-1	0.000895183	0.019727569	11.03270713	0.234815056	1	0.026090562	0.000179861	0.0259107	0.024208514	0.0259107	-0.29209081	0.087206881
823	T05C12.10	5.226471788	WBGene00004264	qua-1	0.000399521	0.011128501	12.53443204	3.487129655	1	0.387458851	0.01344163	0.374017221	0.052457427	0.374017221	1.00180507	0.221144315
956	R02D3.1a	7.982153135	WBGene00019819	r02d3.1	0.000645753	0.01550195	11.63923193	0.328541565	1	0.036504618	0.00063551	0.035869108	0.018088445	0.035869108	-0.306653446	0.077711509
616	R02D5.3	5.565803881	WBGene00010977	r02d5.3	0.000146597	0.005459538	14.41542349	0.884821335	1	0.098313482	0.004244697	0.094068785	0.039992798	0.094068785	-0.527856031	0.11211562
92	R02F11.1	5.111861885	WBGene00019839	r02f11.1	4.14E-07	0.000103118	25.63012951	6.474824268	1	0.719424919	0.010991907	0.708433012	0.058986046	0.708433012	1.547202803	0.156561966
667	R02F11.2	5.884149852	WBGene00019840	r02f11.2	0.000194873	0.00670253	13.87988249	0.510004987	1	0.056667221	0.003380838	0.053286383	0.032674967	0.053286383	-0.416907189	0.10203923
16	R02F2.1a.3	3.244219927	WBGene00019831	r02f2.1	1.13E-08	2.24E-05	32.59891815	113.0476017	1	12.56084463	0.284585515	12.27625912	0.580427676	12.27625912	6.62702911	0.559526752
86	R02F2.1b.3	2.06488083	WBGene00019831	r02f2.1	3.23E-07	8.61E-05	26.10948112	72.72061724	1	8.080068582	0.168208161	7.911860421	1.077916597	7.911860421	5.278194913	0.665095117
1395	R02F2.1a.1	10.51121713	WBGene00019831	r02f2.1	0.002398329	0.039440903	9.216582048	0.763121039	1	0.084791227	0.000410677	0.08438055	0.039656792	0.08438055	-0.431211368	0.122119395
564	R03E9.2	4.002564738	WBGene00019843	r03e9.2	0.000106998	0.004352186	15.00903548	4.744296478	1	0.527144053	0.055194352	0.471949701	0.244288615	0.471949701	1.327953935	0.318214088
1000	R03G8.6	3.565068633	WBGene00011000	r03g8.6	0.000756297	0.01736069	11.34553286	6.838813359	1	0.759868151	0.191575702	0.568292449	0.422031203	0.568292449	1.592313834	0.468457823
84	R03H10.2	4.942760067	WBGene00019855	r03h10.2	3.08E-07	8.42E-05	26.19804473	5.700029795	1	0.633336644	0.014085131	0.619251513	0.072191564	0.619251513	1.462208158	0.163150034
410	R05D3.9	6.556139701	WBGene00019882	r05d3.9	3.40E-05	0.001899972	17.18243411	0.531447526	1	0.059049725	0.00286996	0.056179765	0.022360065	0.056179765	0.435152934	0.087815911
795	R05F9.6	8.103124644	WBGene00019890	r05f9.6	0.000353889	0.010212041	12.76117132	0.311694422	1	0.034632714	0.000492768	0.034139945	0.018243843	0.034139945	0.311887458	0.077737247
906	R05G6.10e	6.860094055	WBGene00019902	r05g6.10	0.000535456	0.013560858	11.98795249	0.7934263	1	0.088158478	0.017509698	0.07064878	0.020010139	0.07064878	-0.476130339	0.114324337
1512	R05G9R.1.2	2.434264214	WBGene00019906	r05g9r.1	0.003097649	0.046999451	8.749040936	45.41401766	1	5.046001962	2.187183579	2.858818383	0.937488576	2.858818383	3.409881865	1.095710378
325	R06C1.6	7.078675938	WBGene00011060	r06c1.6	1.76E-05	0.001244426	18.4296324	1.052801698	1	0.116977966	0.001123639	0.115854327	0.018908043	0.115854327	-0.596332643	0.090490371
1325	R07B1.13	2.49256283	WBGene00138711	r07b1.13	0.00201864	0.034955393	9.532508308	18.20737373	1	2.023041526	0.060802671	1.962238855	0.912291232	1.962238855	2.127195276	0.587153063
1466	R07B7.10	4.938058504	WBGene00011094	r07b7.10	0.002819791	0.04412499	8.920553271	0.980203792	1	0.108911532	0.012825757	0.096085776	0.072627728	0.096085776	0.507002837	0.16203941
664	R07C12.1	4.585139854	WBGene00019931	r07c12.1	0.000192572	0.006653295	13.90221192	3.326125111	1	0.369569457	0.012438461	0.357130996	0.117245841	0.357130996	-1.002521619	0.201787143
1349	R07C12.2	6.689922934	WBGene00019932	r07c12.2	0.002147381	0.036535759	9.419090038	0.276720761	1	0.030746751	0.001775314	0.028971437	0.021223799	0.028971437	-0.272692216	0.083901607
1514	R07E3.1a	9.278642095	WBGene00011102	r07e3.1	0.003119135	0.047252792	8.736436243	0.280306954	1	0.031145217	0.000341618	0.030803599	0.023257877	0.030803599	-0.267798282	0.086137569
586	R07E3.6	5.207703577	WBGene00011107	r07e3.6	0.000127353	0.004985688	14.68055554	9.113877689	1	1.012653077	0.009970333	1.002682743	0.053418646	1.002682743	1.679439603	0.321137373
1490	R07E5.4	3.664739052	WBGene00011112	r07e5.4	0.002981813	0.045909913	8.818563629	3.969486697	1	0.441054077	0.119369008	0.321685069	0.37497108	0.37497108	1.224735588	0.416812173
266	R09E10.5	5.907786185	WBGene00011175	r09e10.5	8.85E-06	0.000763623	19.74394544	8.346993272	1	0.927443697	0.005496456	0.921947241	0.032186928	0.921947241	1.698055285	0.238591061
1032	R09H10.3a	6.782318951	WBGene00011181	r09h10.3	0.000861896	0.019159658	11.10296854	0.809079965	1	0.089897774	0.001772431	0.088125343	0.020537856	0.088125343	0.467853784	0.114425097
842	R102.5a	8.41543281	WBGene00011292	r102.5	0.000424284	0.011559965	12.42209671	0.214176459	1	0.023797384	0.000472302	0.023325082	0.01892137	0.023325082	-0.284345093	0.079116862
771	R10H1.1	7.388656445	WBGene00019998	r10h1.1	0.000321773	0.009586692	12.93919911	0.580392169	1	0.064488019	0.000736493	0.063751526	0.018140048	0.063751526	-0.411852973	0.088412383
1103	R119.2	7.231930333	WBGene00020088	r119.2	0.001105247	0.022987737	10.64239065	0.248883959	1	0.027653773	0.000979519	0.026674254	0.018433708	0.026674254	-0.270665887	0.078095744
1057	R12A1.3a	3.214125213	WBGene00020017	r12a1.3	0.000942394	0.020450019	10.93745696	11.13226972	1	1.236918858	0.210863865	1.026054993	0.594323293	1.026054993	1.858940609	0.537114085
1236	R12E2.14	3.183584729	WBGene00020039	r12e2.14	0.001579629	0.029318984	9.983340159	10.50667925	1	1.167408805	0.220009132	0.947399674	0.607983587	0.947399674	1.774970058	0.544945298
1279	R12E2.15.1	2.91859161	WBGene00020040	r12e2.15	0.001769031	0.031736665	9.774975124	21.3986331	1	2.3776259	0.17858728	2.19903862	0.721693989	2.19903862	2.322866852	0.628862349
255	R148.5a	6.629353723	WBGene00020104	r148.5	8.17E-06	0.000735042	19.89758656	1.499914718	1	0.166657191	0.002483267	0.164173924	0.02171474	0.164173924	0.720679811	0.100365891
353	R193.2	5.713859843	WBGene00020128	r193.2	2.19E-05	0.00142104	18.01944806	6.26844095	1	0.696493439	0.008460409	0.68803303	0.036337533	0.68803303	1.449484825	0.225380268
1530	R74.2	3.737265167	WBGene00011278	r74.2	0.003230207	0.048434105	8.67265236	11.79406522	1	1.310451691	0.061558477	1.248893214	0.342787374	1.248893214	1.664538651	0.493322558
965	R90.1	6.46019066	WBGene00011283	r90.1	0.00066165	0.015726792	11.59399741	0.672275307	1	0.074697256	0.002488653	0.072208603	0.023307081	0.072208603	0.431331245	0.10177394
438	D1037.4.1	7.09464169	WBGene00004272	rab-8	4.20E-05	0.002197306	16.78096754	0.530167469	1	0.058907497	0.005826154	0.053081342	0.018848513	0.053081342	-0.434427629	0.090099468
538	D1037.4.2	7.534445741	WBGene00004272	rab-8	8.96E-05	0.003822744	15.34396205	0.780144442	1	0.086682716	0.002131868	0.084550848	0.01799849	0.084550848	-0.495951941	0.09089104
318	F38A3.2	7.340653542	WBGene00004300	ram-2	1.68E-05	0.001204965	18.51907708	4.157722333	1	0.461969148	0.001292192	0.460676956	0.018212396	0.460676956	1.18603891	0.179025361
1208	F26F4.10a.1	8.987861878	WBGene00004679	rars-1	0.001461739	0.02775973	10.12623231	0.186255776	1	0.020695086	0.000199281	0.020495805	0.021333335	0.021333335	-0.26243784	0.082729982
209	C30F12.1	6.967367379	WBGene00016260	rege-1	4.09E-06	0.000448584	21.2237223	0.655918418	1	0.072879824	0.001275113	0.071604712	0.019398037	0.071604712	-0.493689746	0.080148743
110	W06A7.3b	5.997615302	WBGene00004336	ret-1	7.64E-07	0.00015936	24.44626686	6.478793787	1	0.719865976	0.05620342	0.663662556	0.030338879	0.663662556	1.542530195	0.176042639
100	Y53C10A.4	5.603602981	WBGene00013135	rga-2	5.60E-07	0.000128493	25.04491043	5.756978493	1	0.639664277	0.00971301	0.629951267	0.038996296	0.629951267	1.45531116	0.152011851
1291	F46H6.1	7.829825781	WBGene00004356	rhi-1	0.001836989	0.032643202	9.705683943	0.503517941	1	0.055946438	0.000532609	0.055413829	0.017973851	0.055413829	-0.355591741	0.096799851
1322	C32E8.7	6.348721338	WBGene00004368	ric-19	0.002018914	0.034955393	9.532260032	0.443466119	1	0.049274013	0.002082454	0.047191559	0.024581367	0.047191559	-0.331979023	0.091635402
756	T14A8.1	5.186845421	WBGene00004363	ric-3	0.000302349	0.009174855	13.05578508	0.989764298	1	0.109973811	0.012903234	0.097070577	0.05453318	0.097070577	0.567156296	0.142707219
587	C36F7.4g	2.099951967	WBGene00004372	rig-5	0.00013065	0.005102757	14.63238655	39.1820133	1	4.353557033	0.465651219	3.887905814	1.066553311	3.887905814	3.530212474	0.746570469
1507	C14C10.3a	9.126168578	WBGene00007586	ril-2	0.003074726	0.046806424	8.76258723	0.253032153	1	0.028114684	0.000166364	0.02794832	0.022182041	0.02794832	-0.258223101	0.084036282
1287	Y39A3CL.2	6.036534905	WBGene00006513	rimb-1	0.001811819	0.032295982	9.731040891	0.355583098	1	0.039509233	0.003794765	0.035714468	0.02953963	0.035714468	-0.320595489	0.099176177
1397	M01B12.5a.1	8.359783126	WBGene00019698	riok-1	0.002403483	0.03946908	9.212651734	0.428378814	1	0.047597646	0.009276417	0.038321229	0.01877036	0.038321229	-0.328813635	0.09865986
1243	ZK632.3.1	7.908274374	WBGene00014012	riok-3	0.001615933	0.029805706	9.941506253	0.308408416	1	0.034267602	0.005867128	0.028400474	0.018021714	0.028400474	-0.297298967	0.090006648
108	Y57A10A.11	5.540283804	WBGene00004394	rol-1	7.38E-07	0.000156121	24.51256826	23.17430202	1	2.574922447	0.04897434	2.525948107	0.040696156	2.525948107	2.912883382	0.313215424
559	T01B7.7.2	1.091740736	WBGene00004397	rol-6	0.000102878	0.004222067	15.08313215	33.19008286	1	3.687786985	0.837043225	2.85074376	1.203780573	2.85074376	3.569775834	0.864662216
555	ZK1290.3a	4.876214975	WBGene00004398	rol-8	9.93E-05	0.004105046	15.14975308	13.73523759	1	1.52613751	0.03460873	1.491528781	0.078732965	1.491528781	2.075501022	0.385095856
556	C03D6.8	8.416070745	WBGene00004437	rpl-24.2	0.000101813	0.004200874	15.10278942	0.471286508	1	0.052365168	0.000291572	0.052073596	0.01892318	0.052073596	-0.388361922	0.078662237
1047	Y48E1A.1a	8.434694905	WBGene00012999	rpoa-1	0.000916581	0.020083365	10.98892233	0.327609087	1	0.03640101	0.000280061	0.036120948	0.018976817	0.036120948	-0.300734371	0.078738443
1195	B0412.4	8.344975373	WBGene00004498	rps-29	0.001408358	0.027036942	10.19481853	0.578403098	1	0.064267011	0.000294104	0.063972907	0.01873245	0.063972907	-0.386473226	0.101242089
744	M01G12.12	5.967296975	WBGene00004509	rrf-2	0.000290781	0.008970294	13.12886597	0.665884259	1	0.07398714	0.003713934	0.070273206	0.030963173	0.070273206	-0.446787164	0.100710897
343	C06E7.1a	7.643122946	WBGene00015538	sams-3	2.12E-05	0.001411135	18.08198817	0.488637306	1	0.054293034	0.001131988	0.053161046	0.017953595	0.053161046	-0.416699818	0.078344126
1034	R11G1.4b	7.833195279	WBGene00004727	sax-1	0.000869824	0.019298483	11.0859895	0.229509576	1	0.025501064	0.000572126	0.024928938	0.017975424	0.024928938	-0.26868537	0.077183752
590	F49E11.10a.1	9.419650804	WBGene00009895	scl-2	0.000133023	0.005174699	14.59846045	0.840903848	1	0.093433761	0.000420178	0.093013583	0.024395712	0.093013583	0.509520581	0.097947892
1137	F49E11.10a.2	7.816508382	WBGene00009895	scl-2	0.001230388	0.024825278	10.44414503	2.584653482	1	0.28718372	0.078215189	0.208968531	0.017968058	0.208968531	0.82247211	0.211364916
1494	F11A6.2	4.902459272	WBGene00008681	scrm-4	0.003007995	0.046177446	8.802612777	0.7189071	1	0.079878567	0.009465796	0.070412771	0.076057804	0.076057804	-0.476226493	0.161350757
745	F57C7.3a	7.240408087	WBGene00004749	sdn-1	0.000290346	0.008970294	13.13166764	0.610048509	1	0.067783168	0.001145323	0.066637845	0.018413322	0.066637845	0.423725251	0.089774937
529	C32E12.5.1	4.588329523	WBGene00004771	sem-2	8.59E-05	0.003712732	15.42299614	5.33081902	1	0.592313224	0.16587858	0.426434645	0.116733326	0.426434645	1.388255198	0.319258153
644	W01C8.3	5.879235384	WBGene00020919	set-19	0.000176793	0.006312623	14.06293737	1.419729965	1	0.157747774	0.005441418	0.152306356	0.032776736	0.152306356	0.656645263	0.13072346
909	W01C8.4b	4.438179759	WBGene00020920	set-20	0.000540466	0.013640076	11.97059802	2.58153224	1	0.286836916	0.028668647	0.258168269	0.142992761	0.258168269	0.891863521	0.235955873
1387	ZC8.3	5.758714583	WBGene00022499	set-30	0.002358972	0.039045201	9.246878476	0.730858637	1	0.081206515	0.005865795	0.075340721	0.035335383	0.075340721	0.422407131	0.119329204
1426	T04F8.1	7.174431266	WBGene00011440	sfxn-1.5	0.002588997	0.041650895	9.076608983	0.184967943	1	0.020551994	0.0010971	0.019454893	0.018587325	0.019454893	-0.238282478	0.078571094
1358	W10G6.2a	6.972883543	WBGene00004789	sgk-1	0.002205011	0.037180296	9.370535476	0.541237238	1	0.060137471	0.008523247	0.051614224	0.019370469	0.051614224	-0.364926589	0.102056039
484	ZK520.2	6.835791614	WBGene00004796	sid-2	6.51E-05	0.003077266	15.94777581	0.511446478	1	0.056827386	0.001331885	0.055495502	0.020170084	0.055495502	-0.411072031	0.081461418
876	F49E12.1	7.852242227	WBGene00009897	skpo-1	0.000478224	0.012495361	12.19871848	0.319743295	1	0.035527033	0.000671926	0.034855107	0.017985127	0.034855107	0.308820713	0.077481127
1458	C16C8.2	3.926742629	WBGene00015841	skpo-2	0.002773496	0.043639763	8.950790026	7.267730396	1	0.8075256	0.250286689	0.557238911	0.269108869	0.557238911	1.37155934	0.433810276
557	R12H7.3	7.90714772	WBGene00004825	skr-19	0.00010206	0.004203531	15.09820363	0.325479953	1	0.036164439	0.000485379	0.03567906	0.01802086	0.03567906	-0.337050313	0.077123736
706	K08H2.1	4.539253822	WBGene00004827	skr-21	0.000235238	0.007633081	13.52634515	8.542943006	1	0.94921589	0.11830765	0.830908239	0.124840172	0.830908239	1.596624937	0.329386933
740	F44G3.6	6.85604777	WBGene00004809	skr-3	0.000287029	0.008898278	13.15319951	0.348060427	1	0.038673381	0.001384349	0.037289032	0.020036227	0.037289032	-0.332512585	0.081400807
528	F59F5.1	6.251530918	WBGene00010340	slcf-1	8.41E-05	0.003655207	15.46321529	0.99005613	1	0.110006237	0.002324708	0.107681529	0.025877505	0.107681529	-0.559593358	0.101782689
672	Y51A2D.19b	2.220179234	WBGene00004830	slo-1	0.000200381	0.006830778	13.82751209	57.85134009	1	6.427926677	0.265575451	6.162351225	1.023982085	6.162351225	4.175787099	0.844344283
446	R31.1c	7.549174198	WBGene00004855	sma-1	4.46E-05	0.002295575	16.6636215	6.879899667	1	0.764433296	0.046059365	0.718373931	0.017989785	0.718373931	1.49705972	0.252678665
473	ZK370.2.2	6.209269676	WBGene00004856	sma-2	6.08E-05	0.002945406	16.07890962	1.072838915	1	0.119204324	0.019929515	0.099274808	0.026503709	0.099274808	-0.603830338	0.124448899
1320	C13C4.5	6.017446254	WBGene00007549	spin-1	0.001995038	0.034692353	9.554095551	0.531983508	1	0.059109279	0.00286362	0.056245659	0.02992905	0.056245659	-0.363846338	0.100255452
329	T22G5.7	1.713077952	WBGene00004997	spp-12	1.83E-05	0.001274779	18.35581293	31.06956639	1	3.452174043	0.119086791	3.333087252	1.166325594	3.333087252	3.407854319	0.672735187
1162	T08A9.12	6.925138262	WBGene00004987	spp-2	0.001294626	0.025569577	10.350173	2.036463894	1	0.226273766	0.001611076	0.22466269	0.01962133	0.22466269	0.728236536	0.188499703
815	T08A9.8.1	4.616356956	WBGene00004989	spp-4	0.000388587	0.010923017	12.58628685	9.808875105	1	1.089875012	0.297163562	0.792711449	0.1123165	0.792711449	1.694158188	0.391138683
695	ZK616.9b	1.473859054	WBGene00004992	spp-7	0.000227826	0.007509413	13.58643593	24.41720589	1	2.713022877	0.112987837	2.60003504	1.198773328	2.60003504	2.815689045	0.67818988
1153	T22C8.5	5.120359529	WBGene00011926	sptf-2	0.001271083	0.025268559	10.38405383	0.67871315	1	0.075412572	0.007811385	0.067601187	0.058443533	0.067601187	-0.462755333	0.140018129
690	T26H2.5	1.764171949	WBGene00012067	sqst-3	0.00022254	0.007396519	13.63050401	32.37561755	1	3.597290839	0.063644871	3.533645968	1.156442447	3.533645968	3.120972198	0.65359222
425	B0491.2.1	3.054928267	WBGene00005016	sqt-1	3.78E-05	0.002026324	16.97856444	97.47326549	1	10.83036283	0.001985982	10.82837685	0.662354551	10.82837685	5.654832549	0.936227472
289	C01B12.1	4.191257885	WBGene00005017	sqt-2	1.27E-05	0.001009735	19.05203952	19.1244856	1	2.124942845	0.198364402	1.926578442	0.194401535	1.926578442	2.556036273	0.374974977
126	F23H12.4a	8.516312261	WBGene00005018	sqt-3	1.00E-06	0.000182922	23.91915319	5.101448771	1	0.566827641	0.000312758	0.566514884	0.019230261	0.566514884	1.362809219	0.151381365
681	T06D8.1a	9.549412518	WBGene00011522	srap-1	0.000207559	0.00699131	13.76138899	1.997747657	1	0.221971962	0.000405234	0.221566728	0.025575525	0.221566728	-0.775140179	0.157423301
1370	C05E4.1.1	6.878180505	WBGene00005643	srp-2	0.002259119	0.037801928	9.326106396	0.50559088	1	0.056176764	0.002156623	0.054020142	0.019896317	0.054020142	-0.352213065	0.098857416
319	C25F9.7	5.415217019	WBGene00005833	srw-86	1.69E-05	0.001204965	18.51464515	1.506252355	1	0.167361373	0.00575546	0.161605913	0.044586923	0.161605913	-0.720028262	0.120204406
1182	K04F1.2	0.739224909	WBGene00005843	srw-96	0.001346591	0.026135481	10.27754398	12.80527676	1	1.422808529	0.142070785	1.280737744	1.16121022	1.280737744	2.155023892	0.671149544
838	H14E04.1	3.991622591	WBGene00019198	strm-1	0.00041954	0.011485295	12.44309297	4.465802193	1	0.496200244	0.054641808	0.441558436	0.247700469	0.441558436	1.208415841	0.319784657
686	K03A1.5.1	7.065621657	WBGene00006351	sur-5	0.000220102	0.007360589	13.65118657	0.909937838	1	0.101104204	0.004139548	0.096964656	0.018958622	0.096964656	-0.522180156	0.10683107
516	R11A5.7	4.769704211	WBGene00011235	suro-1	7.70E-05	0.00342216	15.63122797	3.126500577	1	0.347388953	0.013960273	0.333428681	0.090909923	0.333428681	0.997157498	0.180803918
1019	F53B1.6	3.473468772	WBGene00018738	swip-10	0.000812789	0.018298524	11.21179839	7.048973864	1	0.783219318	0.166074856	0.617144462	0.467279811	0.617144462	1.605055347	0.474785879
1308	C25E10.9	6.44540352	WBGene00023417	swm-1	0.001927422	0.033818159	9.617401806	0.816737263	1	0.090748585	0.001873485	0.0888751	0.023464586	0.0888751	-0.451690389	0.123829872
1284	C06G8.1	4.403078894	WBGene00007384	swt-3	0.001791718	0.032012311	9.751547503	2.068248249	1	0.229805361	0.018416401	0.21138896	0.149734096	0.21138896	0.761250821	0.231932247
908	K11D12.5	5.619748845	WBGene00019645	swt-7	0.000539061	0.013619597	11.97544884	0.519610386	1	0.057734487	0.006831454	0.050903033	0.038585568	0.050903033	0.416598936	0.115049092
64	C44H4.3	6.563871409	WBGene00006366	sym-1	1.54E-07	5.22E-05	27.53483482	8.680908609	1	0.964545401	0.003375143	0.961170258	0.022288981	0.961170258	1.804176707	0.164814234
235	ZK1067.6a	5.152977647	WBGene00006367	sym-2	6.17E-06	0.000602635	20.43373519	4.306834932	1	0.478537215	0.061139604	0.41739761	0.056453703	0.41739761	1.247200711	0.200709048
767	T01B6.1	4.745050202	WBGene00020134	t01b6.1	0.000318874	0.009537534	12.95613979	1.668919944	1	0.185435549	0.020768396	0.164667153	0.094038542	0.164667153	0.743449685	0.190886852
1373	T01D1.4a	5.391649931	WBGene00020149	t01d1.4	0.002272224	0.037938204	9.315507736	1.678797019	1	0.186533002	0.041614934	0.144918068	0.045419322	0.144918068	0.641593225	0.180234896
1371	T01D3.3a	5.308819669	WBGene00011328	t01d3.3	0.002258534	0.037801928	9.326581104	0.820835494	1	0.091203944	0.015390448	0.075813496	0.048658343	0.075813496	-0.461094631	0.139688496
464	T01D3.6b	9.638566128	WBGene00011330	t01d3.6	5.57E-05	0.002747769	16.24366202	1.62520275	1	0.180578083	0.000106339	0.180471745	0.026465906	0.180471745	-0.724050464	0.125415323
786	T01D3.6a	6.420304402	WBGene00011330	t01d3.6	0.000341269	0.009960618	12.82910633	1.567329792	1	0.174147755	0.022541698	0.151606057	0.023739642	0.151606057	-0.675419511	0.146090897
380	T01G1.2	5.382359366	WBGene00011337	t01g1.2	2.81E-05	0.001694089	17.54482963	0.866651732	1	0.096294637	0.00597416	0.090320477	0.045757563	0.090320477	-0.576420882	0.121973409
939	T02B11.4	6.689323609	WBGene00020156	t02b11.4	0.000603801	0.014751647	11.76422277	0.660200012	1	0.073355557	0.00165444	0.071701117	0.021228484	0.071701117	-0.429043578	0.100001008
46	T02E9.5.2	5.939975739	WBGene00011383	t02e9.5	9.36E-08	4.47E-05	28.50249719	5.656928131	1	0.62854757	0.015503741	0.613043829	0.031524694	0.613043829	1.460897639	0.126762248
1274	T02G5.15	2.320783742	WBGene00206521	t02g5.15	0.001753759	0.031580043	9.790918361	17.21447909	1	1.912719899	0.103885055	1.808834844	0.984742061	1.808834844	2.131239529	0.619630732
1343	T03F6.3	7.039610527	WBGene00011399	t03f6.3	0.00211239	0.036083651	9.449219079	0.19079308	1	0.021199231	0.001390429	0.019808803	0.019064659	0.019808803	0.247221631	0.079946219
21	T03G6.1	4.671068047	WBGene00020194	t03g6.1	2.92E-08	3.19E-05	30.76219034	11.212897	1	1.245877444	0.033902229	1.211975215	0.104144386	1.211975215	2.093417109	0.212140214
1506	T04A6.1a	6.874721999	WBGene00020200	t04a6.1	0.003066752	0.046716041	8.767323164	0.568180153	1	0.063131128	0.001230839	0.061900289	0.019917733	0.061900289	-0.36655416	0.107767173
1028	T04C12.11	6.413296661	WBGene00077693	t04c12.11	0.000852083	0.019015208	11.12420717	0.521912617	1	0.057990291	0.002157433	0.055832858	0.023818224	0.055832858	-0.3759531	0.091804353
1336	T04C12.33	1.330312035	WBGene00271444	t04c12.33	0.002082826	0.035765048	9.47507326	16.10553159	1	1.789503511	0.151933518	1.637569993	1.207296135	1.637569993	2.175899124	0.69085393
1324	T04D3.5.1	5.974299105	WBGene00011434	t04d3.5	0.002016383	0.034955393	9.534561599	0.637624517	1	0.070847169	0.003329197	0.067517971	0.030819161	0.067517971	0.398101104	0.109866577
251	T04F8.8a	6.853568917	WBGene00011446	t04f8.8	7.93E-06	0.000721809	19.95494596	1.788273361	1	0.19869704	0.001676905	0.197020135	0.020052322	0.197020135	0.787260832	0.10927587
760	T05A7.11	3.310907153	WBGene00044383	t05a7.11	0.000307042	0.009268228	13.02693837	16.84796787	1	1.87199643	0.14550298	1.72649345	0.548442212	1.72649345	2.234230328	0.496085393
491	T05C3.6a	6.710166801	WBGene00020256	t05c3.6	6.56E-05	0.003077266	15.93500689	0.558003331	1	0.06200037	0.002446795	0.059553575	0.021067422	0.059553575	0.42945933	0.085297163
622	T05E12.3	6.962716689	WBGene00011486	t05e12.3	0.000149139	0.005500634	14.38304881	0.793105935	1	0.088122882	0.001397923	0.086724959	0.019421561	0.086724959	0.493232601	0.096153507
942	T05F1.11	7.283129319	WBGene00011495	t05f1.11	0.000610689	0.01487242	11.74310928	0.735924874	1	0.08176943	0.000869289	0.080900142	0.018318914	0.080900142	-0.452773318	0.10569193
726	T05F1.2	8.203350438	WBGene00011489	t05f1.2	0.000265616	0.008393258	13.29851517	0.34873284	1	0.038748093	0.00041988	0.038328213	0.018416959	0.038328213	0.329710374	0.077943979
470	T05H10.3	4.714990514	WBGene00011508	t05h10.3	5.83E-05	0.002844768	16.15768151	4.955805756	1	0.550645084	0.01864837	0.531996714	0.098014228	0.531996714	1.263053268	0.219948501
282	T06D8.10	4.51461986	WBGene00011530	t06d8.10	1.18E-05	0.000966009	19.18808317	9.377140227	1	1.04190447	0.025299003	1.016605467	0.129086325	1.016605467	1.791648073	0.260012806
456	T06D8.3	4.550248483	WBGene00011524	t06d8.3	5.01E-05	0.002521246	16.44375508	7.520901026	1	0.83565567	0.017946227	0.817709443	0.122982965	0.817709443	1.561277426	0.267107939
583	T06E4.12	3.289242002	WBGene00044011	t06e4.12	0.000125251	0.004928712	14.71192984	20.24368781	1	2.249298645	0.25793	1.991368645	0.558984191	1.991368645	2.547954536	0.542966391
1181	T06E4.14	3.878601946	WBGene00077691	t06e4.14	0.001344691	0.026135481	10.28014905	9.679198868	1	1.075466541	0.058119858	1.017346682	0.286285883	1.017346682	1.584653778	0.412394221
1126	T06E4.8	2.474476987	WBGene00011535	t06e4.8	0.001178234	0.02399044	10.5241686	31.69029969	1	3.52114441	0.030509986	3.490634424	0.920162749	3.490634424	2.885995817	0.737152293
867	T08A9.13	4.229650761	WBGene00044442	t08a9.13	0.000461418	0.012209224	12.26546473	2.705317875	1	0.300590875	0.026858535	0.27373234	0.185882737	0.27373234	-0.961656791	0.262809963
669	T08B1.4b	6.711544092	WBGene00020341	t08b1.4	0.00019654	0.006746809	13.86388162	0.613301209	1	0.068144579	0.003834415	0.064310164	0.021056915	0.064310164	-0.430965524	0.088478612
147	T09B4.5a	6.980698677	WBGene00020379	t09b4.5	1.59E-06	0.000248191	23.03553493	5.26278903	1	0.584754337	0.00207894	0.582675397	0.019332028	0.582675397	1.377865982	0.160701955
1415	T09B4.8	7.086033437	WBGene00020382	t09b4.8	0.002524249	0.040924938	9.122933511	0.161052276	1	0.017894697	0.001270414	0.016624283	0.018880295	0.018880295	-0.236730733	0.079387968
577	T10B5.7a	9.096390717	WBGene00020393	t10b5.7	0.000121529	0.004839973	14.76881879	0.385648001	1	0.042849778	0.000146488	0.04270329	0.02198946	0.04270329	-0.363277056	0.083678504
1154	T10B5.8	1.325905604	WBGene00020394	t10b5.8	0.0012708	0.025268559	10.38446481	17.1786217	1	1.908735745	0.119738875	1.788996869	1.207429263	1.788996869	2.281585297	0.68147422
1110	T10C6.15a	5.637720251	WBGene00050899	t10c6.15	0.001122688	0.023203225	10.61343763	1.503116963	1	0.167012996	0.059423889	0.107589107	0.038137965	0.107589107	-0.653631406	0.184819852
493	T10E9.3	5.231287421	WBGene00020413	t10e9.3	6.67E-05	0.003103156	15.90261401	5.234556671	1	0.581617408	0.012475706	0.569141702	0.052216904	0.569141702	1.294014756	0.228950999
1456	T11F8.1	4.620527263	WBGene00020433	t11f8.1	0.002757457	0.043446999	8.961385219	1.315319992	1	0.146146666	0.02777364	0.118373026	0.111672624	0.118373026	0.637814333	0.212184205
1109	T11G6.3	4.920254275	WBGene00011718	t11g6.3	0.001122335	0.023203225	10.61401824	0.883271418	1	0.098141269	0.013955776	0.084185493	0.074314901	0.084185493	0.545795601	0.16510697
435	T12A7.6.2	1.779022747	WBGene00011727	t12a7.6	4.10E-05	0.002160412	16.82549827	63.90700722	1	7.10077858	1.776993928	5.323784652	1.153376953	5.323784652	-4.881889391	1.054284246
1127	T12B3.3	9.162036555	WBGene00020446	t12b3.3	0.001178555	0.02399044	10.52366558	0.315697767	1	0.03507753	0.000156997	0.034920533	0.022421436	0.034920533	-0.298062802	0.084396614
1008	T12D8.5b	7.627835615	WBGene00011733	t12d8.5	0.000771652	0.017561964	11.30820914	0.509561901	1	0.056617989	0.001275645	0.055342344	0.017957412	0.055342344	-0.373090049	0.089880876
1400	T12D8.5a	8.611595998	WBGene00011733	t12d8.5	0.00242273	0.039671563	9.198050209	0.630054128	1	0.070006014	0.00026913	0.069736885	0.019565051	0.069736885	-0.391582998	0.111065525
853	T12G3.6a	6.022222542	WBGene00011741	t12g3.6	0.000434185	0.011677189	12.37901914	0.562223062	1	0.062469229	0.004110721	0.058358508	0.02983049	0.058358508	0.408949964	0.100165622
1200	T13F3.6.1	3.593781731	WBGene00011753	t13f3.6	0.001441312	0.027565509	10.15217424	6.356826817	1	0.706314091	0.246612519	0.459701572	0.408188624	0.459701572	1.547522836	0.486329532
1453	T14B1.1.1	5.73363539	WBGene00011763	t14b1.1	0.002731448	0.043126056	8.978700426	3.370203473	1	0.374467053	0.213537104	0.160929948	0.035891208	0.160929948	0.956456039	0.308614097
1406	T16G1.2a	3.547024765	WBGene00011796	t16g1.2	0.002453416	0.040031159	9.175013419	5.144488728	1	0.571609859	0.071390248	0.500219611	0.430828108	0.500219611	1.271590972	0.417760671
298	T16G1.4	6.536133207	WBGene00011798	t16g1.4	1.40E-05	0.001079866	18.86541481	0.81117099	1	0.09013011	0.002036798	0.088093312	0.022547437	0.088093312	-0.52949521	0.086124556
239	T16G1.6	7.350669044	WBGene00011800	t16g1.6	6.62E-06	0.000635868	20.29871884	0.950875279	1	0.105652809	0.000879241	0.104773568	0.018196111	0.104773568	-0.575561306	0.078325678
477	T16G1.7	8.165674308	WBGene00011801	t16g1.7	6.18E-05	0.002962739	16.04756356	0.417032076	1	0.046336897	0.00038105	0.045955848	0.018347092	0.045955848	-0.376338715	0.077688571
28	T16G12.1	5.525640701	WBGene00011803	t16g12.1	4.26E-08	3.49E-05	30.02614229	4.672277741	1	0.519141971	0.007746409	0.511395563	0.041111932	0.511395563	1.336730179	0.119462128
1462	T16H12.3a	6.362652935	WBGene00011813	t16h12.3	0.002792884	0.043824583	8.938065482	0.316428322	1	0.035158702	0.005151954	0.030006749	0.024410551	0.030006749	-0.293650187	0.095239102
134	T17H7.7	5.455298249	WBGene00020551	t17h7.7	1.24E-06	0.000211641	23.52001861	1.918293468	1	0.213143719	0.008445058	0.20469866	0.043249777	0.20469866	0.851764415	0.123057156
167	T18D3.6	6.606685955	WBGene00011823	t18d3.6	2.16E-06	0.000296793	22.44674436	0.800873756	1	0.088985973	0.001961662	0.087024311	0.021908095	0.087024311	-0.550012965	0.085175662
169	T19A5.3a	5.601437142	WBGene00020554	t19a5.3	2.51E-06	0.000340117	22.16222985	4.702634664	1	0.522514963	0.0103934	0.512121562	0.03905204	0.512121562	1.295992192	0.158689203
57	T19B10.5	4.967084751	WBGene00011833	t19b10.5	1.20E-07	4.71E-05	28.01839096	7.653235788	1	0.850359532	0.025017411	0.825342121	0.069996775	0.825342121	1.704318497	0.173992174
1166	T19C3.2	3.18760401	WBGene00020560	t19c3.2	0.001301038	0.025615768	10.34105222	24.77121627	1	2.752357363	0.032942429	2.719414935	0.606213811	2.719414935	2.539227072	0.657724523
94	T19C4.1	4.506416121	WBGene00011838	t19c4.1	4.70E-07	0.000114589	25.38512094	9.591335331	1	1.065703926	0.027641843	1.038062083	0.130526287	1.038062083	1.894769752	0.226194377
1402	T19D12.1	7.062106568	WBGene00020576	t19d12.1	0.002429624	0.03975606	9.192849487	1.511575143	1	0.167952794	0.001447314	0.166505479	0.018972539	0.166505479	0.606424943	0.172075146
847	T19D12.4b.2	6.320252139	WBGene00020579	t19d12.4	0.000428585	0.011608217	12.40326146	7.34635728	1	0.81626192	0.293169097	0.523092823	0.024941616	0.523092823	-1.470211875	0.352704835
1407	T19D2.2.1	7.250718035	WBGene00004184	t19d2.2	0.002457432	0.04006819	9.172019981	0.73725934	1	0.081917704	0.000978075	0.08093963	0.01838928	0.08093963	-0.423233936	0.120300027
1547	T19D7.6	5.738608788	WBGene00020574	t19d7.6	0.003302174	0.048905859	8.63250377	0.727498432	1	0.080833159	0.004379846	0.076453313	0.035780119	0.076453313	-0.412822572	0.122768531
1409	T20D3.6a	6.725359892	WBGene00011859	t20d3.6	0.002462158	0.040088273	9.168503353	0.273004865	1	0.030333874	0.001492551	0.028841323	0.020952411	0.028841323	-0.266986463	0.082884747
351	T20F5.4.2	4.938649173	WBGene00020626	t20f5.4	2.15E-05	0.001414494	18.05591676	6.020003175	1	0.668889242	0.122845481	0.546043761	0.072572718	0.546043761	1.450768815	0.265040896
1393	T20F7.5	5.740837934	WBGene00020632	t20f7.5	0.002392765	0.039405897	9.220834438	0.502464484	1	0.055829387	0.00490758	0.050921807	0.035730471	0.050921807	-0.357957339	0.108404987
1101	T21F4.1	8.293835805	WBGene00020658	t21f4.1	0.001090942	0.022746407	10.66648633	0.355078374	1	0.039453153	0.000363362	0.039089791	0.018608766	0.039089791	-0.307002428	0.078208916
1445	T22B7.8	5.184062499	WBGene00044570	t22b7.8	0.002688398	0.042681348	9.007731886	0.934487747	1	0.103831972	0.006317972	0.097514	0.054685708	0.097514	-0.47393608	0.136555708
183	T22F3.11	5.683973769	WBGene00020700	t22f3.11	3.00E-06	0.00037583	21.81784346	17.37544962	1	1.930605513	0.022432017	1.908173496	0.037027446	1.908173496	2.485909237	0.310329484
1352	T23C6.4	4.568767376	WBGene00020726	t23c6.4	0.002158284	0.036622189	9.409802865	1.222215884	1	0.135801765	0.019674662	0.116127103	0.119908154	0.119908154	0.645679701	0.210919593
1149	T23D8.3.2	8.859433406	WBGene00011944	t23d8.3	0.001262603	0.025187291	10.39641308	0.270801075	1	0.030089008	0.000180308	0.0299087	0.020645121	0.0299087	-0.279521187	0.081521476
792	T23F1.5	4.544007582	WBGene00011948	t23f1.5	0.000350867	0.010163192	12.77721253	5.100263189	1	0.56669591	0.020301567	0.546394343	0.124034284	0.546394343	1.2172126	0.264220259
507	T23F11.4	5.088212252	WBGene00011956	t23f11.4	7.33E-05	0.003316751	15.72367998	1.37525722	1	0.152806358	0.010044524	0.142761833	0.060553462	0.142761833	0.684187114	0.145573959
1220	T23F2.3	4.89165391	WBGene00020736	t23f2.3	0.001513653	0.028462872	10.06192173	1.578634177	1	0.175403797	0.00772196	0.167681838	0.077144021	0.167681838	-0.636127367	0.168372966
1014	T23F4.2b	5.197412009	WBGene00020740	t23f4.2	0.000790715	0.017889344	11.26290177	1.230289187	1	0.136698799	0.014466658	0.122232141	0.053962317	0.122232141	-0.58151701	0.144245443
261	T24B8.3a.2	7.348535266	WBGene00011977	t24b8.3	8.61E-06	0.000753808	19.79762929	0.748185215	1	0.083131691	0.00157647	0.081555221	0.018199527	0.081555221	0.512361903	0.079404988
1433	T24E12.5	5.234629994	WBGene00020774	t24e12.5	0.002620683	0.041930169	9.054365863	0.997666235	1	0.110851804	0.006747868	0.104103936	0.052051386	0.104103936	-0.490450924	0.14076771
790	T24H7.2	9.338029032	WBGene00020781	t24h7.2	0.000347309	0.0100838	12.79628193	0.286025941	1	0.03178066	0.00011336	0.0316673	0.023719598	0.0316673	-0.320757659	0.086314829
1478	T25B2.2b.2	6.396737478	WBGene00020786	t25b2.2	0.002902685	0.045054466	8.867650295	0.313196185	1	0.034799576	0.003215995	0.031583581	0.024007108	0.031583581	-0.284291825	0.090579681
224	T25G12.6	5.100315108	WBGene00020813	t25g12.6	4.76E-06	0.000485493	20.93224088	2.790134273	1	0.310014919	0.011327669	0.29868725	0.059740443	0.29868725	0.99778993	0.146417096
1520	T25G3.3	8.730349698	WBGene00012030	t25g3.3	0.003147553	0.04744284	8.719900298	0.169745464	1	0.018860607	0.000229157	0.01863145	0.02004357	0.02004357	-0.236080438	0.080590906
1550	T26C12.3a	3.817781806	WBGene00020833	t26c12.3	0.003305376	0.048921699	8.630738143	4.011136214	1	0.445681802	0.181178903	0.264502898	0.309522019	0.309522019	1.218078814	0.418357156
283	T26C5.2	4.598755079	WBGene00012032	t26c5.2	1.19E-05	0.000966009	19.17657573	9.437048086	1	1.048560898	0.024838505	1.023722394	0.115072185	1.023722394	1.797187771	0.260992182
332	T26H5.14	5.434355925	WBGene00235133	t26h5.14	1.84E-05	0.001274779	18.35086016	3.990557184	1	0.443395243	0.005167702	0.438227541	0.043936614	0.438227541	-1.160153598	0.176870893
1477	T28D6.7	6.370536939	WBGene00012127	t28d6.7	0.002901512	0.045054466	8.868388483	0.481362646	1	0.053484738	0.002043974	0.051440765	0.024315431	0.051440765	-0.338560274	0.098692704
674	T28F4.5.2	8.442471371	WBGene00012140	t28f4.5	0.000200883	0.006837475	13.82280559	1.021752799	1	0.113528089	0.000371872	0.113156216	0.018999671	0.113156216	0.554908167	0.112237497
1229	T28F4.5.1	6.690595015	WBGene00012140	t28f4.5	0.00155138	0.028958668	10.01657161	2.862886548	1	0.318098505	0.006066327	0.312032179	0.021218548	0.312032179	0.855562055	0.227257615
408	C31C9.1a	7.158939341	WBGene00006404	tag-10	3.39E-05	0.001899972	17.18806864	7.286408755	1	0.809600973	0.007777276	0.801823697	0.018633499	0.801823697	1.549596942	0.253306341
1368	F40F9.2.1	6.51518738	WBGene00006470	tag-120	0.002250388	0.037738416	9.333201795	0.759455954	1	0.084383995	0.001797355	0.08258664	0.022749093	0.08258664	-0.431771713	0.121117489
722	F10G7.1.1	9.17051941	WBGene00006497	tag-151	0.000255597	0.008110158	13.37062103	0.299475819	1	0.033275091	0.000147065	0.033128026	0.022479257	0.033128026	-0.326316036	0.084465006
755	F41E6.6.1	8.700510826	WBGene00007055	tag-196	0.000300842	0.009141222	13.06514272	0.254697069	1	0.028299674	0.000585831	0.027713843	0.019916757	0.027713843	-0.305142646	0.081247197
248	Y57G11A.1a	5.665954541	WBGene00013289	tag-273	7.42E-06	0.000686844	20.08080834	9.983335936	1	1.109259548	0.157922794	0.951336754	0.037453436	0.951336754	1.867077931	0.270895386
1513	Y57G11A.1d	3.267725722	WBGene00013289	tag-273	0.003115458	0.047238412	8.738587376	46.21301229	1	5.134779143	0.14903016	4.985748983	0.569319001	4.985748983	3.302514458	0.973306425
1225	C34H3.1	4.910825008	WBGene00016423	tag-275	0.001525684	0.028581662	10.04733599	3.355320148	1	0.37281335	0.010543583	0.362269767	0.075231343	0.362269767	0.927027455	0.24564918
2	C38C6.6	5.29378974	WBGene00007999	tag-297	2.06E-09	1.30E-05	35.91434797	10.26066807	1	1.14007423	0.024685069	1.115389161	0.04930475	1.115389161	2.009808757	0.153064056
677	H06H21.10f	6.338864636	WBGene00019166	tat-2	0.000203397	0.006911905	13.79944225	1.971223838	1	0.219024871	0.079522784	0.139502087	0.024704368	0.139502087	-0.811954063	0.197196961
365	T28D6.2	6.886303951	WBGene00006533	tba-7	2.45E-05	0.001537162	17.8063297	0.540403711	1	0.060044857	0.001185441	0.058859416	0.019846653	0.058859416	-0.434106706	0.080623593
148	B0272.1	4.689731529	WBGene00006538	tbb-4	1.64E-06	0.000251449	22.97105045	5.08406036	1	0.564895596	0.015902952	0.548992644	0.101492829	0.548992644	1.371377968	0.192182978
1285	T07C4.6	5.312463239	WBGene00006546	tbx-9	0.001796224	0.032065922	9.746930477	0.614938379	1	0.068326487	0.007404731	0.060921755	0.048504557	0.060921755	0.4168305	0.127560688
1546	C54E4.2a.1	7.091951926	WBGene00016918	test-1	0.003301794	0.048905859	8.63271346	0.761200961	1	0.084577885	0.013121567	0.071456317	0.018858365	0.071456317	0.422279783	0.125578745
1526	F28D1.3	5.491992902	WBGene00009213	thn-1	0.003173674	0.047711179	8.704833423	1.306033537	1	0.145114837	0.0067528	0.138362037	0.042103977	0.138362037	0.554535031	0.163899479
27	F28D1.5.1	7.150188805	WBGene00009215	thn-2	4.10E-08	3.49E-05	30.10087411	14.82863233	1	1.647625814	0.003977213	1.643648602	0.018660518	1.643648602	2.375765152	0.189470603
964	F28D1.5.2	4.895507026	WBGene00009215	thn-2	0.000662224	0.015726792	11.59238578	54.43480268	1	6.048311409	0.160595279	5.88771613	0.076754252	5.88771613	3.881146864	0.91587527
1113	C08D8.2b	5.574470748	WBGene00006582	tmd-2	0.001130453	0.02328609	10.60069299	0.637733612	1	0.07085929	0.008642879	0.062216411	0.039759733	0.062216411	0.424259229	0.119446372
357	F42E11.4	5.954745976	WBGene00006584	tni-1	2.28E-05	0.001469769	17.93800236	2.315207973	1	0.25724533	0.00407081	0.253174521	0.031221166	0.253174521	0.880207709	0.137530714
1253	D1046.5a	6.95449914	WBGene00008366	tpra-1	0.001664937	0.030458788	9.886522641	0.285552275	1	0.031728031	0.001306984	0.030421046	0.019463763	0.030421046	-0.276214037	0.080328099
765	B0286.6	3.949592129	WBGene00023425	try-9	0.000317234	0.009513275	12.9657958	4.099172879	1	0.455463653	0.022563065	0.432900588	0.261339738	0.432900588	-1.180158171	0.307113182
358	C02F5.8	5.243380434	WBGene00006627	tsp-1	2.30E-05	0.001469769	17.92688588	3.472464858	1	0.385829429	0.006753245	0.379076184	0.051623554	0.379076184	-1.07785891	0.168525263
534	F39C12.3a	5.50403133	WBGene00006640	tsp-14	8.83E-05	0.003788169	15.37080617	0.886707187	1	0.098523021	0.008989709	0.089533312	0.041742939	0.089533312	0.552229491	0.122233165
998	C02F12.1a	1.685299296	WBGene00006643	tsp-17	0.000756307	0.01736069	11.34550698	21.9157209	1	2.4350801	0.182807121	2.252272979	1.171265242	2.252272979	2.548233476	0.692562725
165	C02F5.11	5.549436983	WBGene00006628	tsp-2	2.09E-06	0.000291111	22.50701534	3.305944726	1	0.367327192	0.004708166	0.362619026	0.040440864	0.362619026	-1.088831004	0.130778885
824	B0198.1	4.606617763	WBGene00006646	tsp-20	0.000399716	0.011128501	12.5335204	1.435768297	1	0.159529811	0.01819812	0.141331691	0.113833636	0.141331691	0.738999686	0.204698258
194	F08F1.8	8.583288078	WBGene00006649	tth-1	3.49E-06	0.000413045	21.52475371	0.746717953	1	0.082968661	0.000235828	0.082732833	0.019461119	0.082732833	-0.522568339	0.079549469
678	T05A10.3	6.109364889	WBGene00011460	ttr-14	0.000204551	0.006921255	13.78880698	3.666634153	1	0.407403795	0.004771755	0.402632039	0.028158195	0.402632039	1.050605859	0.212979163
841	T07C4.5	8.018801608	WBGene00011561	ttr-15	0.000423227	0.011544891	12.42675289	0.744446627	1	0.082716292	0.000443397	0.082272894	0.018129429	0.082272894	0.461899601	0.10272987
1096	Y5F2A.1.1	7.734531976	WBGene00012382	ttr-16	0.001082356	0.022634756	10.68110153	0.988163346	1	0.109795927	0.012812026	0.096983901	0.017947198	0.096983901	-0.511687127	0.129151859
802	K03H1.4.1	6.895073913	WBGene00010539	ttr-2	0.000370031	0.010584647	12.67775674	1.69936566	1	0.188818407	0.004284381	0.184534026	0.019794034	0.184534026	0.701283895	0.153275554
945	T21C9.8.1	5.272401731	WBGene00011894	ttr-23	0.000621127	0.015078605	11.71156881	1.019611345	1	0.113290149	0.019837615	0.093452535	0.050259263	0.093452535	-0.554392476	0.14759552
1539	R13A5.3	4.680115489	WBGene00020047	ttr-32	0.003258896	0.048578521	8.65653932	1.24705624	1	0.138561804	0.018991119	0.119570685	0.102850358	0.119570685	0.588225274	0.196506157
980	H01M10.3	4.755972462	WBGene00045268	ttr-42	0.000711527	0.016656263	11.4588926	2.347269436	1	0.260807715	0.012078707	0.248729008	0.092637872	0.248729008	0.803524775	0.191460084
919	C56A3.2a	7.493116223	WBGene00008341	ttr-44	0.0005589	0.013944214	11.90811259	1.284246312	1	0.142694035	0.000539375	0.14215466	0.018027943	0.14215466	0.600249565	0.138473366
920	C56A3.2b	7.493116223	WBGene00008341	ttr-44	0.0005589	0.013944214	11.90811259	1.284246312	1	0.142694035	0.000539375	0.14215466	0.018027943	0.14215466	0.600249565	0.138473366
1510	ZC64.2.2	6.639590304	WBGene00022515	ttr-48	0.003092388	0.046981765	8.752141151	0.499465724	1	0.055496192	0.010241339	0.045254853	0.021629205	0.045254853	0.344379279	0.102515493
140	F58B3.9	6.359961824	WBGene00010234	ttr-50	1.42E-06	0.000232017	23.2486432	6.710874176	1	0.745652686	0.00407395	0.741578736	0.024443274	0.741578736	1.557708653	0.179545755
267	F22B7.7	6.596963476	WBGene00006662	twk-7	9.04E-06	0.000776524	19.70475745	0.661448148	1	0.073494239	0.00157502	0.071919219	0.021992746	0.071919219	-0.489713911	0.084366276
1035	K08E3.1	5.648991671	WBGene00010661	tyr-2	0.000871693	0.019302617	11.08200898	3.881090878	1	0.43123232	0.005889815	0.425342505	0.037862068	0.425342505	1.0241727	0.250875126
1004	C34G6.2	7.413574815	WBGene00016419	tyr-4	0.000766475	0.017501106	11.32070856	0.333260075	1	0.037028897	0.000845575	0.036183322	0.018107947	0.036183322	0.305005513	0.07749692
835	T19H12.9	5.49805005	WBGene00020592	ugt-12	0.000409844	0.011260166	12.48676952	0.791118997	1	0.087902111	0.006546835	0.081355276	0.041921444	0.081355276	0.486204925	0.118376309
486	C44H9.1	4.939970242	WBGene00008097	ugt-15	6.57E-05	0.003077266	15.93047553	1.865950613	1	0.207327846	0.01143593	0.195891916	0.072449906	0.195891916	-0.789376192	0.160133407
33	ZC443.5	6.600617052	WBGene00013900	ugt-18	5.66E-08	4.04E-05	29.47757726	3.208713977	1	0.356523775	0.001733627	0.354790148	0.021960812	0.354790148	-1.103333244	0.090926717
367	ZC455.5a	5.927148448	WBGene00013905	ugt-4	2.48E-05	0.00154846	17.78199929	1.696820145	1	0.188535572	0.004702131	0.18383344	0.031788387	0.18383344	0.752385191	0.11866159
524	F01E11.1	4.406669706	WBGene00017154	ugt-57	8.14E-05	0.003564922	15.5250908	12.23024187	1	1.358915763	0.028239313	1.33067645	0.149034595	1.33067645	1.968404647	0.356630042
214	ZC455.4	5.446942374	WBGene00013904	ugt-6	4.26E-06	0.000456436	21.14515716	1.874028698	1	0.208225411	0.008222431	0.20000298	0.043520819	0.20000298	0.821770342	0.123007081
355	W03F11.1a	7.860758626	WBGene00021005	ule-1	2.24E-05	0.001449389	17.97109163	0.580770919	1	0.064530102	0.000637474	0.063892628	0.017989913	0.063892628	0.445596941	0.077410379
565	F13G11.3	7.675902162	WBGene00045038	ule-2	0.000107246	0.00435458	15.00465465	0.486314702	1	0.054034967	0.000633675	0.053401292	0.017947821	0.053401292	0.39176982	0.077098613
1212	D1054.11	8.873021574	WBGene00008378	ule-3	0.001495708	0.028278561	10.08389481	0.380167429	1	0.042240825	0.000221213	0.042019612	0.020713597	0.042019612	0.312361675	0.082535716
1286	C08F11.11.2	7.345102025	WBGene00007458	ule-4	0.001797514	0.032065922	9.745610451	0.877674372	1	0.097519375	0.002689194	0.094830181	0.018205083	0.094830181	0.470027487	0.127546026
254	Y62H9A.6	7.751497299	WBGene00013394	ule-5	8.12E-06	0.000733651	19.90872	0.895617916	1	0.099513102	0.000632464	0.098880638	0.017949431	0.098880638	0.556939404	0.077512633
734	Y48A5A.2.2	6.517250158	WBGene00006738	ulp-3	0.00027755	0.008673334	13.21613202	0.485890781	1	0.053987865	0.001924144	0.05206372	0.022728978	0.05206372	-0.382543293	0.08608417
1323	C41C4.6	9.143354545	WBGene00006739	ulp-4	0.002015827	0.034955393	9.53506827	0.998851844	1	0.110983538	0.000130263	0.110853275	0.022295724	0.110853275	-0.498273877	0.137506309
1015	F53F10.4	8.789850872	WBGene00006833	unc-108	0.000792084	0.017902655	11.25969135	0.270727481	1	0.030080831	0.000183903	0.029896928	0.020310008	0.029896928	-0.288576249	0.080949012
973	C47E8.7.1	6.030730799	WBGene00006836	unc-112	0.000693228	0.016327866	11.50731636	1.714618095	1	0.190513122	0.069022072	0.12149105	0.029656779	0.12149105	0.711280949	0.189619702
320	D1081.2	5.740587442	WBGene00006844	unc-120	1.68E-05	0.001204965	18.52278493	1.008011072	1	0.11200123	0.005018277	0.106982953	0.035736046	0.106982953	0.598439935	0.108615275
1463	F56A12.1	2.742942355	WBGene00006775	unc-39	0.002802444	0.043906688	8.931823635	20.30116108	1	2.255684565	0.075395866	2.180288699	0.800395858	2.180288699	2.20339167	0.638898425
885	K11E8.1o	6.347576666	WBGene00006779	unc-43	0.000500413	0.012971714	12.11412675	0.574062567	1	0.06378473	0.008990913	0.054793816	0.024595559	0.054793816	-0.411994482	0.103192313
1129	B0350.2a	7.25625335	WBGene00006780	unc-44	0.001197024	0.024323239	10.49493166	0.581250555	1	0.064583395	0.000818237	0.063765158	0.018376708	0.063765158	-0.390554923	0.099979419
893	T21C12.1f.2	1.783463015	WBGene00006784	unc-49	0.000511613	0.013143244	12.07285429	36.05258638	1	4.005842931	1.415750457	2.590092473	1.152443593	2.590092473	3.536469615	0.983214307
617	ZC101.2c	5.957304412	WBGene00006787	unc-52	0.00014754	0.005476873	14.40334925	6.740105904	1	0.748900656	0.339276739	0.409623917	0.031168586	0.409623917	1.556499121	0.380021311
803	ZC101.2l	6.194255023	WBGene00006787	unc-52	0.000371931	0.010625737	12.6681825	4.713544458	1	0.523727162	0.073653158	0.450074004	0.026736201	0.450074004	1.167736204	0.255394289
989	F45E10.1h	3.065319758	WBGene00006788	unc-53	0.000741532	0.017199027	11.38215198	76.61816847	1	8.51312983	1.280758225	7.232371605	0.657925712	7.232371605	-4.582711927	1.098067552
1359	T28F12.2f	6.335254489	WBGene00006796	unc-62	0.002201915	0.037180296	9.373110877	1.556414029	1	0.172934892	0.014587186	0.158347706	0.024749872	0.158347706	-0.618883957	0.173041996
923	C09D1.1c	6.189011998	WBGene00006820	unc-89	0.000568643	0.014124086	11.87592193	1.104258383	1	0.122695376	0.008290815	0.11440456	0.026818669	0.11440456	0.556217632	0.128610507
721	Y105E8A.6	5.439302537	WBGene00006824	unc-95	0.000254137	0.008086195	13.38136627	1.298031759	1	0.144225751	0.007641997	0.136583754	0.043772105	0.136583754	0.620811006	0.129328264
1413	Y37E11AR.6a	4.555147326	WBGene00006869	vab-2	0.002493029	0.040475986	9.14570285	1.356804456	1	0.150756051	0.047824739	0.102931311	0.122163047	0.122163047	0.709743951	0.237672012
1244	ZK930.3a	4.997461587	WBGene00014153	vab-23	0.001616246	0.029805706	9.941149457	0.806328794	1	0.089592088	0.02060076	0.068991328	0.067399291	0.068991328	0.526215912	0.166304253
1256	Y54E10A.9c.1	6.950773971	WBGene00006888	vbh-1	0.00166778	0.030462215	9.88338324	5.395168001	1	0.599463111	0.161295918	0.438167194	0.019483164	0.438167194	-1.170044273	0.314058832
130	K09F5.2	7.617636946	WBGene00006925	vit-1	1.13E-06	0.000199488	23.69212356	9.191964832	1	1.021329426	0.001224884	1.020104542	0.017960374	1.020104542	1.827257348	0.205522662
13	F59D8.1	7.145333323	WBGene00006927	vit-3	1.56E-08	2.24E-05	31.97681834	35.26909479	1	3.91878831	0.005881894	3.912906416	0.018675807	3.912906416	3.679864711	0.266043611
43	F59D8.2	5.9448003	WBGene00006928	vit-4	8.46E-08	4.47E-05	28.69689363	32.40456361	1	3.600507067	0.019964622	3.580542445	0.031425547	3.580542445	3.49851871	0.300456377
972	K07H8.6a	13.1820585	WBGene00006930	vit-6	0.000684272	0.016150094	11.53148778	2.850309212	1	0.316701024	3.34E-06	0.316697681	0.223738069	0.316697681	0.892677199	0.219932769
1180	W01A11.1a	8.109486102	WBGene00020909	w01a11.1	0.001346204	0.026135481	10.27807371	0.188758537	1	0.020973171	0.000467098	0.020506073	0.018253623	0.020506073	0.251694139	0.077694353
798	W01A8.8a	5.605235451	WBGene00044988	w01a8.8	0.000364869	0.010489303	12.70402595	0.689796346	1	0.076644038	0.007266099	0.06937794	0.038954382	0.06937794	0.463926794	0.116213751
312	W01C8.5a	5.677580707	WBGene00020921	w01c8.5	1.60E-05	0.001177047	18.61353915	4.907813387	1	0.545312599	0.019044355	0.526268244	0.037177671	0.526268244	1.289695006	0.193588528
352	W02A2.9	4.723497248	WBGene00044280	w02a2.9	2.15E-05	0.001414494	18.04796602	3.112416228	1	0.345824025	0.01141904	0.334404985	0.09687109	0.334404985	-1.036159877	0.18337381
752	W02B8.2	5.852213912	WBGene00012198	w02b8.2	0.000297546	0.009077117	13.08578235	0.880424943	1	0.097824994	0.005664223	0.09216077	0.033338748	0.09216077	0.508615271	0.108097458
1557	W02D7.4	6.095996833	WBGene00020940	w02d7.4	0.003389129	0.049935776	8.585163939	0.586270977	1	0.06514122	0.003402766	0.061738453	0.028399933	0.061738453	0.369969858	0.110470977
1470	W02F12.2	4.758229983	WBGene00020947	w02f12.2	0.002841719	0.044348217	8.906406513	0.917990035	1	0.101998893	0.011470018	0.090528875	0.092351272	0.092351272	0.535809241	0.179348485
479	W02G9.4a.1	6.345510735	WBGene00020954	w02g9.4	6.17E-05	0.002962739	16.04883983	7.030007701	1	0.781111967	0.231861123	0.549250844	0.024621234	0.549250844	1.541595061	0.315915621
975	W03F9.11	5.574099076	WBGene00044512	w03f9.11	0.000694706	0.016345895	11.5033576	0.672184713	1	0.07468719	0.005128092	0.069559099	0.03976967	0.069559099	-0.438961872	0.113420226
957	W03F9.4a.2	5.413331228	WBGene00021002	w03f9.4	0.000647683	0.015526112	11.63368046	19.63144774	1	2.181271971	0.05302015	2.128251821	0.044652218	2.128251821	2.332900422	0.548880078
1157	W03F9.4a.1	2.32186565	WBGene00021002	w03f9.4	0.001279915	0.025378155	10.37126987	44.11521736	1	4.901690818	0.126076803	4.775614014	0.984305085	4.775614014	3.391356695	0.876412197
246	W04A8.4a.2	5.207744752	WBGene00012239	w04a8.4	7.30E-06	0.000681025	20.11225075	4.019130174	1	0.446570019	0.02062926	0.425940759	0.053416495	0.425940759	1.181651689	0.162538978
416	W04A8.4b	5.702421228	WBGene00012239	w04a8.4	3.50E-05	0.001924172	17.1262371	4.440792121	1	0.493421347	0.009671672	0.483749675	0.036599283	0.483749675	1.208938223	0.198363688
1525	W04E12.9b	1.79951858	WBGene00012254	w04e12.9	0.003166761	0.047638466	8.7088087	15.18595558	1	1.687328398	0.183391866	1.503936532	1.149004256	1.503936532	2.062228851	0.687481301
468	W06G6.17	4.123746536	WBGene00086565	w06g6.17	5.76E-05	0.002825694	16.17850235	9.837685193	1	1.093076133	0.035613381	1.057462752	0.210332298	1.057462752	1.780002167	0.309569532
1053	W06G6.9	1.38576196	WBGene00012311	w06g6.9	0.000934574	0.020360925	10.95289735	17.17368151	1	1.908186834	0.117266714	1.79092012	1.204969598	1.79092012	2.336628257	0.680511055
4	W07B8.4a	6.619962824	WBGene00021072	w07b8.4	2.16E-09	1.30E-05	35.82210485	4.464964764	1	0.496107196	0.001646059	0.494461137	0.021794174	0.494461137	-1.319083915	0.084292472
1471	W07E6.2a	7.690479312	WBGene00021074	w07e6.2	0.002846353	0.044390332	8.903431411	0.173558467	1	0.019284274	0.001249653	0.018034621	0.01794646	0.018034621	-0.235007771	0.078697165
457	W08A12.2a	5.610568918	WBGene00021079	w08a12.2	5.05E-05	0.002532624	16.43106651	1.193060879	1	0.13256232	0.004990557	0.127571763	0.038818058	0.127571763	-0.624230643	0.112071581
848	W08G11.1	2.049075191	WBGene00012346	w08g11.1	0.000430478	0.011645755	12.39502945	26.12278297	1	2.902531441	0.065458359	2.837073082	1.082880444	2.837073082	2.748280771	0.63480195
819	W09C5.1	9.085425712	WBGene00012351	w09c5.1	0.000394557	0.011051934	12.55779476	0.493020331	1	0.054780037	0.000149229	0.054630808	0.021919934	0.054630808	-0.377094845	0.083572401
373	W09G12.7	6.969920573	WBGene00021121	w09g12.7	2.63E-05	0.001617665	17.66797527	1.855775425	1	0.206197269	0.001299278	0.204897991	0.019385232	0.204897991	-0.785939215	0.124804707
1455	W10G11.2	5.280349559	WBGene00021135	w10g11.2	0.002749905	0.043357783	8.96639592	0.881620293	1	0.09795781	0.007884163	0.090073648	0.049899686	0.090073648	0.45970111	0.132911158
54	ZK1290.12	5.216267192	WBGene00006947	wrt-1	1.13E-07	4.71E-05	28.12939824	6.791793232	1	0.754643692	0.018626961	0.736016731	0.052975293	0.736016731	1.600582443	0.148845187
20	ZK1290.8	5.467636706	WBGene00006956	wrt-10	2.56E-08	2.93E-05	31.01712988	8.087925597	1	0.8986584	0.010586139	0.888072261	0.042856594	0.888072261	1.758477258	0.133663744
23	F52E4.6	5.285541665	WBGene00006948	wrt-2	3.64E-08	3.34E-05	30.33486131	9.196958029	1	1.021884225	0.013711389	1.008172836	0.049667923	1.008172836	1.872106026	0.14747976
109	ZK678.5	4.6690335	WBGene00006950	wrt-4	7.42E-07	0.000156121	24.50341562	22.06512189	1	2.45168021	0.197970373	2.253709837	0.104437622	2.253709837	2.850885917	0.332756518
693	C29F3.2	1.276140899	WBGene00006954	wrt-8	0.000225357	0.007460211	13.60688525	30.22283093	1	3.358092326	0.073033306	3.28505902	1.208407446	3.28505902	3.037287974	0.667528388
649	B0344.2	4.184802601	WBGene00006955	wrt-9	0.000180191	0.006369442	14.0271373	4.689376796	1	0.521041866	0.050057856	0.470984011	0.19584745	0.470984011	1.233663591	0.286006983
1499	R74.3b	8.585370542	WBGene00006959	xbp-1	0.003025866	0.046319488	8.791805383	0.14967153	1	0.01663017	0.000335766	0.016294403	0.019468635	0.019468635	0.232048673	0.079814263
345	Y102A11A.3	7.554631484	WBGene00022413	y102a11a.3	2.12E-05	0.001411135	18.07640835	1.128227707	1	0.125358634	0.000656189	0.124702445	0.017986787	0.124702445	-0.615277035	0.095344935
627	Y102A11A.5	3.464227642	WBGene00022415	y102a11a.5	0.000156788	0.005736641	14.28888429	10.63709459	1	1.181899399	0.245012803	0.936886595	0.471906606	0.936886595	2.015650343	0.50857502
1071	Y102A11A.6	2.252049411	WBGene00022416	y102a11a.6	0.000989931	0.021204488	10.84630489	19.68023518	1	2.186692798	0.096181589	2.090511208	1.011867899	2.090511208	2.333162162	0.624829383
296	Y105C5A.12	4.60169431	WBGene00013636	y105c5a.12	1.39E-05	0.001073986	18.88867559	7.590396789	1	0.843377421	0.018017863	0.825359558	0.114607756	0.825359558	-1.607810548	0.237461565
93	Y105C5B.15a	6.407841452	WBGene00013654	y105c5b.15	4.41E-07	0.000108765	25.50639813	5.34772206	1	0.59419134	0.003782177	0.590409163	0.02387995	0.590409163	1.405387521	0.143167183
398	Y105E8B.9	5.467142137	WBGene00013693	y105e8b.9	3.19E-05	0.001830392	17.30023303	1.280786992	1	0.142309666	0.006366622	0.135943043	0.042872196	0.135943043	0.658056833	0.119186374
1242	Y106G6E.4	6.281361021	WBGene00013708	y106g6e.4	0.001611964	0.029774616	9.946032537	0.515948061	1	0.057327562	0.002132158	0.055195405	0.025459268	0.055195405	-0.362479173	0.096816885
257	Y110A2AL.4b	4.611007246	WBGene00022441	y110a2al.4	8.22E-06	0.00073669	19.88519293	5.962333419	1	0.662481491	0.060679744	0.601801747	0.113147527	0.601801747	1.462514896	0.242216356
883	Y11D7A.5	2.309766272	WBGene00012429	y11d7a.5	0.000489621	0.012720724	12.1547838	20.58292392	1	2.286991547	0.109263432	2.177728115	0.989175202	2.177728115	2.475437324	0.622620206
222	Y11D7A.9	4.069857111	WBGene00012433	y11d7a.9	4.72E-06	0.000485493	20.9490616	7.844435686	1	0.871603965	0.044106957	0.827497009	0.224568462	0.827497009	1.72982457	0.299585574
402	Y16B4A.2	6.522297316	WBGene00012445	y16b4a.2	3.29E-05	0.001875764	17.24423066	5.713621337	1	0.634846815	0.004475696	0.63037112	0.022679998	0.63037112	1.373022097	0.223679138
710	Y17G7B.20c.2	8.571590271	WBGene00012471	y17g7b.20	0.000238886	0.007718703	13.49746629	0.485832483	1	0.053981387	0.003154595	0.050826792	0.019419282	0.050826792	-0.385603383	0.086505659
657	Y17G7B.8	6.520216771	WBGene00012462	y17g7b.8	0.000187111	0.006528839	13.95628791	0.702141461	1	0.078015718	0.002296933	0.075718785	0.022700148	0.075718785	-0.460999874	0.092422739
636	Y18H1A.9	3.999272424	WBGene00021213	y18h1a.9	0.000170609	0.006153992	14.12991497	4.305138996	1	0.478348777	0.060387399	0.417961378	0.245309142	0.417961378	1.272338669	0.322029919
509	Y22D7AL.15	8.536097961	WBGene00021253	y22d7al.15	7.48E-05	0.003369877	15.68617611	1.056701926	1	0.117411325	0.000208946	0.117202379	0.019296283	0.117202379	-0.579805596	0.103986923
1085	Y22D7AR.6.1	6.363133647	WBGene00021260	y22d7ar.6	0.001055818	0.022339702	10.7270304	0.300450453	1	0.033383384	0.002323248	0.031060136	0.02440472	0.031060136	-0.304304382	0.089093595
499	Y23H5B.8	3.767704749	WBGene00021279	y23h5b.8	7.00E-05	0.003219607	15.8100077	8.644970266	1	0.960552252	0.160309447	0.800242805	0.329889409	0.800242805	1.806733639	0.417095238
459	Y32F6A.4	7.823081055	WBGene00012529	y32f6a.4	5.27E-05	0.002623911	16.34841594	0.389573733	1	0.04328597	0.000534611	0.04275136	0.017970833	0.04275136	-0.36868166	0.077066427
1423	Y37A1B.7	3.639045663	WBGene00012540	y37a1b.7	0.002561845	0.041300973	9.095890182	9.464553005	1	1.051617001	0.04245814	1.009158861	0.386819835	1.009158861	1.512673411	0.432671982
688	Y37B11A.8	5.826293278	WBGene00255596	y37b11a.8	0.00022127	0.007378116	13.64125473	0.930259277	1	0.103362142	0.004697851	0.098664291	0.033882846	0.098664291	-0.527890982	0.108071054
1531	Y37D8A.16	7.540075455	WBGene00012554	y37d8a.16	0.003237056	0.048505091	8.668792751	0.519314194	1	0.057701577	0.00053914	0.057162437	0.017995056	0.057162437	-0.349235438	0.103537606
1092	Y37D8A.19	6.570044678	WBGene00012557	y37d8a.19	0.001068094	0.022462795	10.70564041	0.599006993	1	0.066556333	0.002266431	0.064289901	0.022232743	0.064289901	0.398636574	0.100431369
970	Y38A10A.2	2.734598572	WBGene00021389	y38a10a.2	0.000677129	0.016014453	11.55099765	22.6058123	1	2.511756923	0.055037549	2.456719374	0.804162081	2.456719374	2.498792698	0.591434694
588	Y39B6A.33	8.815625816	WBGene00012692	y39b6a.33	0.000130789	0.005102757	14.63038695	0.462288686	1	0.05136541	0.000188514	0.051176895	0.02043114	0.051176895	-0.383508257	0.081171765
521	Y39B6A.49	6.239512232	WBGene00077457	y39b6a.49	8.02E-05	0.003532186	15.55315947	0.595357651	1	0.06615085	0.002916071	0.063234779	0.026051473	0.063234779	-0.444610664	0.092565504
1030	Y39B6A.5a	5.265921737	WBGene00012668	y39b6a.5	0.000857011	0.019088058	11.11350999	1.211539453	1	0.134615495	0.006230459	0.128385035	0.050556811	0.128385035	-0.572654472	0.139947596
951	Y39G8B.1b	6.983088274	WBGene00012722	y39g8b.1	0.000638249	0.015388512	11.66097531	0.765193873	1	0.085021541	0.003154771	0.08186677	0.019320418	0.08186677	-0.460858645	0.108216715
662	Y39G8B.10	1.115891459	WBGene00012729	y39g8b.10	0.000189296	0.006565511	13.93446352	21.41230759	1	2.379145288	0.108888275	2.270257013	1.205111301	2.270257013	2.732880924	0.676101718
397	Y40H7A.10	7.611678618	WBGene00012747	y40h7a.10	3.19E-05	0.001830392	17.30361732	2.25970215	1	0.251078017	0.000730193	0.250347824	0.017962264	0.250347824	0.864012873	0.140250943
1271	Y41D4A.5	8.440653528	WBGene00021507	y41d4a.5	0.001723728	0.031112549	9.822681733	0.290112131	1	0.032234681	0.00029344	0.031941241	0.018994304	0.031941241	-0.275292002	0.078806621
1281	Y41D4B.15	3.359892763	WBGene00021517	y41d4b.15	0.001772661	0.031746	9.771205931	5.384102336	1	0.598233593	0.043054128	0.555179464	0.524227796	0.555179464	-1.384971806	0.443299134
381	Y41D4B.26	3.787769319	WBGene00021525	y41d4b.26	2.82E-05	0.00169755	17.53595211	10.3943415	1	1.154926833	0.093617935	1.061308898	0.321598774	1.061308898	1.92627844	0.379898753
127	Y41D4B.6	4.553760766	WBGene00021513	y41d4b.6	1.05E-06	0.000189538	23.83553656	10.42888577	1	1.158765085	0.02654443	1.132220655	0.122394639	1.132220655	1.948157006	0.21920758
857	Y43D4A.5c	1.324867332	WBGene00012791	y43d4a.5	0.000437189	0.011707025	12.36614809	30.9162755	1	3.435141722	0.447317364	2.987824358	1.207459527	2.987824358	3.06457923	0.771647241
1173	Y43F4A.1a	5.063242788	WBGene00012796	y43f4a.1	0.001336529	0.026050392	10.29138274	1.253195967	1	0.139243996	0.023539709	0.115704288	0.062303851	0.115704288	0.584216231	0.164815561
863	Y43F8B.3c	2.229238365	WBGene00012814	y43f8b.3	0.000446471	0.011868474	12.32692579	33.9361148	1	3.770679422	0.939526321	2.831153101	1.020570735	2.831153101	3.272703372	0.854873621
1439	Y43F8B.3d	1.880677324	WBGene00012814	y43f8b.3	0.002652248	0.042224413	9.032477137	22.84474618	1	2.538305131	0.485918488	2.052386643	1.130086474	2.052386643	2.437623361	0.76636425
1302	Y45F10D.6	5.273723888	WBGene00012886	y45f10d.6	0.001914633	0.033735478	9.629628958	1.540045471	1	0.171116163	0.007839051	0.163277112	0.050199038	0.163277112	0.620477332	0.169936043
1326	Y45F3A.4	4.561468667	WBGene00012861	y45f3a.4	0.002024294	0.03502212	9.527375364	1.207615504	1	0.1341795	0.018198448	0.115981053	0.121111983	0.121111983	0.647602208	0.2104569
646	Y45F3A.8	1.001561621	WBGene00012863	y45f3a.8	0.000179059	0.006357984	14.03898762	19.58209786	1	2.175788651	0.115817209	2.059971442	1.196942174	2.059971442	2.679697317	0.675068243
334	Y46D2A.2	6.686031709	WBGene00021590	y46d2a.2	1.90E-05	0.001300464	18.28797104	4.535284128	1	0.503920459	0.001436119	0.50248434	0.02125428	0.50248434	-1.236078634	0.18915049
1503	Y46G5A.29	2.135038904	WBGene00012917	y46g5a.29	0.003047673	0.046487143	8.778706233	26.7984432	1	2.9776048	0.072068187	2.905536612	1.05468292	2.905536612	2.518376535	0.739692242
550	Y47D3B.1	3.902711827	WBGene00012939	y47d3b.1	9.54E-05	0.003981051	15.22475859	5.72525718	1	0.636139687	0.076561849	0.559577838	0.277546983	0.559577838	1.466372512	0.348889787
411	Y47D3B.6	4.703643797	WBGene00012942	y47d3b.6	3.42E-05	0.0019065	17.17129078	5.555850535	1	0.617316726	0.023550718	0.593766008	0.099561246	0.593766008	1.352880076	0.221375166
632	Y47D7A.13	6.690059725	WBGene00021625	y47d7a.13	0.000165597	0.006010997	14.1860171	7.042584915	1	0.782509435	0.002433496	0.780075939	0.02122273	0.780075939	1.465326965	0.28936371
335	Y47D7A.15	6.76094678	WBGene00021627	y47d7a.15	1.90E-05	0.001300464	18.29097025	14.3400324	1	1.593336934	0.002996408	1.590340526	0.020690461	1.590340526	2.19801734	0.336290934
291	Y47G6A.15	5.658845171	WBGene00021641	y47g6a.15	1.30E-05	0.001022225	19.0154211	8.884288526	1	0.98714317	0.020077696	0.967065474	0.037623767	0.967065474	1.741368506	0.255281986
1321	Y47G6A.32	2.077891153	WBGene00044437	y47g6a.32	0.00200111	0.034752063	9.548516816	15.8760777	1	1.764008634	0.1204873	1.643521333	1.073761297	1.643521333	2.100387387	0.649473575
151	Y47G6A.5a	8.188658947	WBGene00021635	y47g6a.5	1.63E-06	0.000251449	22.98857639	0.792367437	1	0.088040826	0.001477409	0.086563417	0.018389023	0.086563417	-0.545858435	0.080552247
162	Y48G8AL.12	4.85106765	WBGene00021690	y48g8al.12	1.97E-06	0.000278799	22.62528239	10.96326168	1	1.218140187	0.024364628	1.193775558	0.08141511	1.193775558	1.984161501	0.236750874
80	Y48G8AL.13a.2	6.651043861	WBGene00021691	y48g8al.13	2.62E-07	7.43E-05	26.50894016	2.154452288	1	0.239383588	0.007822916	0.231560672	0.021534773	0.231560672	-0.899288493	0.097584033
1259	Y48G8AL.13a.1	9.389064153	WBGene00021691	y48g8al.13	0.001684287	0.030690409	9.865262041	0.939636394	1	0.104404044	0.00033675	0.104067294	0.024136582	0.104067294	-0.488036829	0.131184322
1548	Y49A10A.2.1	5.19881691	WBGene00044949	y49a10a.2	0.003295168	0.048905859	8.636373019	0.741573199	1	0.082397022	0.029489573	0.05290745	0.053887391	0.053887391	0.480677804	0.163682108
226	Y50D4B.4a	5.836838159	WBGene00021743	y50d4b.4	4.82E-06	0.000488954	20.90876432	2.286376048	1	0.254041783	0.012111912	0.241929871	0.033660814	0.241929871	0.896696548	0.118899196
81	Y51F10.7	7.358900093	WBGene00021768	y51f10.7	2.62E-07	7.43E-05	26.51045339	4.526199142	1	0.502911016	0.001176757	0.501734259	0.018183206	0.501734259	1.298057367	0.125263088
1332	Y51H4A.15	7.298575148	WBGene00013109	y51h4a.15	0.002061501	0.035478539	9.493953877	0.220745705	1	0.024527301	0.000821701	0.023705599	0.01828807	0.023705599	-0.248665789	0.077548407
336	Y51H4A.5	6.140769487	WBGene00013101	y51h4a.5	1.91E-05	0.001302467	18.27936144	4.372008572	1	0.48577873	0.003318667	0.482460063	0.027609963	0.482460063	1.213526631	0.185794424
1386	Y51H4A.7.1	8.365248968	WBGene00013103	y51h4a.7	0.002360651	0.039045201	9.245575491	0.630613615	1	0.070068179	0.003522264	0.066545915	0.018784593	0.066545915	-0.392354063	0.110851102
1355	Y51H4A.8	5.597972496	WBGene00013104	y51h4a.8	0.002191113	0.037096923	9.382125676	0.94090166	1	0.104544629	0.003994896	0.100549733	0.039141543	0.100549733	-0.481327985	0.134482357
69	Y51H7C.1	5.259845609	WBGene00021779	y51h7c.1	1.56E-07	5.22E-05	27.51381876	12.75030122	1	1.416700135	0.022759758	1.393940378	0.050839455	1.393940378	2.186382794	0.199953359
19	Y51H7C.13	5.628896955	WBGene00021791	y51h7c.13	2.30E-08	2.77E-05	31.22588236	12.39367933	1	1.377075481	0.015536691	1.36153879	0.038356505	1.36153879	2.177837949	0.163742785
1549	Y52B11A.12	2.588949127	WBGene00077539	y52b11a.12	0.003297802	0.048905859	8.634917589	18.2456896	1	2.027298845	0.070047157	1.957251688	0.869692653	1.957251688	2.06759095	0.614750305
434	Y53C12B.2.1	9.332672447	WBGene00013144	y53c12b.2	4.06E-05	0.002146427	16.84283636	0.603181441	1	0.06702016	0.000137791	0.066882369	0.023676927	0.066882369	-0.451994711	0.08630639
1124	Y53C12B.7	5.570600545	WBGene00013146	y53c12b.7	0.001171718	0.023909366	10.53441795	0.474426421	1	0.052714047	0.004613017	0.04810103	0.039863458	0.04810103	-0.380473188	0.112618542
1046	Y53F4B.20	3.418801471	WBGene00013166	y53f4b.20	0.000913835	0.020050723	10.99448375	7.533236831	1	0.837026315	0.189002055	0.648024259	0.49471364	0.648024259	1.65266624	0.494348738
1076	Y53F4B.27a	2.537409898	WBGene00013173	y53f4b.27	0.001000984	0.021341615	10.82574487	48.32635247	1	5.369594719	0.151276028	5.21831869	0.892591513	5.21831869	3.591415175	0.89667985
511	Y53H1B.2	8.044910638	WBGene00013181	y53h1b.2	7.57E-05	0.003396794	15.66371248	0.863914529	1	0.095990503	0.000431072	0.095559431	0.018161844	0.095559431	-0.524102032	0.09412948
1235	Y54E10BR.4	8.870253782	WBGene00021843	y54e10br.4	0.001577134	0.029311809	9.986250134	0.542606803	1	0.060289645	0.000176595	0.06011305	0.020699567	0.06011305	-0.372151295	0.099087168
1282	Y54F10AR.2	7.664719892	WBGene00021855	y54f10ar.2	0.001777708	0.031811539	9.765979539	0.292204581	1	0.032467176	0.000542997	0.031924178	0.017949406	0.031924178	-0.273620158	0.076850045
663	Y54G2A.45a.2	5.131970102	WBGene00044488	y54g2a.45	0.000190154	0.006579674	13.92595936	5.161060331	1	0.573451148	0.018121172	0.555329975	0.057718701	0.555329975	1.249239696	0.250954257
1177	Y54G2A.76	3.515288764	WBGene00235268	y54g2a.76	0.001336048	0.026050392	10.29204671	8.722065125	1	0.969118347	0.054460862	0.914657485	0.44645537	0.914657485	1.522389865	0.416338578
1118	Y54H5A.2	7.626499065	WBGene00021900	y54h5a.2	0.001153324	0.023665833	10.56366366	0.219516587	1	0.024390732	0.000530504	0.023860228	0.017957781	0.023860228	-0.259464023	0.076775536
360	Y55B1AL.1	6.489544979	WBGene00021903	y55b1al.1	2.31E-05	0.001469769	17.91789394	0.502680378	1	0.055853375	0.002158226	0.053695149	0.023003959	0.053695149	-0.431964038	0.086961949
1369	Y55F3AM.14.1	1.997568397	WBGene00021931	y55f3am.14	0.002254364	0.037777483	9.329966775	32.67596193	1	3.630662437	0.269190755	3.361471681	1.098432166	3.361471681	2.831866979	0.79458434
1382	Y56A3A.33	6.075465854	WBGene00013244	y56a3a.33	0.002337045	0.038794615	9.263980469	0.420185099	1	0.046687233	0.002953382	0.043733851	0.028781317	0.043733851	-0.325123073	0.096455954
97	Y57A10A.23.1	5.127784253	WBGene00013263	y57a10a.23	5.27E-07	0.000124354	25.16413434	8.2194488	1	0.913272089	0.029710677	0.883561412	0.057977863	0.883561412	1.739820388	0.180556272
1330	Y57E12AL.3	6.341271366	WBGene00023382	y57e12al.3	0.002053167	0.035414811	9.501386676	0.527240543	1	0.058582283	0.002233683	0.056348599	0.024674168	0.056348599	-0.361638925	0.100070916
1106	Y57G11B.5	6.260852126	WBGene00013297	y57g11b.5	0.001114819	0.023123924	10.62644392	0.274935124	1	0.030548347	0.003011734	0.027536614	0.025744768	0.027536614	0.305278573	0.092362589
1500	Y57G11C.39	1.671492826	WBGene00013328	y57g11c.39	0.003032327	0.046376406	8.787914664	13.57162663	1	1.507958514	0.147675841	1.360282674	1.173606262	1.360282674	2.032186006	0.682886398
653	Y62F5A.10	5.71449475	WBGene00013388	y62f5a.10	0.000184202	0.006471336	13.98574194	0.739873092	1	0.082208121	0.004338534	0.077869587	0.036323083	0.077869587	-0.482943583	0.108023853
123	Y62H9A.3	6.191111209	WBGene00013391	y62h9a.3	9.61E-07	0.000179268	24.00439574	1.761435935	1	0.195715104	0.003775762	0.191939342	0.026785569	0.191939342	0.803285294	0.095384173
118	Y62H9A.4.1	5.02761607	WBGene00013392	y62h9a.4	8.66E-07	0.000171469	24.20545386	3.40163318	1	0.377959242	0.013303633	0.364655609	0.064974997	0.364655609	1.132918292	0.154741315
204	Y62H9A.5	7.239326234	WBGene00013393	y62h9a.5	3.93E-06	0.000440174	21.29628516	0.962082445	1	0.106898049	0.001135427	0.105762623	0.018415892	0.105762623	0.584142818	0.078475269
474	Y65A5A.1a	4.931453173	WBGene00013418	y65a5a.1	6.09E-05	0.002945406	16.07579053	1.575851926	1	0.175094658	0.015982636	0.159112023	0.0732471	0.159112023	0.754695717	0.166499237
1207	Y65B4A.2a	1.810159868	WBGene00022026	y65b4a.2	0.001455373	0.027661738	10.13427687	53.09665805	1	5.899628672	2.895271616	3.004357056	1.146669258	3.004357056	-4.065391138	1.247641043
1262	Y65B4BL.1a	5.798302942	WBGene00022033	y65b4bl.1	0.001696692	0.030818536	9.851761707	4.496644036	1	0.499627115	0.29140181	0.208225305	0.03447761	0.208225305	1.151107969	0.35503128
1312	Y65B4BL.1b.3	3.266782268	WBGene00022033	y65b4bl.1	0.001944916	0.034023628	9.600809877	47.55123039	1	5.283470044	0.369180482	4.914289562	0.569768721	4.914289562	3.44479697	0.945639069
447	Y66D12A.13	6.351773363	WBGene00013439	y66d12a.13	4.61E-05	0.002364677	16.60311927	1.126080932	1	0.125120104	0.002865021	0.122255083	0.024543644	0.122255083	0.60524658	0.102535939
1010	Y67D8B.4b	5.546523965	WBGene00022063	y67d8b.4	0.000783173	0.017788878	11.28069394	0.742272442	1	0.082474716	0.005446851	0.077027865	0.040521737	0.077027865	-0.453959586	0.11485647
308	Y69A2AR.25	6.340992718	WBGene00022096	y69a2ar.25	1.54E-05	0.001149895	18.68620678	0.603372126	1	0.067041347	0.002900102	0.064141245	0.024677659	0.064141245	-0.473140126	0.090726841
1215	Y69H2.3e	6.674862741	WBGene00013481	y69h2.3	0.001506767	0.028403239	10.07032196	0.9273759	1	0.103041767	0.01560091	0.087440857	0.02134255	0.087440857	-0.487678263	0.128996256
349	Y70G10A.3.3	5.561254835	WBGene00013499	y70g10a.3	2.16E-05	0.001414494	18.03884998	1.345988416	1	0.149554268	0.007338657	0.142215612	0.040116277	0.142215612	0.678898967	0.117644938
1060	Y71F9AL.2	5.900987445	WBGene00022108	y71f9al.2	0.000949233	0.020543733	10.92406081	1.121635322	1	0.124626147	0.004292674	0.120333473	0.032327098	0.120333473	-0.548474338	0.135936579
1001	Y71G12B.25a	5.708606326	WBGene00022160	y71g12b.25	0.000757511	0.01736069	11.34255434	1.425218223	1	0.15835758	0.006736103	0.151621477	0.036457408	0.151621477	0.624455188	0.150059574
193	Y71H2AM.15a	5.189008194	WBGene00022180	y71h2am.15	3.34E-06	0.000397212	21.60963147	2.982372366	1	0.331374707	0.011613113	0.319761595	0.054415274	0.319761595	1.032573105	0.140752383
1211	Y73C8B.3	5.522349746	WBGene00022260	y73c8b.3	0.001484438	0.02812097	10.09783261	0.564351179	1	0.062705687	0.00601485	0.056690837	0.041206661	0.056690837	0.396797286	0.116637595
1297	Y73E7A.2	7.202640248	WBGene00022269	y73e7a.2	0.001855317	0.03281637	9.68744124	0.243724038	1	0.027080449	0.000954098	0.026126351	0.018508548	0.026126351	-0.258192387	0.078113477
95	Y73E7A.8	4.781937925	WBGene00022274	y73e7a.8	4.86E-07	0.00011738	25.31828725	5.829037106	1	0.64767079	0.019601575	0.628069215	0.089401317	0.628069215	1.482814664	0.185614464
1457	Y75B7AR.1	3.052462407	WBGene00022287	y75b7ar.1	0.002762791	0.043501165	8.957854627	25.67031846	1	2.852257606	0.042820584	2.809437022	0.663407689	2.809437022	2.479854895	0.717499746
382	Y75B8A.28	5.096656246	WBGene00013559	y75b8a.28	2.84E-05	0.001702851	17.52348914	1.838316166	1	0.204257352	0.007524118	0.196733234	0.059983814	0.196733234	-0.790132392	0.141409032
1384	Y77E11A.14c	6.477610617	WBGene00022314	y77e11a.14	0.002349411	0.038917956	9.254315453	0.529716699	1	0.058857411	0.002159318	0.056698093	0.023125698	0.056698093	-0.359699158	0.101552446
467	Y7A5A.1.1	7.764086764	WBGene00012407	y7a5a.1	5.73E-05	0.002816033	16.18904198	4.648031421	1	0.516447936	0.187503983	0.328943953	0.01795179	0.328943953	1.296501683	0.284096457
476	Y7A9D.1	4.673384114	WBGene00012420	y7a9d.1	6.14E-05	0.002960477	16.05815318	2.58785237	1	0.287539152	0.016230383	0.27130877	0.103811577	0.27130877	0.938865264	0.194488008
1444	Y82E9BR.17a	4.209296455	WBGene00022349	y82e9br.17	0.002673328	0.042471485	9.018006287	8.31499659	1	0.92388851	0.304260804	0.619627706	0.190381031	0.619627706	1.427895577	0.426095015
1295	Y9C9A.8	4.668275016	WBGene00021178	y9c9a.8	0.001844755	0.032690138	9.697931559	1.173221083	1	0.130357898	0.014161265	0.116196634	0.104547152	0.116196634	-0.608210486	0.192974557
619	F28F9.1	5.728049099	WBGene00006970	zag-1	0.00014837	0.00548992	14.39278437	1.685824683	1	0.187313854	0.005564237	0.181749617	0.036016527	0.181749617	0.719211481	0.140118128
955	ZC116.3	5.460738176	WBGene00013855	zc116.3	0.000645999	0.01550195	11.63852217	1.929620851	1	0.214402317	0.006493707	0.20790861	0.043075405	0.20790861	0.731480195	0.172041079
454	ZC123.1	5.147375562	WBGene00022517	zc123.1	4.96E-05	0.002505665	16.46384043	3.422488911	1	0.380276546	0.012814622	0.367461924	0.056785326	0.367461924	1.053460287	0.180005899
129	ZC239.22	6.292900165	WBGene00194717	zc239.22	1.08E-06	0.000191488	23.7857591	1.487604926	1	0.165289436	0.002242854	0.163046582	0.025302497	0.163046582	-0.738108665	0.090088825
119	ZC374.2	4.59221902	WBGene00013872	zc374.2	9.04E-07	0.000171469	24.12320616	5.107566614	1	0.567507402	0.020511641	0.54699576	0.116111083	0.54699576	1.408126693	0.208745384
171	ZC376.2a	6.186445668	WBGene00013874	zc376.2	2.55E-06	0.000340191	22.12802935	2.273631879	1	0.252625764	0.016545208	0.236080557	0.02685928	0.236080557	0.904046943	0.1192683
1495	ZC376.3	6.003142398	WBGene00013875	zc376.3	0.003011872	0.046177446	8.800262693	0.808971946	1	0.089885772	0.005030619	0.084855153	0.030224802	0.084855153	0.437879974	0.128379275
1223	ZC443.3	8.028857262	WBGene00013898	zc443.3	0.001526218	0.028581662	10.04669174	0.25725943	1	0.028584381	0.000456717	0.028127664	0.018141596	0.028127664	-0.265418743	0.077391853
817	ZC443.4	6.45591383	WBGene00013899	zc443.4	0.000389002	0.010923017	12.5842917	0.336285546	1	0.037365061	0.00184638	0.03551868	0.023352298	0.03551868	-0.331307259	0.086674724
738	ZC449.1	3.505551768	WBGene00022611	zc449.1	0.000282026	0.008766897	13.18614465	9.884139183	1	1.098237687	0.114267409	0.983970278	0.45128378	0.983970278	1.791868849	0.446078042
1114	ZC449.2	3.711579372	WBGene00022612	zc449.2	0.001131279	0.02328609	10.59934217	5.934612837	1	0.659401426	0.050704806	0.608696621	0.353959842	0.608696621	1.305543061	0.37248498
326	ZC449.5	5.603253887	WBGene00022615	zc449.5	1.79E-05	0.001260891	18.39873162	1.539077222	1	0.17100858	0.00697419	0.16403439	0.03900527	0.16403439	0.7232827	0.115767463
1488	ZC455.1a	0.966984324	WBGene00013902	zc455.1	0.002979007	0.045897511	8.820281668	29.18013049	1	3.242236721	2.019512159	1.222724562	1.193553831	1.222724562	3.265982462	1.102541161
143	ZC581.3	7.456307835	WBGene00022633	zc581.3	1.45E-06	0.000234397	23.20785304	0.695392705	1	0.077265856	0.000676771	0.076589086	0.018060918	0.076589086	-0.514358184	0.077053055
774	ZC8.6	6.657960747	WBGene00022501	zc8.6	0.000328279	0.009730039	12.90172718	0.506442794	1	0.056271422	0.001461423	0.054809999	0.021478382	0.054809999	-0.384781036	0.083465236
839	ZC84.1	3.797857217	WBGene00013846	zc84.1	0.000420205	0.01148978	12.44013635	11.24646172	1	1.249606857	0.035775156	1.213831702	0.317495612	1.213831702	1.795782168	0.399022413
623	ZC84.6	3.777073271	WBGene00013849	zc84.6	0.00015248	0.005614819	14.34133926	6.919736542	1	0.768859616	0.045849747	0.723009868	0.325997085	0.723009868	1.523699541	0.356076932
1168	C14F5.2	5.031232649	WBGene00006980	zig-3	0.001316685	0.025861352	10.31898823	0.644713378	1	0.07163482	0.009682808	0.061952012	0.064694386	0.064694386	-0.480972306	0.149681881
1079	K02F3.4.2	8.017384028	WBGene00019327	zip-2	0.001029436	0.021887202	10.77385999	0.321132581	1	0.035681398	0.000498598	0.0351828	0.018127746	0.0351828	-0.295133058	0.077464
488	ZK1025.2	1.660090025	WBGene00014182	zk1025.2	6.60E-05	0.003077266	15.92231492	25.85456386	1	2.872729318	0.067511217	2.805218102	1.175482501	2.805218102	3.021012545	0.659439251
131	ZK1025.3.1	1.91185349	WBGene00014183	zk1025.3	1.17E-06	0.000205156	23.62346518	69.72434721	1	7.74714969	0.621582218	7.125567471	1.122146692	7.125567471	5.210001341	0.79930795
489	ZK1025.8	1.660090025	WBGene00014188	zk1025.8	6.60E-05	0.003077266	15.92231492	25.85456386	1	2.872729318	0.067511217	2.805218102	1.175482501	2.805218102	3.021012545	0.659439251
1437	ZK105.1	6.589346219	WBGene00022653	zk105.1	0.002640502	0.042154322	9.040591318	0.499039291	1	0.05544881	0.001863269	0.053585541	0.02205981	0.053585541	-0.346715248	0.099626962
174	ZK1053.4	5.406304936	WBGene00014199	zk1053.4	2.59E-06	0.000343891	22.09541095	1.921583136	1	0.213509237	0.00938724	0.204121997	0.044897482	0.204121997	0.842697398	0.126458194
1016	ZK1055.7	7.26291614	WBGene00022848	zk1055.7	0.000800295	0.01807045	11.24054756	0.360221014	1	0.040024557	0.000915922	0.039108636	0.018361882	0.039108636	-0.314322757	0.07785903
884	ZK1058.9b	6.655413817	WBGene00014207	zk1058.9	0.000496711	0.012890336	12.1279707	0.628137434	1	0.069793048	0.002510645	0.067282403	0.021499091	0.067282403	0.421731669	0.095784506
1468	ZK1128.7.1	6.674589696	WBGene00014233	zk1128.7	0.002835311	0.044308494	8.910529129	0.349982139	1	0.038886904	0.002751726	0.036135179	0.021344722	0.036135179	-0.290681535	0.086342517
591	ZK1193.2a	6.117394894	WBGene00022858	zk1193.2	0.00013376	0.005174699	14.5880582	1.549342785	1	0.172149198	0.003543992	0.168605207	0.028015423	0.168605207	0.691505271	0.133021415
310	ZK131.11a	6.751214125	WBGene00013934	zk131.11	1.58E-05	0.001169677	18.63777493	1.4784288	1	0.164269867	0.006751367	0.1575185	0.020761101	0.1575185	-0.708007617	0.106123003
515	ZK154.1	4.043941003	WBGene00022665	zk154.1	7.66E-05	0.003412395	15.64159499	6.539122284	1	0.726569143	0.036162825	0.690406317	0.231906498	0.690406317	1.467827501	0.298675745
1403	ZK177.1	5.021906096	WBGene00022669	zk177.1	0.002431965	0.039766002	9.19108671	0.737494822	1	0.081943869	0.011759041	0.070184828	0.06542243	0.070184828	0.470225646	0.153210693
18	ZK180.5a	6.931783525	WBGene00022679	zk180.5	2.17E-08	2.77E-05	31.33226026	9.43960208	1	1.048844676	0.003670618	1.045174058	0.019584726	1.045174058	1.90110526	0.142144127
704	ZK180.6a	4.180802916	WBGene00022680	zk180.6	0.000232896	0.007589293	13.54512312	52.45672735	1	5.828525261	0.077247787	5.751277473	0.196745247	5.751277473	3.957659352	0.815446457
921	ZK228.3	4.977897525	WBGene00013946	zk228.3	0.000564641	0.014064522	11.88907749	3.122624981	1	0.346958331	0.010032227	0.336926104	0.069054094	0.336926104	0.935602522	0.216130144
1221	ZK470.6	1.436524721	WBGene00022747	zk470.6	0.001519454	0.028548568	10.05487375	17.75075203	1	1.972305781	0.132921007	1.839384774	1.201775582	1.839384774	2.270239139	0.684592913
899	ZK550.2	6.237196474	WBGene00013996	zk550.2	0.000527942	0.013472209	12.01429007	0.824354822	1	0.09159498	0.00304878	0.088546201	0.026085362	0.088546201	0.481991106	0.110355393
1537	ZK593.3	4.687387549	WBGene00014003	zk593.3	0.003257	0.048578521	8.657600004	1.575977379	1	0.175108598	0.012455148	0.16265345	0.101822045	0.16265345	0.614373133	0.188846793
1265	ZK6.8	5.586269245	WBGene00022643	zk6.8	0.001702132	0.030868462	9.845873196	0.796910251	1	0.088545583	0.007612319	0.080933265	0.039446927	0.080933265	0.449193695	0.120928245
694	ZK662.2	3.741796911	WBGene00014039	zk662.2	0.000226031	0.007471725	13.60128306	15.31190075	1	1.701322306	0.201771914	1.499550392	0.340843248	1.499550392	2.14095004	0.440993932
1315	ZK669.2	4.238588615	WBGene00014052	zk669.2	0.001982495	0.034585874	9.565672782	1.981556013	1	0.22017289	0.031246931	0.18892596	0.183921367	0.18892596	0.820319741	0.264904423
265	ZK673.1a	5.397447558	WBGene00014057	zk673.1	8.67E-06	0.000755998	19.78423814	5.121101645	1	0.569011294	0.137862313	0.431148981	0.045211191	0.431148981	1.398460831	0.259755481
420	ZK673.1b	5.767713488	WBGene00014057	zk673.1	3.69E-05	0.002006279	17.02519111	3.034463484	1	0.337162609	0.007203865	0.329958744	0.035138445	0.329958744	-0.998250059	0.164803752
1476	ZK809.8a	7.837130478	WBGene00014088	zk809.8	0.00289535	0.045001508	8.872269265	0.386237731	1	0.042915303	0.000825249	0.042090055	0.017977315	0.042090055	-0.303308389	0.088387721
1331	ZK813.4b	4.947249442	WBGene00022823	zk813.4	0.002055149	0.035422373	9.499615832	0.949164945	1	0.105462772	0.013085669	0.092377103	0.071778714	0.092377103	-0.517006499	0.161502881
1131	ZK813.6	1.812663956	WBGene00044564	zk813.6	0.001207776	0.024519811	10.47841038	16.42938715	1	1.825487461	0.174759208	1.650728253	1.146113375	1.650728253	2.276690871	0.684264987
1441	ZK816.4	1.773251689	WBGene00022827	zk816.4	0.002652255	0.042224413	9.032472631	15.45466586	1	1.717185095	0.161815514	1.555369581	1.154578497	1.555369581	2.094777119	0.682524132
274	ZK822.1	4.909818314	WBGene00014089	zk822.1	1.01E-05	0.000844924	19.49095675	2.87698444	1	0.319664938	0.013587943	0.306076994	0.075330128	0.306076994	1.008164199	0.165665476
821	ZK829.9	6.448376753	WBGene00014097	zk829.9	0.000396587	0.011081734	12.54820504	0.52075085	1	0.057861206	0.002928197	0.054933008	0.023432651	0.054933008	0.389348835	0.08923388
812	ZK896.4	5.539043757	WBGene00014135	zk896.4	0.000381663	0.010756439	12.61989168	3.607396714	1	0.400821857	0.005183278	0.395638579	0.040731011	0.395638579	-1.020622823	0.223966442
832	ZK899.2	7.517399762	WBGene00014141	zk899.2	0.000409706	0.011260166	12.48739923	0.84925626	1	0.094361807	0.000853546	0.093508261	0.018009715	0.093508261	0.493934221	0.109391207
1538	ZK899.3	1.061979713	WBGene00014142	zk899.3	0.003258268	0.048578521	8.656890867	14.78557574	1	1.642841749	0.097990852	1.544850897	1.201847482	1.544850897	2.015402727	0.671569831
747	ZK971.1	6.361458959	WBGene00014175	zk971.1	0.000292324	0.008970294	13.11894706	0.648834686	1	0.072092743	0.002070867	0.070021876	0.024425053	0.070021876	-0.436887791	0.092643761
542	F52F12.6a	5.416277222	WBGene00009939	ztf-11	9.04E-05	0.003827883	15.32654244	2.190117983	1	0.243346443	0.014648556	0.228697887	0.044550311	0.228697887	0.830776288	0.152421272
1134	R08E3.4b	5.297799702	WBGene00019960	ztf-16	0.00122392	0.024766597	10.45388113	0.767482224	1	0.085275803	0.012646348	0.072629455	0.049130369	0.072629455	0.470127839	0.136233589
1364	F36F12.8	6.394712284	WBGene00018099	ztf-28	0.002230601	0.037520393	9.349387005	0.186555641	1	0.020728405	0.002146744	0.018581661	0.024030521	0.024030521	-0.262346944	0.088216952
1345	C06E1.8	2.845231247	WBGene00015523	ztf-30	0.002122796	0.036207488	9.440206106	20.61856709	1	2.290951899	0.038421635	2.252530264	0.754364588	2.252530264	2.25726302	0.627713161
238	W06H12.1	6.799836352	WBGene00012317	ztf-6	6.54E-06	0.000630358	20.32339249	1.380699362	1	0.15341104	0.001656728	0.151754312	0.020415245	0.151754312	0.693679147	0.094266236
