# Supplementary material for: Immune-mediated competition benefits protective microbes over pathogens in a novel host species
Source: Heredity (Edinb). 2022 Nov 9;129(6):327–35. doi: 10.1038/s41437-022-00569-3 (PMC9708653; doi:10.1038/s41437-022-00569-3)
Supplement: Supplementary file 3 — SI_File2_GOterms_Saureus-SaureusEfaecalis.csv [file 41437_2022_569_MOESM3_ESM.csv]

source	term_name_full	term_id	definition	adjusted_p_value	negative_log10_of_adjusted_p_value	term_size	query_size	intersection_size	effective_domain_size	intersections
GO:MF	structural constituent of cuticle	GO:0042302	The action of a molecule that contributes to the structural integrity of a cuticle.	4.84E-31	30.31497776	170	604	61	10838	COL-38,COL-138,DPY-5,DPY-7,COL-104,BLI-6,COL-97,COL-77,DPY-13,DPY-2,COL-109,COL-71,COL-175,DPY-14,COL-49,COL-107,COL-76,DPY-3,CUT-2,ROL-1,COL-125,COL-130,SQT-3,DPY-17,COL-63,COL-101,COL-121,COL-154,COL-120,DPY-4,COL-60,COL-62,COL-161,COL-162,COL-65,COL-156,COL-137,COL-111,COL-93,COL-48,SQT-2,COL-180,COL-13,RAM-2,COL-133,COL-145,COL-12,COL-146,SQT-1,COL-149,COL-10,COL-150,COL-92,COL-73,ROL-8,ROL-6…
GO:MF	structural molecule activity	GO:0005198	The action of a molecule that contributes to the structural integrity of a complex or its assembly within or outside a cell	1.40E-16	15.85312293	414	604	73	10838	COL-38,COL-138,DPY-5,DPY-7,COL-104,BLI-6,COL-97,COL-77,DPY-13,DPY-2,COL-109,COL-71,COL-175,MUA-6,DPY-14,COL-49,COL-107,COL-76,FBL-1,DPY-3,CUT-2,ROL-1,COL-125,COL-130,NID-1,SQT-3,DPY-17,COL-63,TBB-4,COL-101,COL-121,COL-154,COL-120,DPY-4,COL-60,COL-62,COL-161,COL-162,COL-65,MUA-3,COL-156,COL-137,COL-111,COL-93,COL-48,SQT-2,COL-180,COL-13,RAM-2,COL-133,COL-145,TBA-7,COL-12,COL-146,IFA-3,SQT-1,COL-14…
GO:BP	response to other organism	GO:0051707	Any process that results in a change in state or activity of a cell or an organism (in terms of movement, secretion, enzyme production, gene expression, etc.) as a result of a stimulus from another living organism.	0.001776077	2.750538243	442	514	45	9958	F55G11.4,C29F3.7,CLEC-264,THN-2,LYS-7,C14C6.5,C49C3.9,IRG-3,F01D5.1,K08D8.5,CLEC-85,Y47G6A.5,F01D5.5,CLEC-41,CLEC-78,GRD-3,ILYS-2,DOD-24,K08D10.14,LEC-11,ENDU-2,CLC-1,ASP-12,SPP-12,Y46D2A.2,CPR-3,F18G5.6,K11H12.4,TSP-1,C18H7.11,CLEC-174,CLEC-218,CLEC-7,LYS-2,F56F10.1,GST-7,CLEC-82,LIPL-5,CLEC-66,GST-6,FBXA-60,MATH-38,MAOC-1,CLD-9,F08F3.4
GO:BP	response to biotic stimulus	GO:0009607	Any process that results in a change in state or activity of a cell or an organism (in terms of movement, secretion, enzyme production, gene expression, etc.) as a result of a biotic stimulus, a stimulus caused or produced by a living organism.	0.001776077	2.750538243	442	514	45	9958	F55G11.4,C29F3.7,CLEC-264,THN-2,LYS-7,C14C6.5,C49C3.9,IRG-3,F01D5.1,K08D8.5,CLEC-85,Y47G6A.5,F01D5.5,CLEC-41,CLEC-78,GRD-3,ILYS-2,DOD-24,K08D10.14,LEC-11,ENDU-2,CLC-1,ASP-12,SPP-12,Y46D2A.2,CPR-3,F18G5.6,K11H12.4,TSP-1,C18H7.11,CLEC-174,CLEC-218,CLEC-7,LYS-2,F56F10.1,GST-7,CLEC-82,LIPL-5,CLEC-66,GST-6,FBXA-60,MATH-38,MAOC-1,CLD-9,F08F3.4
GO:BP	response to external biotic stimulus	GO:0043207	Any process that results in a change in state or activity of a cell or an organism (in terms of movement, secretion, enzyme production, gene expression, etc.) as a result of an external biotic stimulus, an external stimulus caused by, or produced by living things	0.001776077	2.750538243	442	514	45	9958	F55G11.4,C29F3.7,CLEC-264,THN-2,LYS-7,C14C6.5,C49C3.9,IRG-3,F01D5.1,K08D8.5,CLEC-85,Y47G6A.5,F01D5.5,CLEC-41,CLEC-78,GRD-3,ILYS-2,DOD-24,K08D10.14,LEC-11,ENDU-2,CLC-1,ASP-12,SPP-12,Y46D2A.2,CPR-3,F18G5.6,K11H12.4,TSP-1,C18H7.11,CLEC-174,CLEC-218,CLEC-7,LYS-2,F56F10.1,GST-7,CLEC-82,LIPL-5,CLEC-66,GST-6,FBXA-60,MATH-38,MAOC-1,CLD-9,F08F3.4
GO:BP	defense response to other organism	GO:0098542	Reactions triggered in response to the presence of another organism that act to protect the cell or organism from damage caused by that organism	0.001776077	2.750538243	440	514	45	9958	F55G11.4,C29F3.7,CLEC-264,THN-2,LYS-7,C14C6.5,C49C3.9,IRG-3,F01D5.1,K08D8.5,CLEC-85,Y47G6A.5,F01D5.5,CLEC-41,CLEC-78,GRD-3,ILYS-2,DOD-24,K08D10.14,LEC-11,ENDU-2,CLC-1,ASP-12,SPP-12,Y46D2A.2,CPR-3,F18G5.6,K11H12.4,TSP-1,C18H7.11,CLEC-174,CLEC-218,CLEC-7,LYS-2,F56F10.1,GST-7,CLEC-82,LIPL-5,CLEC-66,GST-6,FBXA-60,MATH-38,MAOC-1,CLD-9,F08F3.4
GO:BP	defense response	GO:0006952	Reactions, triggered in response to the presence of a foreign body or the occurrence of an injury, which result in restriction of damage to the organism attacked or prevention/recovery from the infection caused by the attack	0.00219171	2.659216888	447	514	45	9958	F55G11.4,C29F3.7,CLEC-264,THN-2,LYS-7,C14C6.5,C49C3.9,IRG-3,F01D5.1,K08D8.5,CLEC-85,Y47G6A.5,F01D5.5,CLEC-41,CLEC-78,GRD-3,ILYS-2,DOD-24,K08D10.14,LEC-11,ENDU-2,CLC-1,ASP-12,SPP-12,Y46D2A.2,CPR-3,F18G5.6,K11H12.4,TSP-1,C18H7.11,CLEC-174,CLEC-218,CLEC-7,LYS-2,F56F10.1,GST-7,CLEC-82,LIPL-5,CLEC-66,GST-6,FBXA-60,MATH-38,MAOC-1,CLD-9,F08F3.4
GO:BP	defense response to bacterium	GO:0042742	Reactions triggered in response to the presence of a bacterium that act to protect the cell or organism	0.007363266	2.132929509	164	852	30	9958	F55G11.4,CLEC-264,THN-2,LYS-7,C49C3.9,CLEC-78,GRD-3,ILYS-2,DOD-24,ENDU-2,CLC-1,SPP-12,CLEC-218,CLEC-7,LYS-2,CLEC-82,LIPL-5,MATH-38,MAOC-1,CLD-9,IKB-1,LYS-1,SKR-3,IRG-4,ABF-2,ATG-16.2,T19D12.4,SKPO-1,KGB-1,SWT-7
GO:BP	innate immune response	GO:0045087	Innate immune responses are defense responses mediated by germline encoded components that directly recognize components of potential pathogens.	0.007363266	2.132929509	324	1010	56	9958	C29F3.7,LYS-7,C14C6.5,C49C3.9,IRG-3,F01D5.1,K08D8.5,CLEC-85,Y47G6A.5,F01D5.5,CLEC-41,DOD-24,K08D10.14,LEC-11,ENDU-2,CLC-1,ASP-12,Y46D2A.2,CPR-3,F18G5.6,K11H12.4,TSP-1,C18H7.11,CLEC-174,LYS-2,F56F10.1,GST-7,CLEC-82,CLEC-66,GST-6,FBXA-60,MAOC-1,CLD-9,F08F3.4,K05F1.10,C33H5.13,F59B1.8,Y17G7B.8,R07C12.1,F53A9.6,LYS-1,SKR-3,IRG-4,T19D12.4,CLEC-72,SKPO-1,K12H4.7,SWT-7,HPO-6,COMT-2,CLEC-210,ZK1055.7,B00…
GO:BP	response to bacterium	GO:0009617	Any process that results in a change in state or activity of a cell or an organism (in terms of movement, secretion, enzyme production, gene expression, etc.) as a result of a stimulus from a bacterium.	0.007822407	2.106659581	165	852	30	9958	F55G11.4,CLEC-264,THN-2,LYS-7,C49C3.9,CLEC-78,GRD-3,ILYS-2,DOD-24,ENDU-2,CLC-1,SPP-12,CLEC-218,CLEC-7,LYS-2,CLEC-82,LIPL-5,MATH-38,MAOC-1,CLD-9,IKB-1,LYS-1,SKR-3,IRG-4,ABF-2,ATG-16.2,T19D12.4,SKPO-1,KGB-1,SWT-7
GO:BP	immune response	GO:0006955	Any immune system process that functions in the calibrated response of an organism to a potential internal or invasive threat.	0.011981393	1.921492701	333	1010	56	9958	C29F3.7,LYS-7,C14C6.5,C49C3.9,IRG-3,F01D5.1,K08D8.5,CLEC-85,Y47G6A.5,F01D5.5,CLEC-41,DOD-24,K08D10.14,LEC-11,ENDU-2,CLC-1,ASP-12,Y46D2A.2,CPR-3,F18G5.6,K11H12.4,TSP-1,C18H7.11,CLEC-174,LYS-2,F56F10.1,GST-7,CLEC-82,CLEC-66,GST-6,FBXA-60,MAOC-1,CLD-9,F08F3.4,K05F1.10,C33H5.13,F59B1.8,Y17G7B.8,R07C12.1,F53A9.6,LYS-1,SKR-3,IRG-4,T19D12.4,CLEC-72,SKPO-1,K12H4.7,SWT-7,HPO-6,COMT-2,CLEC-210,ZK1055.7,B00…
GO:BP	immune system process	GO:0002376	Any process involved in the development or functioning of the immune system, an organismal system for calibrated responses to potential internal or invasive threats	0.012466382	1.904259586	335	1010	56	9958	C29F3.7,LYS-7,C14C6.5,C49C3.9,IRG-3,F01D5.1,K08D8.5,CLEC-85,Y47G6A.5,F01D5.5,CLEC-41,DOD-24,K08D10.14,LEC-11,ENDU-2,CLC-1,ASP-12,Y46D2A.2,CPR-3,F18G5.6,K11H12.4,TSP-1,C18H7.11,CLEC-174,LYS-2,F56F10.1,GST-7,CLEC-82,CLEC-66,GST-6,FBXA-60,MAOC-1,CLD-9,F08F3.4,K05F1.10,C33H5.13,F59B1.8,Y17G7B.8,R07C12.1,F53A9.6,LYS-1,SKR-3,IRG-4,T19D12.4,CLEC-72,SKPO-1,K12H4.7,SWT-7,HPO-6,COMT-2,CLEC-210,ZK1055.7,B00…
GO:CC	collagen trimer	GO:0005581	A protein complex consisting of three collagen chains assembled into a left-handed triple helix. These trimers typically assemble into higher order structures	1.95E-25	24.71091472	174	604	54	11671	COL-38,COL-138,DPY-5,DPY-7,COL-104,COL-97,COL-77,DPY-13,DPY-2,COL-109,COL-71,COL-175,DPY-14,COL-49,COL-107,COL-76,COL-125,COL-130,SQT-3,COL-63,COL-101,COL-121,COL-154,COL-120,COL-60,COL-62,COL-161,COL-162,COL-65,COL-156,COL-137,COL-111,COL-93,COL-48,COL-180,COL-13,COL-133,COL-145,COL-12,COL-146,SQT-1,COL-149,COL-10,COL-150,COL-92,COL-73,ROL-8,ROL-6,COL-7,COL-168,COL-144,COL-159,LET-2,COL-173
GO:CC	extracellular region	GO:0005576	The space external to the outermost structure of a cell. For cells without external protective or external encapsulating structures this refers to space outside of the plasma membrane. This term covers the host cell environment outside an intracellular parasite	8.76E-06	5.057480067	554	911	79	11671	W07B8.4,DPY-5,DPY-7,VIT-3,THN-2,DPY-13,VIT-4,WRT-1,SYM-1,HCH-1,FBL-1,LPR-4,CUT-2,WRT-4,NID-1,SQT-3,LPR-5,VIT-1,TTR-50,GRD-5,LPR-6,LAM-1,LAM-3,GRD-3,MUA-3,AGR-1,MLT-10,ERP-44.2,PVF-1,LPR-3,CPR-3,ULE-1,F10C2.3,MUP-4,NLP-12,Y40H7A.10,NAS-20,CHT-3,SURO-1,ACE-3,ROL-6,CDH-3,LGX-1,UNC-52,LET-2,Y18H1A.9,IGEG-1,NAS-15,CUTL-28,TTR-14,NAS-23,WRT-8,CLEC-160,CPR-2,TAG-196,LPR-1,COL-14,TTR-2,E01G6.1,ELKS-1,KAL…
GO:CC	extracellular region part	GO:0044421	Any constituent part of the extracellular region, the space external to the outermost structure of a cell. For cells without external protective or external encapsulating structures this refers to space outside of the plasma membrane. This term covers constituent parts of the host cell environment outside an intracellular parasite	6.45E-05	4.190115936	280	909	46	11671	W07B8.4,DPY-5,DPY-7,DPY-13,WRT-1,SYM-1,FBL-1,CUT-2,WRT-4,NID-1,SQT-3,TTR-50,LAM-1,LAM-3,MUA-3,AGR-1,MLT-10,PVF-1,CPR-3,F10C2.3,MUP-4,NLP-12,Y40H7A.10,SURO-1,ROL-6,CDH-3,UNC-52,LET-2,Y18H1A.9,IGEG-1,TTR-14,WRT-8,CPR-2,TAG-196,TTR-2,ELKS-1,QUA-1,TTR-15,EGL-20,SKPO-1,TTR-44,EPI-1,F58E6.13,TTR-23,LON-8,Y38A10A.2
TF	Factor: elt-3; motif: TCTTATCA; match class: 0	TF:M07154_0	Caenorhabditis elegans GATA transcription factor�	2.74E-07	6.562975334	2045	802	142	18645	F55G11.4,WRT-2,THN-2,BLI-6,COL-97,F53F1.4,GRL-16,F13D12.6,DPY-14,Y51F10.7,C49C3.9,COL-76,R02F11.1,Y105C5B.15,T19C4.1,K02E11.10,ROL-1,WRT-4,COL-125,F19C7.2,Y62H9A.4,C32F10.4,Y41D4B.6,K05F6.10,T17H7.7,K08D8.5,COL-121,H03E18.1,DLHD-1,C18H9.5,MAK-1,COL-62,F49C12.14,UGT-6,LEC-2,F32A5.3,T25G12.6,ACP-6,F52D1.2,GANA-1,T16G1.6,F30H5.3,C35B1.4,APY-1,K08D10.14,F41E6.5,F31D4.5,LEC-11,HMIT-1.1,CLC-1,C50H2.13,…
TF	Factor: elt-3; motif: TCTTATCA; match class: 1	TF:M07154_1	Caenorhabditis elegans GATA transcription factor�	8.47E-05	4.072171417	207	1063	30	18645	FBL-1,B0507.3,NID-1,ZC376.2,ECH-9,COL-65,MATH-24,F08B12.4,W02A2.9,K09C4.1,Y66D12A.13,SID-2,C10C5.4,R07C12.1,NAS-23,SQST-3,MATH-20,NHR-3,F33H12.7,BUS-19,KMO-1,GSTO-1,TTR-44,OAC-5,Y39B6A.5,DRD-50,C08E8.4,C14A4.9,M153.2,NCX-6
TF	Factor: Tra-1; motif: TGGGWGGT; match class: 0	TF:M01049_0	Caenorhabditis elegans transcription factor�	0.0288956	1.539168286	352	494	20	18645	F53F1.4,PITR-5,K03H6.2,EPG-2,ASP-13,T19A5.3,DMA-1,HSP-12.6,BED-3,ZK131.11,C05D2.8,K09C4.1,CHT-3,LIPL-5,COL-150,C35E7.4,F54D5.5,MATH-41,T23F11.4,DIM-1
