# Supplementary material for: Immune-mediated competition benefits protective microbes over pathogens in a novel host species
Source: Heredity (Edinb). 2022 Nov 9;129(6):327–35. doi: 10.1038/s41437-022-00569-3 (PMC9708653; doi:10.1038/s41437-022-00569-3)
Supplement: Supplementary file 4 — SI_File3_DEGs_Efaecalis-vs-OP50.csv [file 41437_2022_569_MOESM4_ESM.csv]

	ensembl_transcript_id	mean_expression	ensembl_gene_ID	gene_symbol	pval_wald_test	pval_adjusted	lrt_test_stat	residual_sum_of_squares	degrees_freedom	biological_expression_variance	technical_expression_variance	sigma_sq	smooth_sigma_sq	final_sigma_sq	beta_value	beta_standard_error
13683	Y47G6A.12.2	9.133375473	WBGene00004775	1-Sep	0.001962631	0.003282957	9.584160856	0.427821544	1	0.047535727	0.00612863	0.041407098	0.034742679	0.041407098	-0.3265847	0.089771273
861	D2096.3.2	7.038845864	WBGene00017071	aagr-1	4.51E-08	1.20E-06	29.91759452	7.449857086	1	0.827761898	0.028983463	0.798778436	0.054727787	0.798778436	1.683148607	0.135533023
1385	D2096.3.3	7.927174948	WBGene00017071	aagr-1	2.21E-07	3.65E-06	26.8430521	1.954371711	1	0.217152412	0.004152054	0.213000358	0.041632121	0.213000358	0.854002612	0.080953863
14270	D2096.3.1	3.274465599	WBGene00017071	aagr-1	0.002556328	0.004100157	9.09983309	70.42809196	1	7.825343551	0.207685205	7.617658346	0.521723423	7.617658346	4.126901478	1.180038187
13785	F40F9.6a.2	5.529547345	WBGene00009583	aagr-3	0.00204558	0.003396143	9.508179842	1.521289597	1	0.169032177	0.108888755	0.060143423	0.125835377	0.125835377	-0.69132589	0.233700358
16412	F40F9.6b.2	7.904896084	WBGene00009583	aagr-3	0.007450788	0.01039079	7.160946243	1.290930762	1	0.143436751	0.104329031	0.03910772	0.041844611	0.041844611	-0.573672477	0.214440622
6910	PAR2.3a.1	7.985934965	WBGene00019801	aak-1	8.70E-05	0.000288295	15.3989279	0.183450502	1	0.020383389	0.000371702	0.020011687	0.041089423	0.041089423	-0.250689266	0.065896867
13304	T01C8.1c.1	7.000285822	WBGene00020142	aak-2	0.001683642	0.002896513	9.865966138	0.624957571	1	0.06943973	0.02003988	0.04939985	0.055609414	0.055609414	0.403174064	0.116024107
17903	F55F3.1.1	5.855747121	WBGene00010115	aakb-1	0.017400674	0.022245804	5.655503923	1.994391536	1	0.22159906	0.03231654	0.189282519	0.10205166	0.189282519	0.593784833	0.235896213
18826	F55F3.1.2	6.34426171	WBGene00010115	aakb-1	0.031599337	0.038417381	4.62010321	2.278304213	1	0.253144913	0.050368833	0.202776079	0.076406217	0.202776079	0.589316911	0.265524778
721	R53.7a.1	6.870719114	WBGene00011276	aakg-5	2.59E-08	8.23E-07	30.99065638	2.600791706	1	0.288976856	0.009318636	0.27965822	0.05882893	0.27965822	1.00578891	0.097295947
17029	R53.7a.2	7.94121279	WBGene00011276	aakg-5	0.010279226	0.013815898	6.585854498	0.423840941	1	0.047093438	0.001592995	0.045500443	0.041500176	0.045500443	-0.288676098	0.103804195
6793	Y110A7A.10.1	7.883013464	WBGene00000001	aap-1	8.19E-05	0.000275985	15.51367488	0.371813797	1	0.041312644	0.000349834	0.04096281	0.042057119	0.042057119	-0.3450599	0.066408959
17194	W02B12.6b	4.669871651	WBGene00000196	aars-1	0.011170421	0.01486964	6.438002121	0.609963837	1	0.06777376	0.055473854	0.012299906	0.220692133	0.220692133	-0.026572402	0.196007833
4914	F28H1.3.1	9.658411082	WBGene00000197	aars-2	2.17E-05	0.000100907	18.03629249	0.46206181	1	0.051340201	6.78E-05	0.051272422	0.034198083	0.051272422	-0.394321851	0.063112643
1631	F27C8.1.1	5.321194416	WBGene00000002	aat-1	3.75E-07	5.23E-06	25.81701898	3.438035306	1	0.382003923	0.008058687	0.373945236	0.143567154	0.373945236	1.131587414	0.123770081
18481	F27C8.1.2	0.995806065	WBGene00000002	aat-1	0.024475237	0.03031163	5.060637235	30.94265484	1	3.43807276	0.985000377	2.453072383	1.859010122	2.453072383	2.246529764	0.957220322
14712	T13A10.10b	1.355129993	WBGene00000005	aat-4	0.003171823	0.004934523	8.705896727	28.64833588	1	3.183148431	0.620124595	2.563023836	1.537292063	2.563023836	2.597273333	0.767585955
14057	C55C2.5c	2.960669599	WBGene00000006	aat-5	0.002297735	0.003741236	9.295052963	3.21528754	1	0.357254171	0.304274982	0.052979189	0.627261745	0.627261745	1.030544447	0.428823662
12756	T27E9.7.2	9.945852286	WBGene00012097	abcf-2	0.001343077	0.002409731	10.28236476	0.047682823	1	0.005298091	5.05E-05	0.005247604	0.034488371	0.034488371	0.076624605	0.064155501
7554	F42A10.1.2	8.910405026	WBGene00018339	abcf-3	0.00012798	0.000387773	14.67130096	0.207571568	1	0.023063508	0.000155697	0.022907811	0.035397978	0.035397978	-0.258971934	0.062512648
12263	Y97E10AL.2.1	8.044409343	WBGene00022393	abhd-12	0.001067857	0.001993078	10.70605065	0.180749582	1	0.020083287	0.002271315	0.017811972	0.04057304	0.04057304	-0.208350485	0.071153544
11631	Y60A3A.7.1	7.400324738	WBGene00013358	abhd-3.1	0.000819906	0.001613448	11.19561984	0.038167132	1	0.004240792	0.000961429	0.003279363	0.047990212	0.047990212	-0.012462106	0.071790132
17381	C44C1.5a.2	5.554400105	WBGene00016644	abhd-3.2	0.012516227	0.016481871	6.236235166	1.3705108	1	0.152278978	0.007131383	0.145147595	0.123847291	0.145147595	-0.509457195	0.189953181
18265	C44C1.5a.1	4.39386649	WBGene00016644	abhd-3.2	0.021352268	0.026756678	5.29780885	1.593757828	1	0.177084203	0.043667786	0.133416417	0.264073306	0.264073306	-0.447490255	0.23378826
3743	B0336.6.1	8.780863651	WBGene00015146	abi-1	7.37E-06	4.51E-05	20.09400187	0.51012225	1	0.05668025	0.000142901	0.056537349	0.035898848	0.056537349	-0.422771028	0.062600111
1423	F52D1.3c.2	1.622074019	WBGene00004127	abu-12	2.44E-07	3.92E-06	26.64893357	45.15652998	1	5.017392219	0.244301753	4.773090467	1.33174428	4.773090467	4.192143902	0.53888505
9459	F52D1.3b.2	2.566483641	WBGene00004127	abu-12	0.000341641	0.000826671	12.82706649	50.63210694	1	5.62578966	0.453568335	5.172221326	0.787608981	5.172221326	3.838749978	0.830424694
2421	C03A7.14.1	3.516062468	WBGene00000031	abu-8	1.53E-06	1.45E-05	23.10407672	130.1440366	1	14.46044852	0.365550125	14.09489839	0.45193476	14.09489839	6.854448031	0.79641045
16756	AC3.5a.1	7.178990881	WBGene00007071	AC3.5	0.008873675	0.012121071	6.848076672	0.85353744	1	0.094837493	0.020081466	0.074756027	0.051807436	0.074756027	-0.415104782	0.145388701
13315	AC3.9	4.375296596	WBGene00044022	AC3.9	0.001691312	0.002907304	9.857604474	0.509333845	1	0.056592649	0.012601426	0.043991224	0.267201333	0.267201333	0.17195917	0.157730865
10800	AC8.1	3.821317913	WBGene00004054	AC8.1	0.000586861	0.00124371	11.81719972	1.05623286	1	0.117359207	0.024459516	0.092899691	0.376016191	0.376016191	-0.485631467	0.200537455
11655	AC8.5	3.116334803	WBGene00007077	AC8.5	0.00083316	0.001636153	11.16586829	0.328870726	1	0.036541192	0.043596224	-0.007055032	0.572650673	0.572650673	-0.102156717	0.268208686
1137	F53A2.7.2	9.231984543	WBGene00009952	acaa-2	1.07E-07	2.16E-06	28.23817925	0.732164913	1	0.081351657	0.00010493	0.081246727	0.034534446	0.081246727	-0.533940688	0.062386836
15824	C44E4.6.2	7.440446712	WBGene00016655	acbp-1	0.005545359	0.008020866	7.692407916	0.119186109	1	0.013242901	0.000746521	0.01249638	0.047385718	0.047385718	0.08121553	0.07165759
16556	C44E4.6.3	4.288625037	WBGene00016655	acbp-1	0.007972745	0.011021997	7.039586209	0.606212549	1	0.06735695	0.099699187	-0.032342238	0.282125145	0.282125145	0.123835909	0.247026697
16265	T12D8.3.2	6.341764128	WBGene00011731	acbp-5	0.006865537	0.009661138	7.307814635	0.556787874	1	0.061865319	0.026654918	0.035210402	0.076508448	0.076508448	-0.327809258	0.133840828
12898	T27E9.9.1	1.835585351	WBGene00012099	acc-4	0.001429245	0.002536251	10.16767354	44.55375719	1	4.950417466	1.166260993	3.784156473	1.185522455	3.784156473	3.389393446	0.889769278
13460	C55B7.4b.4	2.396851686	WBGene00016943	acdh-1	0.001791965	0.00304714	9.751294194	16.98910761	1	1.887678623	0.334710878	1.552967745	0.867384732	1.552967745	-2.068304628	0.560998998
13537	C55B7.4b.7	3.341516795	WBGene00016943	acdh-1	0.001853543	0.003134052	9.689199213	7.363438758	1	0.818159862	0.662714267	0.155445595	0.501423612	0.501423612	-1.651913015	0.556961524
17179	C55B7.4b.3	2.598207176	WBGene00016943	acdh-1	0.011086086	0.014770262	6.451465555	15.20181202	1	1.689090224	0.183651308	1.505438916	0.773445465	1.505438916	-1.716708423	0.625863104
18577	C55B7.4b.2	1.962583338	WBGene00016943	acdh-1	0.026087303	0.032141153	4.950223018	10.8578936	1	1.206432622	0.554035781	0.652396841	1.105561613	1.105561613	-1.258158139	0.605569459
4045	T08G2.3.1	8.844639562	WBGene00020366	acdh-10	1.00E-05	5.69E-05	19.50279613	0.309333239	1	0.03437036	0.000135648	0.034234711	0.035641033	0.035641033	0.339743032	0.06250344
5996	Y45F3A.3a.1	8.218988816	WBGene00012860	acdh-11	4.93E-05	0.000188189	16.47483383	0.36064496	1	0.040071662	0.001062349	0.039009314	0.039165014	0.039165014	0.347284943	0.066914317
13012	Y45F3A.3a.2	6.036527901	WBGene00012860	acdh-11	0.00150032	0.00263905	10.07822253	2.025479388	1	0.225053265	0.058773733	0.166279532	0.091148099	0.166279532	0.720883983	0.190564306
7016	E04F6.5a.1	8.870982089	WBGene00017125	acdh-12	9.27E-05	0.000302534	15.27908581	0.178734351	1	0.019859372	0.000118751	0.019740622	0.035540913	0.035540913	-0.246856553	0.06242477
7281	C28C12.9.1	7.645213295	WBGene00001566	acdh-13	0.000110128	0.000346233	14.95462029	0.337742167	1	0.037526907	0.0004797	0.037047207	0.044646328	0.044646328	-0.326910862	0.068387023
975	C17C3.12a.2	4.924134212	WBGene00015894	acdh-2	6.79E-08	1.60E-06	29.12310462	38.1788943	1	4.242099366	0.21600654	4.026092826	0.186286833	4.026092826	-3.802128089	0.319252978
1421	C17C3.12a.1	4.314309367	WBGene00015894	acdh-2	2.43E-07	3.91E-06	26.65909869	38.01465461	1	4.223850512	0.32930897	3.894541543	0.277645273	3.894541543	-3.772407844	0.390471093
4055	C17C3.12c.1	3.493158693	WBGene00015894	acdh-2	1.01E-05	5.72E-05	19.48751267	52.6398388	1	5.848870978	0.32440236	5.524468618	0.458162403	5.524468618	-4.2555078	0.606896705
8634	K06A5.6.1	8.373534373	WBGene00019433	acdh-3	0.000230644	0.000611419	13.56335479	0.321303208	1	0.035700356	0.00176351	0.033936846	0.038080777	0.038080777	-0.311331867	0.068449623
4063	K09H11.1.1	7.219460571	WBGene00019599	acds-10	1.02E-05	5.76E-05	19.4686807	0.615859317	1	0.068428813	0.002285582	0.066143231	0.051042883	0.066143231	0.46669629	0.077107234
19100	W09B12.1.2	3.946405006	WBGene00000035	ace-1	0.038423859	0.046044256	4.286159793	46.88124266	1	5.209026963	2.066840869	3.142186093	0.348429807	3.142186093	2.598507648	1.224757888
10766	F28B3.9.1	6.800964531	WBGene00017888	acl-11	0.000579259	0.001231477	11.84147583	0.109171103	1	0.012130123	0.001072332	0.01105779	0.06073174	0.06073174	-0.145830178	0.079620974
11838	T06E8.1b.1	5.400680596	WBGene00011543	acl-2	0.000896181	0.001732708	11.03064191	0.228739988	1	0.025415554	0.009364296	0.016051258	0.136564995	0.136564995	0.179911738	0.12431831
6107	ZK809.2.1	7.264607377	WBGene00006491	acl-3	5.27E-05	0.000197267	16.34943379	0.292614701	1	0.032512745	0.001325367	0.031187377	0.050227024	0.050227024	-0.320917299	0.074093424
16830	ZK809.2.2	5.560088806	WBGene00006491	acl-3	0.009172295	0.012473885	6.788967388	0.610558374	1	0.067839819	0.022036641	0.045803179	0.123396087	0.123396087	-0.287817436	0.142031895
17613	R07E3.5a.2	6.34442801	WBGene00011106	acl-5	0.014654345	0.019043243	5.957555582	0.376956671	1	0.041884075	0.010433775	0.031450299	0.076399417	0.076399417	0.211101821	0.115227324
167	Y46G5A.21.1	7.670171091	WBGene00012911	acl-7	5.41E-10	7.42E-08	38.52291848	3.090943705	1	0.343438189	0.000817691	0.342620498	0.044347713	0.342620498	1.103182569	0.069186576
8643	ZK40.1.1	8.110686633	WBGene00022646	acl-9	0.000231543	0.000613161	13.55605942	0.046777626	1	0.005197514	0.00030225	0.004895264	0.040014903	0.040014903	-0.120711037	0.065068468
12377	C42D8.5a.2	2.956788234	WBGene00000039	acn-1	0.001133177	0.002095369	10.5962429	89.63889947	1	9.959877719	2.723792924	7.236084794	0.628682925	7.236084794	4.862875871	1.235313627
15588	C42D8.5a.1	6.303821545	WBGene00000039	acn-1	0.004876816	0.007160673	7.924561454	21.05919659	1	2.339910732	0.528829897	1.811080835	0.078085117	1.811080835	2.162691248	0.684328613
8349	ZK455.1.1	9.420582694	WBGene00000040	aco-1	0.000198878	0.000545205	13.84165515	0.240538866	1	0.026726541	8.50E-05	0.026641541	0.034273127	0.034273127	0.271739093	0.062583161
17900	ZK455.1.2	1.700275113	WBGene00000040	aco-1	0.01738705	0.022232112	5.656877556	25.51605354	1	2.83511706	1.813632344	1.021484716	1.27640619	1.27640619	2.244169436	0.951861418
8449	F54H12.1c.1	4.896342848	WBGene00000041	aco-2	0.000208332	0.000564362	13.75440566	3.876332789	1	0.430703643	0.158588389	0.272115255	0.189778448	0.272115255	1.141122811	0.278988691
14263	F08A8.1a.1	6.521029498	WBGene00008564	acox-1.1	0.002549421	0.004090798	9.10478219	1.919053068	1	0.213228119	0.161759602	0.051468516	0.069644545	0.069644545	0.80006662	0.267177692
14264	F08A8.1c.1	6.521029498	WBGene00008564	acox-1.1	0.002549421	0.004090798	9.10478219	1.919053068	1	0.213228119	0.161759602	0.051468516	0.069644545	0.069644545	0.80006662	0.267177692
17334	F08A8.1b.2	2.42891948	WBGene00008564	acox-1.1	0.012200712	0.016109952	6.281466122	15.73006495	1	1.747784994	1.111554436	0.636230558	0.85176974	0.85176974	1.829273666	0.736515987
12294	F08A8.4.2	3.135544712	WBGene00008567	acox-1.4	0.001085459	0.002020822	10.67580536	95.4040034	1	10.60044482	2.051316741	8.549128082	0.566225782	8.549128082	5.027068277	1.269359381
18966	F58F9.7.1	7.296972628	WBGene00019060	acox-3	0.035008206	0.042247591	4.444774857	1.472755267	1	0.163639474	0.069146184	0.09449329	0.049665101	0.09449329	0.466959632	0.2153633
6094	ZC504.2.1	2.745153358	WBGene00000047	acr-8	5.22E-05	0.000196014	16.36688085	60.47385848	1	6.719317609	0.274587832	6.444729777	0.710799949	6.444729777	4.423196634	0.760335035
4932	F41C3.3.1	8.449373274	WBGene00018269	acs-11	2.19E-05	0.000101802	18.01329982	0.472431332	1	0.05249237	0.000223047	0.052269323	0.037601985	0.052269323	0.398496801	0.063554733
954	F11A3.1.2	7.245939616	WBGene00008669	acs-14	6.30E-08	1.51E-06	29.2673314	2.77125926	1	0.307917696	0.007001155	0.30091654	0.050559759	0.30091654	1.0253416	0.088256254
3681	F11A3.1.1	6.953789561	WBGene00008669	acs-14	6.89E-06	4.28E-05	20.22409372	3.372356359	1	0.374706262	0.012890134	0.361816128	0.056718653	0.361816128	1.08331668	0.148057216
4862	C46F4.2.3	7.391882309	WBGene00016716	acs-17	2.05E-05	9.66E-05	18.14032977	1.119040512	1	0.124337835	0.006504121	0.117833713	0.048120541	0.117833713	0.613141722	0.094652941
6368	C46F4.2.2	6.651869143	WBGene00016716	acs-17	6.30E-05	0.000226502	16.00970918	2.372499511	1	0.263611057	0.025018184	0.238592873	0.06521648	0.238592873	0.872330108	0.153313399
3350	D1009.1d.2	4.603872108	WBGene00017012	acs-22	4.89E-06	3.34E-05	20.87851474	8.370661853	1	0.930073539	0.061124358	0.868949181	0.23051321	0.868949181	1.714803763	0.225752297
6104	D1009.1d.1	5.16718467	WBGene00017012	acs-22	5.26E-05	0.000197157	16.35274821	2.442518542	1	0.271390949	0.052082854	0.219308096	0.158565266	0.219308096	0.911311614	0.183530748
10760	T04C12.6.4	9.467735513	WBGene00000063	act-1	0.000577586	0.001228596	11.84686239	0.170931158	1	0.018992351	0.000339508	0.018652842	0.034235715	0.034235715	-0.215637058	0.063483066
15950	T04C12.6.2	10.55277088	WBGene00000063	act-1	0.005845125	0.008387663	7.597439449	0.123138007	1	0.013682001	5.67E-05	0.013625257	0.036540878	0.036540878	-0.124610914	0.067969292
1614	T04C12.5.1	10.854646	WBGene00000064	act-2	3.61E-07	5.12E-06	25.89055822	0.917026328	1	0.101891814	2.79E-05	0.101863868	0.038362895	0.101863868	-0.588422087	0.070574128
2899	T04C12.5.3	7.189927705	WBGene00000064	act-2	2.97E-06	2.34E-05	21.83615607	3.313112829	1	0.368123648	0.011756939	0.356366708	0.051597629	0.356366708	-1.08563761	0.135386535
15046	T04C12.4.1	10.50860238	WBGene00000065	act-3	0.003707321	0.005639583	8.421880825	0.070061328	1	0.007784592	4.95E-05	0.007735127	0.036321452	0.036321452	-0.069207419	0.067600813
14071	M03F4.2b.5	4.599143999	WBGene00000066	act-4	0.002312638	0.003761755	9.283210037	0.763543591	1	0.084838177	0.037914907	0.04692327	0.231230504	0.231230504	-0.352200539	0.179258066
17312	C44F1.5.2	4.803084585	WBGene00000070	acy-3	0.012045673	0.015924529	6.304134115	41.87917546	1	4.653241718	1.225090636	3.428151082	0.201979416	3.428151082	2.826790576	1.046477736
18641	C44F1.5.1	5.170631349	WBGene00000070	acy-3	0.027472944	0.033732135	4.860840848	6.661976132	1	0.74021957	1.065835571	-0.325616	0.158208135	0.158208135	1.389868292	0.662696956
3415	T20H4.4.1	8.08914345	WBGene00000080	adr-2	5.21E-06	3.49E-05	20.75903228	0.447410006	1	0.049712223	0.000565447	0.049146776	0.040193106	0.049146776	-0.40499353	0.065971369
7051	R06C7.5a.1	8.00525591	WBGene00011064	adsl-1	9.45E-05	0.00030682	15.24324405	0.238307175	1	0.026478575	0.000351485	0.02612709	0.040916301	0.040916301	-0.279860517	0.065734091
17636	F08C6.1b.2	5.625996928	WBGene00000083	adt-2	0.014862591	0.019287576	5.932683689	0.681272845	1	0.075696983	0.03470707	0.040989912	0.118275742	0.118275742	0.290379725	0.156288303
16263	D2030.10a.1	6.245838064	WBGene00000084	aex-1	0.006864503	0.009660871	7.308085328	0.393304256	1	0.043700473	0.034887169	0.008813304	0.080610991	0.080610991	0.277747402	0.146828642
13747	R06A4.8.1	7.45462867	WBGene00011050	agl-1	0.002013057	0.00335163	9.537591552	1.548015995	1	0.172001777	0.018523929	0.153477848	0.04717778	0.153477848	-0.620352703	0.17116108
17621	R06A4.8.2	8.458161244	WBGene00011050	agl-1	0.014707029	0.019103029	5.951229022	0.173651201	1	0.019294578	0.002649108	0.01664547	0.037548715	0.037548715	-0.142694754	0.078341151
17820	F32A6.4a.1	6.582516735	WBGene00000092	ags-3	0.016613819	0.021338782	5.736716871	0.111927867	1	0.01243643	0.038183331	-0.025746901	0.067504497	0.067504497	-0.046490263	0.147562333
18074	F32A6.4b	2.9156181	WBGene00000092	ags-3	0.019031242	0.024098487	5.498642488	1.007755258	1	0.111972806	0.380410631	-0.268437825	0.643941067	0.643941067	-0.040648841	0.465587641
13005	Y62E10A.5a.1	6.462173035	WBGene00000093	agt-1	0.001494856	0.002630663	10.08494553	0.112313275	1	0.012479253	0.001384557	0.011094696	0.071793838	0.071793838	-0.080520101	0.086079586
3410	K02F2.2.1	10.61298716	WBGene00019322	ahcy-1	5.18E-06	3.48E-05	20.7692999	0.666449968	1	0.074049996	0.000371656	0.07367834	0.036858888	0.07367834	-0.485558154	0.069374827
4010	K02F2.2.2	9.463332376	WBGene00019322	ahcy-1	9.77E-06	5.57E-05	19.5568215	1.488020064	1	0.165335563	0.00391804	0.161417523	0.034238737	0.161417523	-0.715883593	0.101684996
5348	C01G10.8.2	8.860881337	WBGene00007235	ahsa-1	3.03E-05	0.000129504	17.40138931	0.833651142	1	0.092627905	0.003263869	0.089364036	0.035578865	0.089364036	-0.525329379	0.084771384
17177	B0041.2c.2	7.669474141	WBGene00015007	ain-2	0.011073919	0.01475577	6.453416543	0.421544638	1	0.046838293	0.005887805	0.040950489	0.044355958	0.044355958	0.284495685	0.104690055
5537	K07C11.2.1	8.616651762	WBGene00000098	air-1	3.55E-05	0.000146565	17.09935365	0.703720899	1	0.078191211	0.001939517	0.076251694	0.036665006	0.076251694	-0.481114199	0.079070765
9031	D1022.7a.1	5.812302564	WBGene00000101	aka-1	0.00028062	0.000711097	13.19551746	2.817059097	1	0.313006566	0.064938396	0.24806817	0.104919557	0.24806817	-0.911582315	0.192302275
17528	D1022.7b.2	8.127858697	WBGene00000101	aka-1	0.013851172	0.018086811	6.057013625	0.596210303	1	0.066245589	0.021429392	0.044816197	0.039875054	0.044816197	-0.332624645	0.12641448
15445	C56G2.1b.1	7.975769007	WBGene00016977	akap-1	0.004525404	0.006705343	8.059965839	0.909323692	1	0.101035966	0.002454198	0.098581768	0.041181543	0.098581768	0.451813951	0.141241651
17504	C56G2.1b.2	4.137400952	WBGene00016977	akap-1	0.013554684	0.017723927	6.095235723	38.36388681	1	4.262654091	2.414172436	1.848481655	0.309857873	1.848481655	2.674059752	1.012111603
6947	E01A2.6.1	8.831584121	WBGene00017088	akir-1	8.93E-05	0.000294199	15.35026427	0.233835073	1	0.025981675	0.00132465	0.024657025	0.035692028	0.035692028	-0.282448433	0.066211474
7335	C12D8.10b.1	7.037695495	WBGene00000102	akt-1	0.000113632	0.000354572	14.89552283	1.001332949	1	0.111259217	0.003513612	0.107745604	0.054753592	0.107745604	0.558404257	0.105307802
9947	C12D8.10a.1	8.804420361	WBGene00000102	akt-1	0.000418124	0.000962102	12.44940791	0.271029496	1	0.030114388	0.000395602	0.029718787	0.035801066	0.035801066	-0.277196011	0.063373242
13917	C12D8.10b.2	3.623485847	WBGene00000102	akt-1	0.002177474	0.00358109	9.393572887	3.32409047	1	0.369343386	0.17770791	0.191635475	0.423748884	0.423748884	0.935672026	0.326855022
4183	T05D4.1.1	8.733797412	WBGene00011474	aldo-1	1.13E-05	6.20E-05	19.27215955	0.834543341	1	0.092727038	0.000168794	0.092558244	0.036103248	0.092558244	0.534869773	0.077242849
7234	F01F1.12a.1	10.81557014	WBGene00017166	aldo-2	0.000106708	0.00033759	15.01414297	0.379102233	1	0.04212247	7.00E-05	0.042052436	0.038094189	0.042052436	0.347499543	0.070314125
10069	F01F1.12a.2	9.559975626	WBGene00017166	aldo-2	0.000440121	0.001000445	12.35366834	0.201572971	1	0.022396997	0.000591917	0.02180508	0.034194743	0.034194743	-0.240160533	0.064482434
16343	F01F1.12b.1	3.75798303	WBGene00017166	aldo-2	0.007177433	0.010051832	7.228019777	27.53178899	1	3.059087666	1.086878119	1.972209547	0.390732671	1.972209547	2.400305957	0.810188783
15490	F18A1.6b.2	7.423443558	WBGene00017547	alfa-1	0.004621425	0.006828611	8.021931643	0.375216475	1	0.041690719	0.007190734	0.034499985	0.047638931	0.047638931	-0.282868889	0.093589383
18432	F18A1.6b.3	6.468565109	WBGene00017547	alfa-1	0.023705348	0.029436198	5.116062377	2.616128051	1	0.290680895	0.334729352	-0.044048458	0.071555567	0.071555567	-0.810987179	0.375137455
16141	ZK757.3a.1	4.507974572	WBGene00006449	alg-4	0.006454244	0.009151009	7.418894915	8.345711317	1	0.927301257	1.102394813	-0.175093556	0.245413161	0.245413161	1.778485699	0.677504116
959	F54D8.3a.1	9.5202849	WBGene00000107	alh-1	6.44E-08	1.54E-06	29.22726102	1.468112111	1	0.163123568	0.000711487	0.162412081	0.034207148	0.162412081	0.746304084	0.064757638
9285	F54D8.3a.2	8.716857662	WBGene00000107	alh-1	0.000315049	0.000776611	12.97873502	1.856959096	1	0.206328788	0.003140379	0.203188409	0.036179779	0.203188409	0.737221938	0.157831972
10227	F54D8.3b.3	3.68049997	WBGene00000107	alh-1	0.000469581	0.001050797	12.23274179	2.776942609	1	0.308549179	0.128058485	0.180490694	0.409453073	0.409453073	0.9619259	0.292136491
17892	F42G9.5b.2	6.481872236	WBGene00000117	alh-11	0.017295903	0.022124325	5.6660964	0.610426951	1	0.067825217	0.039983906	0.027841311	0.07106334	0.07106334	-0.30973585	0.150962973
15160	Y69F12A.2a.1	7.044597853	WBGene00000118	alh-12	0.003939864	0.005948258	8.311325166	0.769167629	1	0.08546307	0.018200305	0.067262765	0.054599215	0.067262765	0.419550802	0.128279078
3929	T05H4.13a.1	7.90478704	WBGene00000110	alh-4	8.89E-06	5.18E-05	19.73593301	0.444946412	1	0.04943849	0.001748707	0.047689783	0.04184566	0.047689783	0.403212407	0.070375666
5318	T05H4.13b.1	8.180564376	WBGene00000110	alh-4	2.96E-05	0.000127305	17.44454463	0.52462541	1	0.058291712	0.000862758	0.057428954	0.039457861	0.057428954	0.416925908	0.06710342
7827	T05H4.13c.1	6.900292317	WBGene00000110	alh-4	0.000150781	0.00044092	14.36242871	0.447426818	1	0.049714091	0.004779508	0.044934582	0.058058521	0.058058521	0.378160039	0.087068485
8364	F56D12.1a.2	8.057053903	WBGene00000112	alh-6	0.000200119	0.000547559	13.8299636	0.104413657	1	0.011601517	0.000973866	0.010627652	0.040464286	0.040464286	-0.185163699	0.067347573
17794	F56D12.1c.2	3.977960636	WBGene00000112	alh-6	0.01634718	0.02102699	5.765140268	1.43958258	1	0.15995362	0.206141166	-0.046187546	0.341769234	0.341769234	-0.397987357	0.330613699
15270	F13D12.4a.2	10.86901063	WBGene00000114	alh-8	0.004153511	0.006225643	8.215454464	0.1299127	1	0.014434744	0.000101759	0.014332985	0.038464229	0.038464229	0.14133913	0.070924626
18153	F13D12.4a.1	6.482289079	WBGene00000114	alh-8	0.019831923	0.025004851	5.426629242	0.903328576	1	0.100369842	0.050559249	0.049810593	0.071048004	0.071048004	0.385209973	0.164373692
1607	F01F1.6.2	7.654774248	WBGene00000115	alh-9	3.57E-07	5.08E-06	25.91420581	2.475027906	1	0.275003101	0.009111954	0.265891147	0.044531109	0.265891147	-0.957681128	0.095431925
2406	F01F1.6.1	7.993970338	WBGene00000115	alh-9	1.51E-06	1.43E-05	23.13183829	0.944881576	1	0.104986842	0.003345543	0.101641299	0.041017115	0.101641299	-0.58649365	0.074339406
6755	Y51H7C.5.1	7.24317009	WBGene00021783	alkb-1	8.01E-05	0.000271393	15.55600395	0.180694676	1	0.020077186	0.000750344	0.019326842	0.050609672	0.050609672	-0.253402853	0.072754505
5085	C14B1.10.1	7.404479045	WBGene00007581	alkb-8	2.47E-05	0.000111214	17.78686333	0.724646954	1	0.080516328	0.004760746	0.075755582	0.047926486	0.075755582	-0.493395405	0.081658609
13035	C14B1.10.2	7.146749933	WBGene00007581	alkb-8	0.001512657	0.002655893	10.06313349	0.349811146	1	0.038867905	0.006758548	0.032109357	0.052440581	0.052440581	-0.293075973	0.088657434
5759	R10E12.1b.1	8.93627627	WBGene00007010	alx-1	4.22E-05	0.000167752	16.76936595	0.255010568	1	0.028334508	0.000311276	0.028023232	0.035308646	0.035308646	-0.299019892	0.06299275
1497	M18.7a.2	7.335258238	WBGene00000122	aly-3	2.84E-07	4.35E-06	26.35422648	1.738044403	1	0.193116045	0.00730789	0.185808155	0.049024029	0.185808155	-0.807247819	0.088205542
8330	M18.7b	6.458103491	WBGene00000122	aly-3	0.000196547	0.000540046	13.86380545	0.286671747	1	0.031852416	0.001655154	0.030197263	0.071946156	0.071946156	-0.295071609	0.086778051
14831	M18.7a.1	7.896773001	WBGene00000122	aly-3	0.0033593	0.005184232	8.601262497	0.352595482	1	0.039177276	0.002041221	0.037136055	0.04192305	0.04192305	-0.285295327	0.086345794
15566	F55D10.1.1	6.707986436	WBGene00018877	aman-1	0.004810747	0.007073646	7.949244016	0.165588525	1	0.018398725	0.011925262	0.006473463	0.063460173	0.063460173	-0.134733173	0.104512245
17156	F58G6.1.2	7.079105582	WBGene00010272	amph-1	0.010997512	0.014671897	6.465719244	0.147168623	1	0.016352069	0.005441183	0.010910886	0.053843732	0.053843732	0.048055346	0.086375661
4352	C17H12.13b.1	8.054172778	WBGene00015938	anat-1	1.33E-05	7.02E-05	18.96103917	0.442501308	1	0.049166812	0.000414686	0.048752126	0.040488972	0.048752126	-0.393097625	0.065680055
13412	W02G9.5c.2	6.794657952	WBGene00020955	angl-1	0.001753448	0.002992314	9.791244015	0.08599088	1	0.009554542	0.003281574	0.006272968	0.060909792	0.060909792	-0.06265793	0.085083163
17175	W02G9.5c.1	7.22591153	WBGene00020955	angl-1	0.011066393	0.014747458	6.454624552	0.255118541	1	0.028346505	0.001803465	0.02654304	0.050923957	0.050923957	-0.19377107	0.089791556
15968	B0303.2.1	4.440068869	WBGene00015124	anmt-1	0.005902007	0.00845974	7.579980784	0.4137343	1	0.045970478	0.106025553	-0.060055075	0.256399794	0.256399794	0.181372207	0.247682724
4718	T27E9.1a.3	10.64138865	WBGene00006439	ant-1.1	1.79E-05	8.70E-05	18.39663925	1.18763371	1	0.131959301	0.007842266	0.124117035	0.037016542	0.124117035	0.633175815	0.09626907
9716	T27E9.1d.6	11.62150825	WBGene00006439	ant-1.1	0.000383459	0.000903235	12.61112051	0.32866922	1	0.036518802	0.001093094	0.035425708	0.045935493	0.045935493	0.317384537	0.082711645
10151	T27E9.1d.38	4.669177903	WBGene00006439	ant-1.1	0.000453428	0.001022268	12.29806553	0.305039435	1	0.033893271	0.026230235	0.007663035	0.220793492	0.220793492	0.261251985	0.163488233
10609	T27E9.1d.34	4.379911529	WBGene00006439	ant-1.1	0.000543711	0.001172899	11.95944376	0.095419476	1	0.010602164	0.037072794	-0.02647063	0.266421654	0.266421654	0.082415606	0.186014259
12280	T27E9.1d.31	4.061994606	WBGene00006439	ant-1.1	0.001079784	0.002012548	10.6855031	0.126558881	1	0.014062098	0.060620857	-0.046558759	0.324594804	0.324594804	-0.011560672	0.222218978
12582	T27E9.1d.1	4.597946987	WBGene00006439	ant-1.1	0.001242484	0.002260211	10.42607667	0.439366714	1	0.048818524	0.03769181	0.011126714	0.23141239	0.23141239	0.263316748	0.179046265
12897	T27E9.1d.21	4.921829192	WBGene00006439	ant-1.1	0.001429227	0.002536251	10.16769638	0.837478994	1	0.093053222	0.023005811	0.070047411	0.186573905	0.186573905	0.425350855	0.153081469
13285	T27E9.1d.10	4.2485508	WBGene00006439	ant-1.1	0.001671259	0.00287932	9.879549506	0.411943181	1	0.045771465	0.041387732	0.004383732	0.289245133	0.289245133	0.145106607	0.195806253
13706	T27E9.1d.8	4.94265523	WBGene00006439	ant-1.1	0.001982975	0.003311282	9.565228536	0.414175897	1	0.046019544	0.022686273	0.023333271	0.183996748	0.183996748	0.21482886	0.152228181
13728	T27E9.1d.28	3.894808532	WBGene00006439	ant-1.1	0.001998403	0.003331837	9.551001586	0.567334068	1	0.063037119	0.080596828	-0.01755971	0.359576394	0.359576394	0.289383996	0.246829114
14243	T27E9.1d.33	5.294778221	WBGene00006439	ant-1.1	0.00252256	0.004053782	9.12415799	0.240529725	1	0.026725525	0.017008227	0.009717298	0.146001481	0.146001481	0.085976086	0.137937012
14317	T27E9.1a.2	9.00220341	WBGene00006439	ant-1.1	0.002606988	0.004167393	9.063946022	0.261007519	1	0.029000835	0.006266752	0.022734084	0.035096893	0.035096893	0.247122802	0.079668644
14902	T27E9.1d.2	4.082157534	WBGene00006439	ant-1.1	0.003499588	0.005375022	8.526777347	0.88694197	1	0.098549108	0.169546033	-0.070996925	0.320592949	0.320592949	0.530864387	0.304236148
15328	T27E9.1d.29	3.434171917	WBGene00006439	ant-1.1	0.004266783	0.006371225	8.166641872	1.685245869	1	0.187249541	0.11287595	0.074373591	0.474565662	0.474565662	0.51986311	0.294849711
15392	T27E9.1d.13	4.132506009	WBGene00006439	ant-1.1	0.004411808	0.006560385	8.106036716	1.006437565	1	0.111826396	0.068631441	0.043194955	0.310795666	0.310795666	0.354486653	0.226380665
15564	T27E9.1d.7	3.362967836	WBGene00006439	ant-1.1	0.004808204	0.007070547	7.950201002	0.680826419	1	0.07564738	0.158495826	-0.082848446	0.495084244	0.495084244	0.247872803	0.328209697
15728	T27E9.1d.32	5.640845708	WBGene00006439	ant-1.1	0.005283395	0.007688603	7.779789473	0.634158726	1	0.070462081	0.012692487	0.057769594	0.11714989	0.11714989	0.337501498	0.132172344
16641	T27E9.1d.11	3.935849031	WBGene00006439	ant-1.1	0.008321566	0.011445467	6.962929654	1.430992354	1	0.15899915	0.074329317	0.084669834	0.350684227	0.350684227	0.394742683	0.239777307
16783	T27E9.1d.24	3.581241993	WBGene00006439	ant-1.1	0.008994856	0.012266833	6.823847946	1.908108225	1	0.212012025	0.127548563	0.084463462	0.434634673	0.434634673	0.48946566	0.29670292
16812	T27E9.1d.37	3.84431932	WBGene00006439	ant-1.1	0.009094124	0.012380818	6.80424811	0.99755288	1	0.110839209	0.071184384	0.039654825	0.370798372	0.370798372	0.132356276	0.241549486
16987	T27E9.1d.35	3.224632795	WBGene00006439	ant-1.1	0.010012809	0.013491092	6.632616294	1.373190621	1	0.152576736	0.183521825	-0.030945089	0.537297719	0.537297719	0.289646454	0.350938506
17041	T27E9.1d.22	2.416366278	WBGene00006439	ant-1.1	0.010335157	0.01388129	6.576195394	5.714506705	1	0.634945189	0.645957277	-0.011012088	0.857852108	0.857852108	1.190103022	0.597718812
17075	T27E9.1d.42	3.389687008	WBGene00006439	ant-1.1	0.010523688	0.014106365	6.544026752	1.551294626	1	0.17236607	0.131188939	0.041177131	0.487291026	0.487291026	0.313698237	0.309560348
17500	T27E9.1d.9	4.243583305	WBGene00006439	ant-1.1	0.013521544	0.017684634	6.099561427	0.868129277	1	0.096458809	0.060700965	0.035757844	0.290139007	0.290139007	0.035913299	0.214818117
17530	T27E9.1d.40	4.570242102	WBGene00006439	ant-1.1	0.013858678	0.018094547	6.056056983	0.884855126	1	0.098317236	0.036143387	0.062173849	0.235654588	0.235654588	0.242058401	0.192142454
18166	T27E9.1d.12	3.695475027	WBGene00006439	ant-1.1	0.020004735	0.025204689	5.411481164	1.371864456	1	0.152429384	0.083484958	0.068944426	0.405772206	0.405772206	0.082058905	0.260291212
18436	T27E9.1d.16	2.648764635	WBGene00006439	ant-1.1	0.023771979	0.029512533	5.111192253	3.904971568	1	0.43388573	0.641438442	-0.207552712	0.751348644	0.751348644	0.806577296	0.581109393
18497	T27E9.1d.41	3.704119218	WBGene00006439	ant-1.1	0.024789263	0.030673983	5.038547745	1.421050124	1	0.157894458	0.08075621	0.077138249	0.403661288	0.403661288	-0.064145858	0.265590229
18541	T27E9.1d.44	2.756761288	WBGene00006439	ant-1.1	0.025560134	0.031552793	4.985531394	2.334519386	1	0.259391043	0.300809665	-0.041418622	0.706053458	0.706053458	0.188986365	0.440790302
18735	T27E9.1d.5	1.530116609	WBGene00006439	ant-1.1	0.029465	0.035996526	4.740237714	8.217483902	1	0.913053767	0.825751226	0.087302541	1.399572463	1.399572463	1.068999866	0.733606604
18925	T27E9.1d.36	1.691992695	WBGene00006439	ant-1.1	0.033891216	0.040988225	4.500183521	15.68129359	1	1.742365955	0.737938825	1.00442713	1.282167542	1.282167542	1.499147414	0.70931961
19042	T27E9.1d.30	2.493515302	WBGene00006439	ant-1.1	0.037053793	0.044537717	4.347937571	1.330645582	1	0.147849509	0.700722424	-0.552872915	0.821078781	0.821078781	0.005549894	0.610643779
10718	T20B5.1.2	7.784589909	WBGene00000161	apa-2	0.000568932	0.001214874	11.87497759	0.036033364	1	0.004003707	0.000586974	0.003416733	0.043062986	0.043062986	-0.061519727	0.067728521
13148	F15H10.3a.2	5.764522569	WBGene00000144	apc-10	0.001577076	0.002745313	9.986318714	0.777903595	1	0.086433733	0.00653637	0.079897363	0.108182836	0.108182836	-0.437547832	0.122328111
14218	F15H10.3a.1	4.57337582	WBGene00000144	apc-10	0.002493822	0.004014531	9.145120392	1.614137141	1	0.179348571	0.034619454	0.144729117	0.23517164	0.23517164	-0.602412313	0.188000752
6940	F35G12.9.2	5.138251026	WBGene00000145	apc-11	8.90E-05	0.000293601	15.35628054	0.603783008	1	0.067087001	0.010222451	0.05686455	0.161602525	0.161602525	-0.453907101	0.130715732
8932	F35G12.9.1	6.543985657	WBGene00000145	apc-11	0.0002701	0.000692072	13.26713423	0.4291163	1	0.047679589	0.001677026	0.046002563	0.068833115	0.068833115	-0.354038918	0.085343991
3037	T05H10.2.1	7.773301699	WBGene00000151	apn-1	3.49E-06	2.63E-05	21.52606241	0.534211208	1	0.059356801	0.000800968	0.058555833	0.043183932	0.058555833	-0.44308199	0.068430695
12766	K08D9.3b	5.148890465	WBGene00000168	apx-1	0.001352052	0.002424076	10.27007713	0.248297884	1	0.027588654	0.013064219	0.014524434	0.160477499	0.160477499	-0.127986764	0.1347919
1899	C01G6.1b.1	7.229770993	WBGene00000170	aqp-2	6.42E-07	7.73E-06	24.78172425	2.490369952	1	0.276707772	0.003788279	0.272919494	0.050853186	0.272919494	0.956058465	0.101304117
16190	C01G6.1a.1	8.732991965	WBGene00000170	aqp-2	0.006609464	0.00934388	7.37614648	1.306623095	1	0.145180344	0.000328424	0.14485192	0.036106851	0.14485192	0.526399297	0.175197395
12051	M02F4.8.2	7.261857349	WBGene00000175	aqp-7	0.000984771	0.001869716	10.8559833	0.414157412	1	0.04601749	0.005343509	0.040673981	0.050275639	0.050275639	0.329842696	0.084311002
17992	M02F4.8.1	7.326513143	WBGene00000175	aqp-7	0.018278926	0.023253004	5.569217694	0.344023943	1	0.038224883	0.00457247	0.033652413	0.049168258	0.049168258	0.231584869	0.102456104
11795	B0336.2.3	8.635106513	WBGene00000182	arf-1.2	0.000881572	0.001710614	11.06111251	0.111830009	1	0.012425557	0.001486813	0.010938744	0.03657143	0.03657143	-0.162364096	0.066983242
16828	B0336.2.1	8.645088754	WBGene00000182	arf-1.2	0.009163138	0.012462914	6.790750399	0.237446567	1	0.026382952	0.001507962	0.02487499	0.036521612	0.036521612	-0.207866535	0.080444181
827	C27A12.8.1	8.330012485	WBGene00016158	ari-1.1	3.89E-08	1.08E-06	30.20352652	1.458681323	1	0.162075703	0.000701737	0.161373965	0.038371193	0.161373965	-0.746926353	0.065417989
9085	C27A12.7a.2	7.860407605	WBGene00016157	ari-1.2	0.00028816	0.000725966	13.14582936	0.704861429	1	0.078317937	0.006101952	0.072215984	0.042280742	0.072215984	-0.455579697	0.096431135
3073	Y73F8A.34a.1	8.065244824	WBGene00013538	ari-1.4	3.61E-06	2.69E-05	21.46313456	0.918554824	1	0.102061647	0.002632251	0.099429396	0.040394411	0.099429396	-0.570282541	0.072628983
6524	Y73F8A.34a.2	7.580726238	WBGene00013538	ari-1.4	6.90E-05	0.000242091	15.8379164	0.509372965	1	0.056596996	0.007063958	0.049533038	0.045451255	0.049533038	-0.414106137	0.085899355
8957	Y73F8A.34b.2	6.116605107	WBGene00013538	ari-1.4	0.000272408	0.000696089	13.25118292	2.219738579	1	0.24663762	0.010087509	0.23655011	0.086852844	0.23655011	-0.809986059	0.17022706
17392	Y73F8A.34b.1	2.581451483	WBGene00013538	ari-1.4	0.012565124	0.016535795	6.229330469	18.61543481	1	2.068381646	0.924868135	1.143513511	0.780897403	1.143513511	-1.876878628	0.700312479
11873	F54C9.10.1	7.292707043	WBGene00000187	arl-1	0.000909705	0.001753671	11.00287801	0.046822977	1	0.005202553	0.00069234	0.004510213	0.049738094	0.049738094	-0.024228149	0.072073155
4273	F20D1.5	3.509604266	WBGene00000191	arl-7	1.24E-05	6.64E-05	19.10285756	13.81739946	1	1.535266606	0.043656492	1.491610115	0.453682864	1.491610115	-2.173288007	0.316973781
3765	Y53F4B.22a.2	8.313181773	WBGene00013168	arp-1	7.61E-06	4.63E-05	20.03337806	0.502124363	1	0.055791596	0.001117026	0.05467457	0.038486606	0.05467457	-0.422150704	0.066732733
9772	R06B9.3.1	7.387767315	WBGene00011054	arrd-13	0.00039181	0.000917751	12.57085351	0.137320101	1	0.015257789	0.000557883	0.014699906	0.048184469	0.048184469	-0.188970717	0.070773762
12185	F35F10.12.2	5.519749513	WBGene00018061	arrd-19	0.001033093	0.001940537	10.76729561	0.216539755	1	0.024059973	0.005398422	0.018661551	0.126626618	0.126626618	-0.156371414	0.115198231
14349	C04E12.11	3.41849889	WBGene00015440	arrd-20	0.002659543	0.00424222	9.027456461	0.82505145	1	0.091672383	0.028934236	0.062738148	0.47901384	0.47901384	0.117644636	0.232173636
13135	C04E12.12	3.232195463	WBGene00015441	arrd-21	0.001569394	0.0027347	9.995310524	0.94225075	1	0.104694528	0.043090176	0.061604352	0.53490665	0.53490665	0.324883342	0.258206488
593	K11D2.2.3	8.492882497	WBGene00010769	asah-1	1.35E-08	5.20E-07	32.26363504	4.161414618	1	0.462379402	0.001870667	0.460508735	0.037342687	0.460508735	1.26477062	0.090084076
1545	K11D2.2.1	6.084876625	WBGene00010769	asah-1	3.19E-07	4.73E-06	26.13130106	6.362680526	1	0.706964503	0.072900577	0.634063926	0.088515458	0.634063926	1.55863708	0.193456611
17728	K11D2.2.2	5.847866742	WBGene00010769	asah-1	0.015740511	0.020322023	5.831632372	13.67657292	1	1.519619213	1.371787034	0.147832179	0.102564803	0.147832179	1.796051133	0.747058301
4305	F35G12.10.2	8.295471796	WBGene00000206	asb-1	1.29E-05	6.83E-05	19.03197558	0.483165918	1	0.053685102	0.001973617	0.051711485	0.038609934	0.051711485	-0.411734984	0.069311775
8205	F35G12.10.1	8.417761733	WBGene00000206	asb-1	0.000184212	0.000513848	13.98564593	0.330511944	1	0.036723549	0.001512673	0.035210877	0.037797383	0.037797383	-0.318144102	0.067580278
2566	F02E8.1.1	9.522608795	WBGene00000207	asb-2	1.89E-06	1.68E-05	22.70701082	0.667802948	1	0.074200328	0.000533924	0.073666403	0.034206204	0.073666403	0.492191303	0.064212275
13434	F02E8.1.2	7.9751111	WBGene00000207	asb-2	0.001771516	0.003018197	9.772394546	1.266040886	1	0.14067121	0.014613521	0.126057688	0.041187529	0.126057688	0.564965987	0.152982756
13329	R74.5a.2	6.272438517	WBGene00011279	asd-1	0.001701023	0.002920925	9.847072236	4.45877235	1	0.49541915	0.262170247	0.233248903	0.079431238	0.233248903	-1.114094159	0.335217742
18227	R74.5a.1	7.69433412	WBGene00011279	asd-1	0.020738645	0.026041922	5.348622818	0.457467166	1	0.050829685	0.008053532	0.042776153	0.044065136	0.044065136	-0.27820491	0.114885211
14191	B0252.2.1	6.102184046	WBGene00000211	asm-1	0.002454395	0.003958579	9.174282849	0.315237447	1	0.035026383	0.011319225	0.023707158	0.087602144	0.087602144	0.240607638	0.112773107
4456	F47G3.2	4.839218895	WBGene00018577	asna-2	1.44E-05	7.42E-05	18.81055633	1.587483127	1	0.176387014	0.007699585	0.168687429	0.197163527	0.197163527	-0.748710565	0.133711648
796	Y39B6A.20.1	12.09381286	WBGene00000214	asp-1	3.39E-08	9.71E-07	30.47274513	2.082976094	1	0.231441788	9.60E-06	0.231432187	0.053281835	0.231432187	0.898579868	0.088092163
647	F21F8.2	1.816447258	WBGene00017677	asp-11	1.80E-08	6.35E-07	31.70322388	53.66225395	1	5.962472661	0.050330037	5.912142624	1.198012892	5.912142624	4.574800407	0.429052529
7937	F21F8.4.1	6.497156396	WBGene00017678	asp-12	0.000159859	0.000460964	14.25237092	3.197876743	1	0.355319638	0.013611943	0.341707695	0.070504304	0.341707695	0.988432247	0.194342607
18991	F21F8.4.2	5.949854829	WBGene00017678	asp-12	0.035695369	0.043018313	4.411598933	2.626602051	1	0.291844672	0.394740787	-0.102896115	0.096167345	0.096167345	0.788482481	0.408385307
255	F21F8.3.1	10.89199602	WBGene00000218	asp-5	1.29E-09	1.15E-07	36.83250076	3.830359902	1	0.425595545	2.37E-05	0.425571801	0.038629263	0.425571801	1.222702076	0.070934341
14583	F54B3.3.2	8.057812859	WBGene00010015	atad-3	0.002996581	0.004702808	8.809548979	0.724366095	1	0.080485122	0.010554384	0.069930738	0.040457793	0.069930738	-0.414482279	0.121424297
16124	F54B3.3.1	7.643528222	WBGene00010015	atad-3	0.006400907	0.009086081	7.433827004	0.855778605	1	0.095086512	0.029043119	0.066043393	0.044666742	0.066043393	-0.427095287	0.141377623
6437	T04C10.4.2	7.048940103	WBGene00000221	atf-5	6.54E-05	0.000232686	15.9383183	1.134743799	1	0.126082644	0.012831762	0.113250882	0.054502656	0.113250882	0.602756521	0.106408468
18555	T04C10.4.1	7.195994124	WBGene00000221	atf-5	0.025754534	0.031767071	4.972423674	0.564755243	1	0.062750583	0.008038988	0.054711594	0.051482282	0.054711594	0.301544173	0.12989092
7689	C07G2.2c.1	6.882622271	WBGene00000223	atf-7	0.000138932	0.000413562	14.51656796	2.525583821	1	0.280620425	0.005092755	0.27552767	0.058516271	0.27552767	0.881943843	0.170443754
1467	ZC376.7b.2	6.484768693	WBGene00013878	atfs-1	2.66E-07	4.15E-06	26.48222338	4.180427522	1	0.464491947	0.026097896	0.438394051	0.07095688	0.438394051	-1.250459152	0.131250767
3776	ZC376.7a.1	6.618344814	WBGene00013878	atfs-1	7.67E-06	4.65E-05	20.01904075	2.544001573	1	0.282666841	0.018481212	0.264185629	0.066306064	0.264185629	-0.939450957	0.12991946
5754	ZC376.7b.1	4.310634693	WBGene00013878	atfs-1	4.21E-05	0.000167551	16.7732071	22.87030287	1	2.541144763	0.680355463	1.8607893	0.278282711	1.8607893	-2.789393945	0.541241763
8504	ZC376.7c.2	7.898740073	WBGene00013878	atfs-1	0.000215491	0.00057998	13.69094659	0.160878304	1	0.017875367	0.002444657	0.01543071	0.041904007	0.041904007	-0.230542736	0.072358711
17007	ZC376.7d.2	4.92038103	WBGene00013878	atfs-1	0.01017095	0.013688052	6.604707714	0.619440983	1	0.068826776	0.040755238	0.028071538	0.186754496	0.186754496	-0.181346152	0.174765776
14514	D2007.5.1	7.370342229	WBGene00017045	atg-13	0.002895881	0.004566689	8.87193455	0.086405074	1	0.009600564	0.002771042	0.006829522	0.048458137	0.048458137	0.059826788	0.076924953
18404	D2007.5.2	6.576390391	WBGene00017045	atg-13	0.023306891	0.028985444	5.145485622	0.226924652	1	0.02521385	0.011503924	0.013709927	0.067712972	0.067712972	-0.009877954	0.106461429
14639	M03A8.2.1	8.17782715	WBGene00019748	atg-2	0.003056523	0.004778858	8.773416913	2.689238261	1	0.298804251	0.034222381	0.264581871	0.039479084	0.264581871	0.797629518	0.234382822
11499	Y87G2A.3a.1	6.323561563	WBGene00013595	atg-4.1	0.000780395	0.001553055	11.28729038	0.189232947	1	0.021025883	0.004374966	0.016650917	0.077259294	0.077259294	-0.202070672	0.095214267
14458	Y87G2A.3a.2	6.993983334	WBGene00013595	atg-4.1	0.002796981	0.004427812	8.935387485	0.424553305	1	0.047172589	0.004834479	0.042338111	0.055756795	0.055756795	0.31301906	0.094763119
15079	C05D11.7b.2	8.218204102	WBGene00015484	atgl-1	0.003783583	0.005742997	8.384865074	0.077864319	1	0.008651591	0.000736928	0.007914663	0.039170901	0.039170901	-0.050698326	0.065937597
15228	C38C6.2c.2	3.690782281	WBGene00000225	atgp-2	0.004081201	0.00613413	8.247328865	0.695135087	1	0.077237232	0.072625764	0.004611468	0.406922408	0.406922408	0.064887592	0.25076926
6885	K04G2.5d	5.462654376	WBGene00010564	ath-1	8.58E-05	0.000285316	15.42540818	1.50910381	1	0.167678201	0.019280158	0.148398043	0.131319343	0.148398043	-0.697505008	0.138254485
17510	K04G2.5a.1	6.378348809	WBGene00010564	ath-1	0.013649534	0.017841836	6.082915221	0.468812026	1	0.052090225	0.050588356	0.001501869	0.075029976	0.075029976	-0.292465829	0.165411512
17740	T06E4.3b.2	6.941439931	WBGene00000226	atl-1	0.015815964	0.020405625	5.823220084	0.848305913	1	0.094256213	0.015256631	0.078999582	0.057021865	0.078999582	-0.391302777	0.152563307
14635	H28O16.1a.5	11.49327717	WBGene00010419	atp-1	0.003050797	0.004771209	8.77683731	0.098066996	1	0.010896333	2.48E-05	0.010871531	0.044331587	0.044331587	-0.119356528	0.078205687
17723	H28O16.1d.4	4.903748796	WBGene00010419	atp-1	0.015728874	0.020312727	5.832933517	0.591902627	1	0.065766959	0.062153149	0.00361381	0.188841506	0.188841506	-0.065979273	0.198018249
18522	H28O16.1a.3	5.501217322	WBGene00010419	atp-1	0.025239055	0.031188398	5.007408953	0.774296227	1	0.086032914	0.092325144	-0.00629223	0.128134602	0.128134602	-0.300473308	0.21940097
18919	H28O16.1a.6	8.078414996	WBGene00010419	atp-1	0.033723859	0.040798758	4.508649423	0.15578775	1	0.01730975	0.010663545	0.006646205	0.040283003	0.040283003	-0.007166138	0.091641099
13765	C34E10.6.3	11.58021057	WBGene00000229	atp-2	0.002034156	0.0033823	9.518456441	0.064959685	1	0.007217743	9.13E-06	0.007208609	0.045402341	0.045402341	-0.101450423	0.079428106
7541	F27C1.7a.1	9.684097033	WBGene00000230	atp-3	0.000127294	0.000386356	14.68143198	0.246545357	1	0.027393929	0.000303714	0.027090215	0.034206967	0.034206967	0.282279773	0.063935449
15983	F27C1.7a.4	7.851137048	WBGene00000230	atp-3	0.005968113	0.008546467	7.5599051	0.217143946	1	0.024127105	0.007702572	0.016424533	0.042373684	0.042373684	0.192223455	0.085888643
15992	F27C1.7a.2	6.531523623	WBGene00000230	atp-3	0.005983123	0.008562604	7.555378487	0.14714249	1	0.016349166	0.010002648	0.006346518	0.069271756	0.069271756	-0.057941154	0.103200278
12797	T05H4.12.1	9.258626472	WBGene00020275	atp-4	0.001372022	0.002453922	10.24302746	0.042650089	1	0.004738899	0.000121562	0.004617337	0.034486656	0.034486656	0.052992746	0.062466078
16931	T05H4.12.2	6.784443911	WBGene00020275	atp-4	0.009690777	0.013100378	6.690872507	0.161079819	1	0.017897758	0.006250278	0.01164748	0.061200304	0.061200304	-0.051942088	0.091938059
17109	T05H4.12.3	5.882389742	WBGene00020275	atp-4	0.010694223	0.014306942	6.515433787	0.26741557	1	0.029712841	0.014382191	0.015330651	0.100340062	0.100340062	0.043524831	0.122320624
10356	C06H2.1.1	9.820007467	WBGene00007385	atp-5	0.000492737	0.001088903	12.14295183	0.042611891	1	0.004734655	5.79E-05	0.004676727	0.034309474	0.034309474	0.108226151	0.063644893
18949	C06H2.1.2	5.948764903	WBGene00007385	atp-5	0.034532066	0.041708176	4.468164619	1.113240683	1	0.123693409	0.017655989	0.106037421	0.096232911	0.106037421	0.40678988	0.187022147
7293	F28F8.6.1	6.664936771	WBGene00006446	atx-3	0.000110897	0.000347986	14.9414909	1.693923911	1	0.188213768	0.014545067	0.173668701	0.064799994	0.173668701	-0.726757602	0.13665328
14445	F28F8.6.2	7.36806574	WBGene00006446	atx-3	0.00278105	0.004406555	8.945821191	0.17890728	1	0.019878587	0.003968492	0.015910094	0.048494247	0.048494247	-0.176034821	0.079996851
18474	M01G5.6.1	5.816439723	WBGene00044341	ave-1	0.024342527	0.030158697	5.070060971	0.327698415	1	0.036410935	0.007857448	0.028553487	0.104642362	0.104642362	0.026615188	0.127657255
12710	B0207.12a.2	3.907214478	WBGene00000232	avr-14	0.001318423	0.002374198	10.31655369	4.584626513	1	0.509402946	0.302507718	0.206895228	0.356866934	0.356866934	1.219532972	0.386530456
18397	B0207.12a.1	0.812289899	WBGene00000232	avr-14	0.023140508	0.028789473	5.157926522	24.21039851	1	2.690044279	1.249365175	1.440679104	2.045680851	2.045680851	2.042826486	0.933880987
17514	R11G10.1b.1	3.780415603	WBGene00000233	avr-15	0.013676885	0.017873504	6.079378829	7.058162418	1	0.784240269	0.727141986	0.057098283	0.38546102	0.38546102	1.30311139	0.567725159
18396	R11G10.1b.2	4.474169495	WBGene00000233	avr-15	0.023122108	0.028768146	5.159308018	1.294453356	1	0.143828151	0.263293199	-0.119465048	0.250838449	0.250838449	0.465312618	0.351856101
8412	B0001.4b	7.592264098	WBGene00007089	B0001.4	0.000205001	0.000557782	13.78468046	0.404943986	1	0.044993776	0.004258369	0.040735408	0.045303585	0.045303585	-0.353404603	0.07901851
87	B0035.13.1	6.983587123	WBGene00007112	B0035.13	1.42E-10	3.71E-08	41.1349863	8.710466879	1	0.967829653	0.012632965	0.955196688	0.056001936	0.955196688	1.855542816	0.102638769
7382	B0035.13.2	5.976413654	WBGene00007112	B0035.13	0.000116261	0.000360468	14.85239178	13.19325493	1	1.465917215	0.232863513	1.233053702	0.094588438	1.233053702	2.025667816	0.383075037
5630	B0041.11.3	4.711232062	WBGene00206362	B0041.11	3.83E-05	0.000155739	16.95342967	2.401571694	1	0.266841299	0.011912013	0.254929287	0.214721872	0.254929287	-0.887370322	0.147140489
10544	B0041.11.1	3.402488817	WBGene00206362	B0041.11	0.000529856	0.001150166	12.00754366	1.305899553	1	0.14509995	0.048420829	0.096679122	0.483597188	0.483597188	-0.593238966	0.249526361
18599	B0041.11.2	2.862077023	WBGene00206362	B0041.11	0.02646783	0.032572761	4.925194031	4.280782113	1	0.475642457	0.212220311	0.263422146	0.664292963	0.664292963	-0.67617486	0.396090331
3590	B0041.8.1	7.701719067	WBGene00015011	B0041.8	6.32E-06	4.03E-05	20.38999057	0.919050209	1	0.10211669	0.001307544	0.100809146	0.043980021	0.100809146	-0.566228247	0.07665316
13815	B0205.10.1	4.33071201	WBGene00015024	B0205.10	0.002075529	0.003438633	9.481511074	8.810233277	1	0.978914809	0.846023576	0.132891232	0.274811083	0.274811083	1.818628972	0.599086316
18883	B0205.8.2	4.820144169	WBGene00015022	B0205.8	0.032808011	0.039766444	4.555769844	7.986782312	1	0.887420257	0.550935798	0.336484458	0.199691841	0.336484458	-1.09759182	0.498749075
6159	B0228.7.2	6.512286145	WBGene00015064	B0228.7	5.45E-05	0.000202615	16.28400805	1.218651714	1	0.135405746	0.00970661	0.125699136	0.069957533	0.125699136	0.627284597	0.108382839
12076	B0228.7.1	4.709877741	WBGene00015064	B0228.7	0.000992855	0.001881632	10.84084268	0.805204414	1	0.089467157	0.023353099	0.066114058	0.214915093	0.214915093	-0.418160913	0.158725826
12392	B0250.11	2.51127716	WBGene00050926	B0250.11	0.001140674	0.002106822	10.58405181	1.741688384	1	0.193520932	0.084389116	0.109131815	0.812815768	0.812815768	-0.677025816	0.353498635
13260	B0250.12	4.243216427	WBGene00050927	B0250.12	0.001650514	0.002848942	9.902533014	0.539883101	1	0.059987011	0.012803484	0.047183527	0.290205124	0.290205124	0.172494867	0.16429809
9425	B0250.3	3.625602107	WBGene00007120	B0250.3	0.000336276	0.000816718	12.85668504	0.425071328	1	0.047230148	0.027810505	0.019419642	0.423210179	0.423210179	-0.310217215	0.216363667
10517	B0250.4	5.16903746	WBGene00007121	B0250.4	0.000523653	0.001139618	12.02949437	0.134433855	1	0.014937095	0.005701936	0.009235159	0.158373164	0.158373164	0.036319094	0.122970845
5205	B0250.7c	5.95801763	WBGene00007124	B0250.7	2.70E-05	0.00011868	17.61866168	0.637615693	1	0.070846188	0.002598528	0.06824766	0.09567823	0.09567823	-0.478118628	0.099412659
8623	B0252.3c.2	5.502044813	WBGene00015088	B0252.3	0.000229406	0.000608912	13.57345942	1.970706943	1	0.218967438	0.008735928	0.21023151	0.128066953	0.21023151	0.767462952	0.157830365
18409	B0252.3c.1	1.222812728	WBGene00015088	B0252.3	0.023379517	0.029067869	5.140083974	37.35200879	1	4.150223198	1.059113013	3.091110186	1.649403564	3.091110186	2.48240055	1.047526314
4102	B0284.5	1.630859716	WBGene00045188	B0284.5	1.06E-05	5.93E-05	19.394409	25.74645011	1	2.860716679	0.152895624	2.707821055	1.325421351	2.707821055	3.017822753	0.502433058
12515	B0303.11a.1	4.913892063	WBGene00015131	B0303.11	0.001201422	0.002197214	10.48815683	2.866313589	1	0.318479288	0.087660486	0.230818802	0.187565904	0.230818802	0.86715651	0.222142728
13032	B0303.3.2	9.071840035	WBGene00015125	B0303.3	0.001511567	0.002654875	10.06446143	0.148910524	1	0.016545614	0.000369927	0.016175687	0.034897798	0.034897798	-0.180218037	0.063149743
17884	B0303.4.1	7.965468336	WBGene00015126	B0303.4	0.017228582	0.022049194	5.672937567	0.197185039	1	0.021909449	0.007524462	0.014384987	0.041275623	0.041275623	-0.138830774	0.086313406
6860	B0310.3.2	4.059820515	WBGene00015139	B0310.3	8.45E-05	0.000281875	15.45520904	5.70640402	1	0.634044891	0.024988709	0.609056182	0.32502902	0.609056182	1.343315002	0.244455112
8800	B0334.3a.1	8.82914825	WBGene00007143	B0334.3	0.000251476	0.000654067	13.40110473	0.486155454	1	0.054017273	0.002782811	0.051234462	0.035701644	0.051234462	0.380060679	0.079069639
8640	B0334.9	3.560536331	WBGene00007147	B0334.9	0.000231353	0.00061287	13.55760071	1.073770052	1	0.119307784	0.035259086	0.084048698	0.440063415	0.440063415	-0.583797564	0.227492189
13968	B0344.1	5.313271452	WBGene00023226	B0344.1	0.00221269	0.00362572	9.364162949	0.370667495	1	0.041185277	0.00522979	0.035955487	0.144291342	0.144291342	0.204739403	0.119271914
6418	B0361.3.1	7.658215975	WBGene00015157	B0361.3	6.48E-05	0.00023125	15.95585017	0.456393767	1	0.050710419	0.007961733	0.042748685	0.044489885	0.044489885	-0.401149189	0.087500787
14047	B0379.7.1	4.12253643	WBGene00007159	B0379.7	0.002285516	0.00372399	9.304821611	5.915695244	1	0.657299472	0.616284641	0.041014831	0.312713684	0.312713684	1.51713956	0.520089502
10241	B0391.10	6.180200736	WBGene00007165	B0391.10	0.000471289	0.001053303	12.22596752	0.367296946	1	0.040810772	0.002017256	0.038793516	0.083675123	0.083675123	-0.310770972	0.093113427
9936	B0391.8	4.990061878	WBGene00014643	B0391.8	0.000416085	0.00095847	12.45853847	0.793237946	1	0.08813755	0.006963662	0.081173888	0.178269133	0.178269133	-0.452418027	0.128823414
16198	B0393.9a.1	5.025176186	WBGene00044636	B0393.9	0.006639996	0.009382406	7.367858669	0.981621676	1	0.109069075	0.01227699	0.096792085	0.174150801	0.174150801	0.418831471	0.164783521
13411	B0395.3.1	7.734512721	WBGene00007175	B0395.3	0.001752733	0.002991316	9.791994317	0.093201309	1	0.010355701	0.000430782	0.009924919	0.043608922	0.043608922	0.103422161	0.067602042
12153	B0432.10.1	5.898206455	WBGene00015191	B0432.10	0.001020567	0.001922056	10.78987594	0.872752914	1	0.096972546	0.018500885	0.078471661	0.09934099	0.09934099	-0.481483596	0.128577038
18054	B0432.10.3	6.073277077	WBGene00015191	B0432.10	0.018817866	0.023856392	5.518362497	0.470147935	1	0.052238659	0.014079667	0.038158993	0.089136149	0.089136149	-0.230824941	0.129797448
17491	B0457.3	1.678752555	WBGene00014660	B0457.3	0.013403601	0.017539399	6.115044853	2.444628666	1	0.271625407	0.222134188	0.04949122	1.291426155	1.291426155	0.173192017	0.522201111
3773	B0462.1	2.798793116	WBGene00007181	B0462.1	7.65E-06	4.64E-05	20.02316479	11.62859256	1	1.29206584	0.082675892	1.209389948	0.689107354	1.209389948	2.032877678	0.323168475
2057	B0464.6.2	8.292092615	WBGene00007186	B0464.6	8.64E-07	9.61E-06	24.20996867	0.83749485	1	0.093054983	0.001228243	0.09182674	0.038633686	0.09182674	-0.555334796	0.067138407
18220	B0464.6.1	7.305078651	WBGene00007186	B0464.6	0.020674745	0.025971655	5.354003622	0.501108	1	0.055678667	0.007001886	0.048676781	0.049527266	0.049527266	-0.291510424	0.120137875
14826	B0491.5.3	9.052465339	WBGene00007192	B0491.5	0.003351961	0.005174545	8.605245953	0.049527311	1	0.005503035	0.002205679	0.003297356	0.034950671	0.034950671	0.002807209	0.068716985
15587	B0491.5.1	6.094591436	WBGene00007192	B0491.5	0.004876265	0.007160322	7.924766227	0.11183924	1	0.012426582	0.023717397	-0.011290815	0.08800092	0.08800092	-0.058622128	0.133078522
10092	B0495.5.1	7.630297772	WBGene00015204	B0495.5	0.000443301	0.001005019	12.34022555	0.052460286	1	0.005828921	0.000524952	0.005303968	0.044828153	0.044828153	-0.100728079	0.068631345
10932	B0495.7.1	8.899490277	WBGene00015206	B0495.7	0.0006244	0.001307287	11.70179125	0.098336059	1	0.010926229	0.000136591	0.010789638	0.035436726	0.035436726	-0.154008484	0.062459151
12769	B0495.8b.2	3.182711577	WBGene00015207	B0495.8	0.001353457	0.002426026	10.26815976	1.469867352	1	0.163318595	0.050544121	0.112774474	0.550733948	0.550733948	-0.530487505	0.267862062
13588	B0495.8b.1	3.209428825	WBGene00015207	B0495.8	0.00189372	0.003189834	9.649801833	0.686597278	1	0.076288586	0.048128571	0.028160016	0.542134981	0.542134981	-0.124017856	0.263893015
18300	B0513.6	2.166337333	WBGene00007198	B0513.6	0.021824546	0.027296187	5.259718662	1.842300509	1	0.204700057	0.542310893	-0.337610837	0.987361151	0.987361151	0.333411489	0.582377908
12322	B0545.4.1	4.281571563	WBGene00015247	B0545.4	0.001101332	0.002045714	10.64895317	0.529868307	1	0.058874256	0.015135996	0.04373826	0.283366651	0.283366651	-0.226711732	0.165251743
13676	F52C6.7	4.991558997	WBGene00018664	bath-11	0.001958376	0.003277516	9.588145889	0.399023074	1	0.044335897	0.006535884	0.037800013	0.178091392	0.178091392	-0.1861874	0.128123036
6554	F59H5.3	5.146086881	WBGene00019131	bath-12	7.04E-05	0.00024576	15.80097253	0.891407746	1	0.099045305	0.005871205	0.0931741	0.16077303	0.16077303	-0.539756551	0.123717267
9220	B0047.5	5.029907625	WBGene00015016	bath-14	0.000304159	0.000755096	13.04460567	0.326649147	1	0.03629435	0.006448292	0.029846057	0.17360394	0.17360394	-0.265779642	0.127117908
17662	F40B1.2	2.727014626	WBGene00018224	bath-18	0.015077889	0.019539278	5.907343897	2.212457055	1	0.245828562	0.079111913	0.166716649	0.71827509	0.71827509	0.229488442	0.327899786
11147	F52C6.1	4.541825026	WBGene00018658	bath-22	0.00067501	0.00138599	11.55682572	0.521197715	1	0.057910857	0.009609067	0.04830179	0.24006996	0.24006996	-0.285983469	0.146562608
8480	C07D10.2a.2	7.527449969	WBGene00015567	bath-44	0.000212366	0.00057312	13.71838016	0.398410765	1	0.044267863	0.005711891	0.038555971	0.046154841	0.046154841	-0.353621317	0.083052469
15111	C07D10.2b.2	6.556732609	WBGene00015567	bath-44	0.003837156	0.005811979	8.359313161	1.142490208	1	0.126943356	0.046892512	0.080050845	0.068388976	0.080050845	-0.514406232	0.159162504
11742	F52C6.9	5.16083718	WBGene00018666	bath-6	0.000863538	0.001683244	11.09944002	0.578368362	1	0.064263151	0.005224724	0.059038427	0.15922557	0.15922557	-0.351093996	0.122361583
13277	T13C5.5.2	5.820131171	WBGene00000245	bca-1	0.001662847	0.002866554	9.888833939	1.54152141	1	0.171280157	0.025125179	0.146154978	0.104395755	0.146154978	-0.625522276	0.167828203
16329	T13C5.5.1	6.363834408	WBGene00000245	bca-1	0.0070928	0.009941821	7.249316708	0.815937064	1	0.090659674	0.007330127	0.083329547	0.075611668	0.083329547	-0.413616985	0.139326871
7813	T12A2.7.2	6.878355513	WBGene00020441	bcas-2	0.00015012	0.000439747	14.37070557	0.707034971	1	0.078559441	0.00227236	0.076287081	0.058627946	0.076287081	-0.465612968	0.090842276
10442	T12A2.7.1	6.329036255	WBGene00020441	bcas-2	0.000507436	0.001112258	12.0881389	0.411941736	1	0.045771304	0.005160631	0.040610673	0.077032394	0.077032394	-0.336778837	0.096749873
5410	F13H6.1b.1	7.10826888	WBGene00017430	bcl-11	3.20E-05	0.000135183	17.2979606	8.336857986	1	0.926317554	0.379600097	0.546717457	0.053226262	0.546717457	1.813851054	0.396318135
8892	F54C9.6a.1	6.98180297	WBGene00010042	bcs-1	0.000264524	0.000680808	13.30624074	0.281074172	1	0.031230464	0.000445948	0.030784516	0.056044261	0.056044261	-0.285032548	0.075258084
8893	F54C9.6b.1	6.98180297	WBGene00010042	bcs-1	0.000264524	0.000680808	13.30624074	0.281074172	1	0.031230464	0.000445948	0.030784516	0.056044261	0.056044261	-0.285032548	0.075258084
10146	B0564.3.1	3.724291186	WBGene00007203	best-1	0.000453095	0.001021972	12.29943552	64.30432708	1	7.144925231	0.4708156	6.674109631	0.398774341	6.674109631	4.282004066	0.960870179
5507	F57C7.1c.1	6.072167548	WBGene00010199	bet-2	3.47E-05	0.00014422	17.14091223	2.449325998	1	0.272147333	0.013025782	0.259121551	0.089195881	0.259121551	-0.897978123	0.147209752
7195	F57C7.1b.1	5.375113641	WBGene00010199	bet-2	0.0001038	0.000330152	15.06630068	1.308174808	1	0.145352756	0.020857492	0.124495265	0.138772781	0.138772781	-0.655338147	0.142046338
6759	T19B10.3.1	6.717530821	WBGene00011832	bgal-1	8.03E-05	0.00027177	15.551979	0.529266614	1	0.058807402	0.001351135	0.057456267	0.063169764	0.063169764	0.412873799	0.081655556
5259	K04F10.4a.1	7.2926508	WBGene00000254	bli-4	2.82E-05	0.000122582	17.5377682	0.922936143	1	0.10254846	0.003401245	0.099147215	0.049739059	0.099147215	-0.553524959	0.088589346
8505	K04F10.4f.2	4.548239841	WBGene00000254	bli-4	0.000215533	0.000580026	13.69057934	5.409646794	1	0.601071866	0.060088009	0.540983857	0.239067609	0.540983857	1.274044604	0.259968523
11151	K04F10.4g.2	6.032765793	WBGene00000254	bli-4	0.000675641	0.001386789	11.55508707	0.565598452	1	0.062844272	0.010186851	0.052657421	0.091357972	0.091357972	0.392488432	0.112123943
11342	K04F10.4j.1	5.143018734	WBGene00000254	bli-4	0.000732554	0.001478284	11.40477923	1.297280827	1	0.144142314	0.031404673	0.112737641	0.161097206	0.161097206	0.596829387	0.159796877
15012	K04F10.4b.2	4.614535596	WBGene00000254	bli-4	0.00365366	0.005570541	8.448393754	3.409956494	1	0.378884055	0.179669411	0.199214643	0.228902163	0.228902163	0.911518548	0.297768804
15689	K04F10.4d.1	8.540560995	WBGene00000254	bli-4	0.005163494	0.007532607	7.821268665	0.072758179	1	0.008084242	0.000405932	0.007678311	0.037071216	0.037071216	0.00131296	0.063884194
18465	K04F10.4h.1	5.680973763	WBGene00000254	bli-4	0.024200895	0.029997839	5.080177272	0.38805934	1	0.043117704	0.013090225	0.030027479	0.114159509	0.114159509	0.076688065	0.136630284
18916	K04F10.4c.2	3.852700198	WBGene00000254	bli-4	0.033656903	0.040724211	4.512048805	2.361289879	1	0.262365542	0.11288123	0.149484312	0.368913708	0.368913708	0.473590977	0.3000474
7342	F23B12.8b.2	8.441092926	WBGene00000257	bmk-1	0.000113959	0.00035517	14.89011512	0.652450045	1	0.072494449	0.001875964	0.070618485	0.037652595	0.070618485	-0.450712577	0.085028077
11124	F23B12.8a.2	6.21950749	WBGene00000257	bmk-1	0.000669521	0.001377507	11.57200666	7.992682176	1	0.888075797	0.375141355	0.512934443	0.081813957	0.512934443	-1.523915991	0.397193458
1327	K04C2.4.1	7.639433959	WBGene00000265	brd-1	1.86E-07	3.20E-06	27.17807235	0.975328939	1	0.108369882	0.000514625	0.107855257	0.044716477	0.107855257	-0.609203581	0.068532358
7053	C53B4.7a.2	6.249029732	WBGene00000266	bre-1	9.46E-05	0.000306916	15.24198741	0.997223277	1	0.110802586	0.010222228	0.100580358	0.080467554	0.100580358	0.562169613	0.108076051
14815	B0464.4a.2	7.44560747	WBGene00000268	bre-3	0.003327217	0.005140287	8.618740936	0.381566615	1	0.042396291	0.010654543	0.031741747	0.04730971	0.04730971	-0.292768644	0.094726665
16974	B0464.4a.1	6.844383904	WBGene00000268	bre-3	0.00994392	0.013408534	6.644915312	0.611448564	1	0.067938729	0.050699002	0.017239727	0.059533075	0.059533075	-0.369154823	0.161500265
5453	Y73E7A.7a.1	6.729690324	WBGene00000269	bre-4	3.33E-05	0.000139851	17.21841594	0.282013864	1	0.031334874	0.001252734	0.03008214	0.062803242	0.062803242	-0.328375221	0.081215532
11840	F40G9.4	3.813784572	WBGene00001963	btb-1	0.000896451	0.001732954	11.03008464	0.495059783	1	0.055006643	0.021827058	0.033179585	0.377739658	0.377739658	-0.178225676	0.198363203
6017	F47C10.2	4.123838993	WBGene00018540	btb-21	5.00E-05	0.000190301	16.44704661	4.282391017	1	0.475821224	0.019479493	0.456341731	0.312462477	0.456341731	1.178162068	0.201522501
7878	B0047.2	4.10793153	WBGene00015013	btb-3	0.000155242	0.000451025	14.30754031	0.774966605	1	0.086107401	0.016346305	0.069761096	0.315542967	0.315542967	-0.478204589	0.175470638
8599	F59H6.12.1	4.713062158	WBGene00019142	btb-4	0.000226478	0.000602818	13.59757242	1.083674637	1	0.120408293	0.009697704	0.110710589	0.214461017	0.214461017	-0.554591669	0.140366939
13244	R05F9.1b.1	8.655452184	WBGene00019888	btbd-10	0.001636917	0.002828885	9.917757539	0.051897226	1	0.005766358	0.000192193	0.005574165	0.036470482	0.036470482	-0.051023284	0.062959286
6913	C07A9.2.2	7.571043003	WBGene00007400	bud-31	8.72E-05	0.000288844	15.39451251	0.581395919	1	0.064599547	0.00056599	0.064033557	0.045576456	0.064033557	-0.428432167	0.07826577
15455	C07A9.2.1	5.121310291	WBGene00007400	bud-31	0.004548227	0.006735673	8.050851524	0.839061954	1	0.093229106	0.009876881	0.083352225	0.163413521	0.163413521	-0.393515213	0.150320723
141	T23F2.1.1	4.96454283	WBGene00044623	bus-8	3.33E-10	5.41E-08	39.47074022	44.63123267	1	4.959025852	0.18660517	4.772420682	0.181328358	4.772420682	4.218777474	0.297666638
223	C01B10.6a.1	9.280887806	WBGene00015280	C01B10.6	9.66E-10	9.91E-08	37.39286598	3.523513924	1	0.391501547	0.000163967	0.39133758	0.034449477	0.39133758	1.173240398	0.064140995
10637	C01B10.6d.2	6.149065824	WBGene00015280	C01B10.6	0.000550705	0.001184972	11.93562898	3.038214953	1	0.337579439	0.038568032	0.299011407	0.085205096	0.299011407	0.923784845	0.212693307
15984	C01B10.6c.1	2.219570719	WBGene00015280	C01B10.6	0.005973224	0.00855325	7.558362631	25.59387889	1	2.843764321	0.778813011	2.06495131	0.958413758	2.06495131	2.348309243	0.768358254
5713	C01B10.8.1	8.148836277	WBGene00015282	C01B10.8	4.09E-05	0.000163708	16.83089552	0.334501768	1	0.037166863	0.000292021	0.036874842	0.03970684	0.03970684	-0.33649906	0.064866071
17593	C01B9.5	1.818573789	WBGene00194939	C01B9.5	0.014420792	0.018761047	5.985886591	4.544175714	1	0.504908413	0.249164232	0.255744181	1.196619195	1.196619195	0.703300937	0.513156261
2631	C01C4.3b.1	5.315213527	WBGene00015293	C01C4.3	2.11E-06	1.84E-05	22.49139033	2.227750305	1	0.247527812	0.009957691	0.23757012	0.14411336	0.23757012	0.903276982	0.126915556
12883	C01C4.3a.2	2.822539158	WBGene00015293	C01C4.3	0.00142214	0.002526581	10.17686215	22.82109276	1	2.535676973	0.381362919	2.154314054	0.679698557	2.154314054	2.426375217	0.636508092
18558	C01C4.3b.2	3.073081235	WBGene00015293	C01C4.3	0.02576452	0.031775964	4.971753134	19.33273929	1	2.148082143	0.326014642	1.822067501	0.58736579	1.822067501	1.764192159	0.759993564
10899	C01G10.10b	4.632299615	WBGene00007237	C01G10.10	0.000613908	0.001289095	11.7333242	1.735354199	1	0.192817133	0.032147546	0.160669588	0.226239043	0.226239043	-0.687173485	0.171663776
11139	C01G10.7.1	7.284261089	WBGene00007234	C01G10.7	0.000673054	0.001382965	11.56222254	0.158728446	1	0.017636494	0.000773617	0.016862877	0.04988357	0.04988357	-0.191798484	0.072384377
17737	C01G10.7.2	3.986720761	WBGene00007234	C01G10.7	0.015797553	0.020385319	5.825268929	1.206150011	1	0.134016668	0.167154834	-0.033138166	0.339940934	0.339940934	-0.284193394	0.305819489
16774	C01G10.9.1	5.22199949	WBGene00007236	C01G10.9	0.008935501	0.012192425	6.835673301	0.430546997	1	0.047838555	0.029995031	0.017843525	0.153002962	0.153002962	-0.119014321	0.156766458
18370	C01G10.9.2	5.161029987	WBGene00007236	C01G10.9	0.022695794	0.028277699	5.191639658	0.516567594	1	0.057396399	0.085780605	-0.028384205	0.159205463	0.159205463	-0.085488857	0.217241186
6977	C01G12.12	4.759878894	WBGene00044053	C01G12.12	9.08E-05	0.000297961	15.31838486	0.844400946	1	0.093822327	0.009649365	0.084172963	0.207884055	0.207884055	-0.517392564	0.138843318
17464	C01G12.3.1	3.810988698	WBGene00007244	C01G12.3	0.013169342	0.0172595	6.146218138	0.887216774	1	0.098579642	0.199761027	-0.101181385	0.378381131	0.378381131	-0.221516378	0.332551925
17790	C01G5.4b	2.156108939	WBGene00015306	C01G5.4	0.016335209	0.02101591	5.766427546	6.015417069	1	0.668379674	1.209808798	-0.541429124	0.993012288	0.993012288	1.410231034	0.779245458
12163	C01G6.10	3.858696373	WBGene00014663	C01G6.10	0.001025749	0.001930227	10.78050069	0.453194202	1	0.050354911	0.021133113	0.029221798	0.367570689	0.367570689	-0.105527101	0.194890076
151	C01G6.3.1	8.558891817	WBGene00007225	C01G6.3	4.13E-10	6.26E-08	39.05133071	2.588464691	1	0.287607188	0.000212979	0.287394208	0.036970337	0.287394208	-1.010554453	0.063232729
17422	C02B10.5a.1	8.030932875	WBGene00015330	C02B10.5	0.012839231	0.016867427	6.191128168	0.302638205	1	0.033626467	0.002445552	0.031180916	0.040690074	0.040690074	-0.231732199	0.091757472
13027	C02B8.1.1	3.55491339	WBGene00015320	C02B8.1	0.00150801	0.002649522	10.06880291	1.067115324	1	0.118568369	0.028604525	0.089963845	0.441548374	0.441548374	-0.388766477	0.221958412
15398	C02F5.10.1	3.315435299	WBGene00015351	C02F5.10	0.004421083	0.00657168	8.102230082	0.510378597	1	0.056708733	0.14971405	-0.093005317	0.509231892	0.509231892	0.123663001	0.325571199
10080	C02G6.1	3.293190034	WBGene00015359	C02G6.1	0.00044174	0.001003077	12.34681143	0.912067052	1	0.101340784	0.042512503	0.058828281	0.515979852	0.515979852	0.500295261	0.252942055
18980	C03E10.3.1	3.419168317	WBGene00007281	C03E10.3	0.035375589	0.042659456	4.426953888	1.856793051	1	0.206310339	0.646552273	-0.440241934	0.478823069	0.478823069	0.605422708	0.548569402
16996	C03F11.4.2	4.173161465	WBGene00015390	C03F11.4	0.010058382	0.01354532	6.624527506	2.410502714	1	0.267833635	0.176891321	0.090942314	0.303084584	0.303084584	0.665380034	0.306303079
6944	C04C11.1a.1	5.742500737	WBGene00007295	C04C11.1	8.92E-05	0.000294027	15.35190884	1.034183727	1	0.114909303	0.003938274	0.11097103	0.109725021	0.11097103	0.572171885	0.107225613
18551	C04F12.5.1	4.976126386	WBGene00007299	C04F12.5	0.025668593	0.0316696	4.978205659	0.634391822	1	0.07048798	0.111964472	-0.041476492	0.179932801	0.179932801	-0.120890052	0.242237359
19150	C04F12.5.2	4.424831805	WBGene00007299	C04F12.5	0.040066028	0.04788675	4.215086298	1.246941349	1	0.138549039	0.163408919	-0.024859881	0.258913022	0.258913022	-0.141896053	0.290700639
5936	C04G2.3	2.619857193	WBGene00014665	C04G2.3	4.78E-05	0.000184246	16.53405484	7.650735436	1	0.850081715	0.104692661	0.745389054	0.763912031	0.763912031	1.657800797	0.35357533
10376	C04H5.7a.2	4.36035428	WBGene00007315	C04H5.7	0.000495698	0.00109344	12.13178	0.20829415	1	0.023143794	0.017148576	0.005995218	0.269736182	0.269736182	0.001994056	0.164056721
15368	C04H5.9	2.477748159	WBGene00044054	C04H5.9	0.004339491	0.006462928	8.135999751	1.35408339	1	0.15045371	0.118357284	0.032096426	0.828477036	0.828477036	-0.308694521	0.375755496
19022	C05B5.5b	4.177656568	WBGene00007322	C05B5.5	0.036580774	0.044015391	4.369823803	1.429207765	1	0.158800863	0.136333669	0.022467194	0.302242795	0.302242795	-0.157165613	0.278423243
16827	C05C8.7.3	6.33602748	WBGene00015464	C05C8.7	0.009157399	0.012455848	6.791868899	11.94694596	1	1.32743844	0.532493825	0.794944614	0.076743983	0.794944614	1.548711006	0.545466842
17734	C05D12.1.1	3.685906323	WBGene00007339	C05D12.1	0.015780754	0.020367086	5.827140511	27.47250876	1	3.052500973	1.326930138	1.725570835	0.408120678	1.725570835	2.227354404	0.868036279
493	C05D12.3a.2	7.357701757	WBGene00014666	C05D12.3	7.44E-09	3.46E-07	33.41532788	5.71371606	1	0.63485734	0.003755393	0.631101947	0.048659703	0.631101947	-1.485276112	0.099650198
1883	C05D12.3a.1	5.538499562	WBGene00014666	C05D12.3	6.18E-07	7.52E-06	24.85413213	5.415805618	1	0.60175618	0.037252114	0.564504066	0.125116102	0.564504066	-1.414072872	0.160979528
11186	C05D12.3b	1.802509178	WBGene00014666	C05D12.3	0.000687935	0.001407514	11.52156426	44.68725408	1	4.965250454	0.686582367	4.278668087	1.207183909	4.278668087	3.510952467	0.83277506
2669	C05E11.3a.2	1.981351755	WBGene00015494	C05E11.3	2.24E-06	1.92E-05	22.38138002	69.88851693	1	7.76539077	1.598870484	6.166520287	1.094165305	6.166520287	-5.257118361	0.884523887
14255	C05E11.3a.1	5.062087957	WBGene00015494	C05E11.3	0.002533324	0.004067636	9.11636826	0.573809492	1	0.06375661	0.052091198	0.011665412	0.169935198	0.169935198	0.356107956	0.185032963
7881	C06A1.2a.1	4.096908872	WBGene00007353	C06A1.2	0.000155555	0.000451809	14.30374231	1.812793672	1	0.201421519	0.022037448	0.179384071	0.317693726	0.317693726	0.745197188	0.182412679
18627	C06A1.2a.2	1.4529827	WBGene00007353	C06A1.2	0.027116507	0.033319515	4.88337764	16.4856516	1	1.831739067	0.633668613	1.198070454	1.45884739	1.45884739	1.592145256	0.712331921
15032	C06A1.4	9.598506519	WBGene00014667	C06A1.4	0.003684674	0.005610352	8.433022506	0.503602424	1	0.055955825	7.28E-05	0.055883041	0.034190256	0.055883041	-0.341015031	0.103168381
11689	C06A12.3b.2	4.636592953	WBGene00007357	C06A12.3	0.000843917	0.001652175	11.14206921	0.30648119	1	0.034053466	0.024754337	0.009299128	0.225599292	0.225599292	0.181363133	0.162684998
15323	C06A5.12.1	3.865400913	WBGene00044414	C06A5.12	0.004258023	0.006360219	8.170369426	1.063178207	1	0.118130912	0.0282973	0.089833612	0.366074305	0.366074305	-0.311893013	0.202482725
13532	C06A5.3b.1	7.842740159	WBGene00015501	C06A5.3	0.001850524	0.003130204	9.692194253	0.593181898	1	0.0659091	0.001265588	0.064643512	0.042458499	0.064643512	-0.385801838	0.105136638
1623	C06A5.6.2	7.135162165	WBGene00015504	C06A5.6	3.68E-07	5.19E-06	25.85698477	0.951452748	1	0.105716972	0.003063176	0.102653796	0.052673716	0.102653796	-0.606339264	0.080019436
13634	C06A5.6.1	8.241641226	WBGene00015504	C06A5.6	0.001930289	0.003240462	9.61467218	0.564427654	1	0.062714184	0.00048743	0.062226754	0.038996779	0.062226754	-0.375463877	0.10295505
17281	C06A5.8a.1	6.723032391	WBGene00015505	C06A5.8	0.011809784	0.015641591	6.339204392	0.36482694	1	0.040536327	0.009528151	0.031008175	0.063003452	0.063003452	-0.233322848	0.10694112
18784	C06A5.8a.2	6.251123726	WBGene00015505	C06A5.8	0.03049667	0.037159699	4.681074358	0.939220245	1	0.104357805	0.02794688	0.076410925	0.080373727	0.080373727	-0.378916461	0.170334382
3517	C06A6.4b.1	7.908226547	WBGene00015509	C06A6.4	5.80E-06	3.78E-05	20.55240362	0.509670787	1	0.056630087	0.000726846	0.055903242	0.041812601	0.055903242	-0.428195248	0.067389532
4852	C06A6.4a.1	7.385521491	WBGene00015509	C06A6.4	2.04E-05	9.62E-05	18.15272877	0.530218015	1	0.058913113	0.001702066	0.057211046	0.04821947	0.057211046	0.426921137	0.073956572
14843	C06A6.4c	4.840587387	WBGene00015509	C06A6.4	0.003373682	0.005202238	8.593482822	0.445720893	1	0.049524544	0.014041422	0.035483121	0.196983334	0.196983334	-0.144253824	0.142847998
10733	C06A8.8b.1	4.261180321	WBGene00015517	C06A8.8	0.000570501	0.001216382	11.86984636	0.696876206	1	0.07743069	0.017945075	0.059485615	0.286983797	0.286983797	0.372643711	0.169581153
14964	C06B3.6.2	7.665124609	WBGene00007365	C06B3.6	0.003582134	0.005478643	8.48435569	2.237006234	1	0.248556248	0.000569559	0.247986689	0.044407534	0.247986689	-0.72007177	0.216881056
17000	C06B3.6.1	6.376449651	WBGene00007365	C06B3.6	0.010099995	0.013598157	6.617174451	1.516140112	1	0.168460012	0.003042895	0.165417118	0.075105726	0.165417118	-0.546865245	0.196021188
6206	C06B8.2b.1	4.561659543	WBGene00007368	C06B8.2	5.63E-05	0.000207503	16.22437175	4.378702899	1	0.486522544	0.108734181	0.377788364	0.236981315	0.377788364	1.218152738	0.246765566
16598	C06C3.11	4.511397969	WBGene00045404	C06C3.11	0.008141027	0.011226161	7.002185412	0.583602623	1	0.064844736	0.010897744	0.053946992	0.244868696	0.244868696	0.063735565	0.169329127
9822	C06C3.5	4.354629998	WBGene00007376	C06C3.5	0.000399299	0.000930539	12.53547257	0.367194424	1	0.04079938	0.014563511	0.026235869	0.270711438	0.270711438	0.233554263	0.161134989
2607	C06E2.5.2	5.450551447	WBGene00015529	C06E2.5	2.02E-06	1.78E-05	22.57126116	1.678705476	1	0.186522831	0.004313719	0.182209112	0.132331635	0.182209112	-0.788618887	0.114840378
15698	C06E7.2a.1	2.871304629	WBGene00015539	C06E7.2	0.005185577	0.007560194	7.813555861	37.40080652	1	4.155645169	1.119477321	3.036167848	0.660743842	3.036167848	2.86922003	0.91705364
12211	C06G3.8a.1	5.872632609	WBGene00015554	C06G3.8	0.001042749	0.001954344	10.75007762	0.215285937	1	0.02392066	0.002892002	0.021028658	0.100962713	0.100962713	-0.179993119	0.102051628
13813	C06G3.8a.2	4.420081018	WBGene00015554	C06G3.8	0.002073663	0.003436038	9.483161897	0.420364183	1	0.046707131	0.019201282	0.027505849	0.259700153	0.259700153	0.004527244	0.163978506
1129	C06H5.6a.1	6.883385086	WBGene00007394	C06H5.6	1.05E-07	2.12E-06	28.28780849	1.333315014	1	0.148146113	0.000949992	0.14719612	0.058496353	0.14719612	0.71569416	0.078031312
2348	C07A12.7a.1	7.511318063	WBGene00015561	C07A12.7	1.37E-06	1.34E-05	23.31906753	0.990892736	1	0.110099193	0.000681993	0.1094172	0.046375174	0.1094172	0.599111233	0.070032239
8141	C07A12.7b.1	3.859559234	WBGene00015561	C07A12.7	0.000178131	0.000500807	14.04876087	12.38351993	1	1.375946659	0.282676601	1.093270058	0.367377794	1.093270058	1.938886122	0.386349676
501	C07B5.4a.2	5.193031585	WBGene00007409	C07B5.4	7.80E-09	3.57E-07	33.32336753	6.122042622	1	0.680226958	0.01435976	0.665867198	0.155911297	0.665867198	1.549577558	0.135885412
4857	C07D8.2	2.880071961	WBGene00015562	C07D8.2	2.05E-05	9.65E-05	18.14467735	8.144469195	1	0.904941022	0.094555431	0.81038559	0.657387863	0.81038559	1.707199676	0.3231319
19107	C07H4.1a.1	2.452653469	WBGene00007421	C07H4.1	0.038665115	0.046316384	4.275520736	2.546014173	1	0.282890464	0.91025642	-0.627365956	0.840375534	0.840375534	0.618856651	0.678217884
11208	C08A9.11	3.825318004	WBGene00045273	C08A9.11	0.000691611	0.001412347	11.51165774	0.699642202	1	0.077738022	0.020703228	0.057034794	0.375103982	0.375103982	0.333563473	0.196506194
18845	C08D8.7.1	2.674641805	WBGene00235325	C08D8.7	0.032032488	0.038904727	4.596757337	2.025921137	1	0.225102349	0.465519477	-0.240417128	0.740261376	0.740261376	-0.009368114	0.515314469
14679	C08F11.13a.1	7.669114888	WBGene00007460	C08F11.13	0.00312052	0.004865621	8.735627184	1.114803678	1	0.123867075	0.001073223	0.122793852	0.04436021	0.122793852	0.512881587	0.151192736
16911	C08F11.13c.1	5.162341732	WBGene00007460	C08F11.13	0.009610422	0.013007116	6.705718152	0.964154831	1	0.107128315	0.022686765	0.084441549	0.159068752	0.159068752	0.398107366	0.16851278
10833	C08F11.14	1.295919796	WBGene00007461	C08F11.14	0.000597863	0.001263233	11.78261948	15.38480053	1	1.709422281	0.15435185	1.555070431	1.586582891	1.586582891	2.139182921	0.560048114
12969	C08F11.6	3.188148014	WBGene00014672	C08F11.6	0.001475174	0.002603421	10.10937036	0.577583285	1	0.064175921	0.040777369	0.023398552	0.548973979	0.548973979	-0.058396606	0.260015947
16817	C09D4.1b.1	4.807431444	WBGene00015632	C09D4.1	0.009113043	0.012403207	6.800537523	5.230338959	1	0.581148773	0.382058076	0.199090697	0.201394171	0.201394171	1.084311695	0.409707783
5086	C09E7.6	6.741393978	WBGene00015640	C09E7.6	2.47E-05	0.000111314	17.78477585	0.385758879	1	0.042862098	0.0012146	0.041647498	0.062454102	0.062454102	-0.377044082	0.080931118
9508	C09E9.1a.1	6.378295425	WBGene00007476	C09E9.1	0.000348969	0.000839962	12.78736239	0.055883084	1	0.006209232	0.002148751	0.004060481	0.075032104	0.075032104	-0.103443415	0.089360541
5306	C09F9.7a	4.55774025	WBGene00045322	C09F9.7	2.93E-05	0.000126471	17.4614581	2.370413682	1	0.263379298	0.025437336	0.237941962	0.23758914	0.237941962	0.901171131	0.166195722
18574	C09F9.7b	1.77423048	WBGene00045322	C09F9.7	0.026062991	0.032116385	4.951835025	17.86781933	1	1.985313259	0.489776959	1.4955363	1.225985099	1.4955363	1.693523577	0.731360515
9197	C10C6.9	5.248208326	WBGene00045175	C10C6.9	0.000302216	0.000752106	13.05660964	0.643297036	1	0.071477448	0.006024004	0.065453445	0.150431487	0.150431487	-0.420211276	0.121897546
14652	C11H1.7a.2	3.873415246	WBGene00007531	C11H1.7	0.003077851	0.004807934	8.760734504	0.643289613	1	0.071476624	0.040891783	0.030584841	0.364292899	0.364292899	-0.076547291	0.21339778
18345	C11H1.7a.1	1.566402801	WBGene00007531	C11H1.7	0.022396632	0.027942987	5.214706154	25.08093773	1	2.786770858	0.616948197	2.169822662	1.372444916	2.169822662	2.044910999	0.855183759
16498	C13C4.7.2	1.711784308	WBGene00007551	C13C4.7	0.00776353	0.010770497	7.087226687	17.19579346	1	1.910643718	0.778744321	1.131899396	1.268438923	1.268438923	1.928789771	0.70026276
17691	C13C4.7.1	2.814171146	WBGene00007551	C13C4.7	0.015403452	0.019928449	5.869725735	2.475742053	1	0.27508245	0.469896394	-0.194813943	0.683000699	0.683000699	0.674815183	0.508327154
7341	C13F10.7.1	7.594346169	WBGene00015746	C13F10.7	0.000113886	0.000355077	14.8913209	0.690865439	1	0.076762827	0.000499321	0.076263506	0.045277111	0.076263506	-0.463799453	0.087490173
13483	C13G5.2.1	6.759165387	WBGene00015747	C13G5.2	0.001806269	0.003066224	9.736679098	0.587954881	1	0.06532832	0.013297458	0.052030862	0.061930743	0.061930743	-0.382481906	0.106473323
18144	C13G5.2.2	6.51689226	WBGene00015747	C13G5.2	0.019734483	0.024894337	5.435230771	0.930550153	1	0.103394461	0.024782763	0.078611698	0.069792375	0.078611698	-0.399852607	0.162917907
4205	C14A6.16	2.61692136	WBGene00206536	C14A6.16	1.16E-05	6.31E-05	19.22817431	12.67297082	1	1.408107869	0.155040741	1.253067127	0.765198544	1.253067127	2.141746797	0.381265357
15972	C14B1.7	8.525468627	WBGene00007578	C14B1.7	0.005919231	0.008482304	7.57472803	0.14050834	1	0.015612038	0.000202236	0.015409802	0.037155725	0.037155725	-0.139712029	0.067716214
14571	C14B1.8.1	6.774040887	WBGene00007579	C14B1.8	0.002983491	0.004686441	8.817537224	0.476974819	1	0.052997202	0.001209315	0.051787887	0.061498924	0.061498924	-0.333032637	0.099924465
18108	C14B9.10.1	6.830099954	WBGene00015755	C14B9.10	0.019298549	0.024392821	5.474258221	0.195451044	1	0.021716783	0.001117393	0.020599389	0.059922194	0.059922194	0.090848507	0.093492624
14640	C14B9.3.1	4.19803834	WBGene00015753	C14B9.3	0.003057236	0.004779646	8.772991582	4.989473319	1	0.554385924	0.170091426	0.384294498	0.2984526	0.384294498	1.086444508	0.319262364
5167	C14C11.2.2	7.653173586	WBGene00015766	C14C11.2	2.64E-05	0.00011689	17.66145701	0.411197338	1	0.045688593	0.001210557	0.044478036	0.044550327	0.044550327	-0.37782488	0.070434499
12859	C14C6.12	2.923011299	WBGene00015763	C14C6.12	0.001406367	0.002503221	10.19742811	1.282390127	1	0.142487792	0.056328707	0.086159085	0.641176217	0.641176217	0.473898366	0.294506435
4611	C14F11.6.1	5.311435092	WBGene00015781	C14F11.6	1.65E-05	8.20E-05	18.55392902	5.035031063	1	0.559447896	0.083591483	0.475856413	0.144459917	0.475856413	1.31309308	0.213493201
2409	C14H10.2b.1	5.771531771	WBGene00007592	C14H10.2	1.51E-06	1.43E-05	23.13530337	3.110848724	1	0.345649858	0.029296073	0.316353785	0.107697012	0.316353785	1.071473806	0.146591954
18586	C14H10.3b.1	2.628596331	WBGene00007593	C14H10.3	0.026197126	0.032260832	4.942960723	32.95358091	1	3.66150899	1.156521341	2.504987649	0.760094025	2.504987649	2.298364716	0.99366443
17582	C15A11.2.2	1.328614412	WBGene00007597	C15A11.2	0.014350437	0.018681197	5.994513607	13.32091327	1	1.480101474	0.608769263	0.871332211	1.559192433	1.559192433	1.566115855	0.699128701
14585	C15A11.7b	3.703204792	WBGene00007599	C15A11.7	0.002998462	0.004705436	8.808404315	0.565196573	1	0.062799619	0.106594126	-0.043794507	0.403884115	0.403884115	-0.247531049	0.275918846
509	C15C7.5.1	7.252254468	WBGene00015791	C15C7.5	8.33E-09	3.75E-07	33.19577995	3.001811484	1	0.333534609	0.002988904	0.330545705	0.050446484	0.330545705	1.077207885	0.078577076
8561	C15C7.5.2	5.596683741	WBGene00015791	C15C7.5	0.000222403	0.0005946	13.63165787	3.917507159	1	0.435278573	0.079082306	0.356196268	0.120528462	0.356196268	1.08312161	0.221881286
8835	C15H9.11.1	2.174868568	WBGene00015805	C15H9.11	0.000257725	0.000667663	13.35507275	12.70672967	1	1.411858852	0.351860286	1.059998565	0.98266981	1.059998565	2.052364021	0.511962992
15036	C15H9.11.2	1.636566725	WBGene00015805	C15H9.11	0.003687573	0.005613273	8.431592332	17.1427409	1	1.904748989	0.403098246	1.501650743	1.321328593	1.501650743	1.989514022	0.601968678
10031	C15H9.5.1	6.6636846	WBGene00015801	C15H9.5	0.000434187	0.000990697	12.37900999	0.163464159	1	0.018162684	0.001414712	0.016747972	0.064839704	0.064839704	0.201328842	0.082698184
10627	C15H9.9.2	6.364829446	WBGene00015803	C15H9.9	0.000547494	0.001179171	11.94652419	0.447390809	1	0.04971009	0.005682083	0.044028007	0.075571586	0.075571586	0.350802353	0.097182169
11640	C15H9.9.1	6.676048123	WBGene00015803	C15H9.9	0.000825328	0.001622862	11.18339019	0.507582954	1	0.056398106	0.00333829	0.053059816	0.064449459	0.064449459	0.368345298	0.0917571
16850	C16A11.2a.1	7.172149358	WBGene00015815	C16A11.2	0.009277437	0.012601898	6.768623403	0.385973758	1	0.042885973	0.007754775	0.035131198	0.051939905	0.051939905	-0.266678833	0.102024448
18824	C16A11.2a.2	6.87418312	WBGene00015815	C16A11.2	0.031511738	0.038312917	4.624865166	0.578798933	1	0.064310993	0.015355863	0.04895513	0.058737582	0.058737582	-0.291545933	0.135333173
6310	C16A11.3b	6.774698377	WBGene00015816	C16A11.3	6.07E-05	0.000220084	16.08146688	0.310907474	1	0.034545275	0.001143837	0.033401438	0.061479969	0.061479969	-0.32930403	0.080218399
13331	C16A11.5a.2	1.662954825	WBGene00015818	C16A11.5	0.001701789	0.002921803	9.846243265	29.7249667	1	3.302774078	1.078845507	2.223928571	1.302551929	2.223928571	2.777973244	0.786003676
15341	C16A11.5b.3	2.53244774	WBGene00015818	C16A11.5	0.004298131	0.006412595	8.153366079	44.06236284	1	4.895818093	2.790599469	2.105218624	0.803064798	2.105218624	-3.279731479	1.098095651
17408	C16A11.5b.4	4.151880854	WBGene00015818	C16A11.5	0.012708971	0.016708768	6.20917683	2.476189778	1	0.275132198	0.137770997	0.137361201	0.307098834	0.307098834	-0.631385885	0.280271746
17409	C16A11.5c.2	4.151880854	WBGene00015818	C16A11.5	0.012708971	0.016708768	6.20917683	2.476189778	1	0.275132198	0.137770997	0.137361201	0.307098834	0.307098834	-0.631385885	0.280271746
18263	C16A11.5b.6	5.676618029	WBGene00015818	C16A11.5	0.02130719	0.026703114	5.301490019	2.293809446	1	0.254867716	0.061253129	0.193614587	0.114480387	0.193614587	-0.622143688	0.257502672
14453	C16A3.4.1	8.355334656	WBGene00015809	C16A3.4	0.002790742	0.004419463	8.939466889	0.336446816	1	0.03738298	0.003933382	0.033449597	0.038200819	0.038200819	-0.28197573	0.082967173
5058	C16A3.5.1	8.557093669	WBGene00015810	C16A3.5	2.43E-05	0.000109812	17.8214504	0.227232364	1	0.02524804	0.00071266	0.02453538	0.036980147	0.036980147	-0.294503607	0.064798098
16923	C16B8.4.1	4.985729356	WBGene00015824	C16B8.4	0.009674706	0.013084835	6.693831477	0.8434418	1	0.093715756	0.115981141	-0.022265385	0.178784582	0.178784582	-0.404492834	0.245414265
13197	C16C10.4.1	7.220038731	WBGene00007625	C16C10.4	0.00160449	0.002782721	9.954588083	0.797641656	1	0.088626851	0.006113521	0.082513329	0.051032191	0.082513329	-0.45080626	0.120327874
15118	C16C10.4.3	4.671093412	WBGene00007625	C16C10.4	0.003843676	0.005819092	8.356228155	1.527893193	1	0.16976591	0.073130836	0.096635075	0.220513726	0.220513726	-0.568333183	0.213236828
8127	C16C8.14.1	5.045730049	WBGene00015852	C16C8.14	0.000177222	0.000499109	14.05838319	1.345560946	1	0.149506772	0.018630757	0.130876015	0.171789061	0.171789061	-0.643628948	0.144717789
13536	C16C8.14.2	5.173477339	WBGene00015852	C16C8.14	0.001853621	0.003134052	9.689122374	0.221720047	1	0.024635561	0.015400708	0.009234852	0.157913994	0.157913994	0.049275177	0.137764279
7934	C17E4.10a.1	7.880033339	WBGene00007647	C17E4.10	0.000159753	0.000460964	14.2536208	0.178054519	1	0.019783835	0.000385426	0.01939841	0.042086359	0.042086359	-0.237120362	0.066533763
1835	C17F4.7.1	10.54742107	WBGene00015913	C17F4.7	5.62E-07	7.01E-06	25.03712885	1.033600747	1	0.114844527	0.000118676	0.114725851	0.036513682	0.114725851	0.61763534	0.068108761
8037	C17F4.7.2	9.50584569	WBGene00015913	C17F4.7	0.000169017	0.000481332	14.14755037	1.164490319	1	0.129387813	0.000761369	0.128626444	0.034213619	0.128626444	0.595490988	0.117891163
2998	C17G10.1.1	7.846476251	WBGene00015915	C17G10.1	3.32E-06	2.54E-05	21.61953877	0.65279285	1	0.072532539	0.000403681	0.072128858	0.042420687	0.072128858	-0.483618546	0.066791664
6317	C17G10.13.2	7.099746743	WBGene00270322	C17G10.13	6.10E-05	0.000220974	16.07172101	0.420542251	1	0.046726917	0.002332214	0.044394702	0.053404724	0.053404724	-0.376302467	0.078594877
10421	C17G10.13.1	6.04294757	WBGene00270322	C17G10.13	0.000502996	0.001104831	12.10452707	0.717714897	1	0.0797461	0.013829786	0.065916314	0.090791645	0.090791645	-0.455120715	0.118249803
3447	C17H11.6c.2	6.921287577	WBGene00015926	C17H11.6	5.39E-06	3.58E-05	20.69330373	1.177475582	1	0.13083062	0.010511335	0.120319286	0.057524481	0.120319286	0.649258125	0.09912138
16678	C17H11.6a.2	5.09001339	WBGene00015926	C17H11.6	0.008482254	0.011640594	6.928716502	3.743923386	1	0.415991487	0.333176318	0.08281517	0.166822956	0.166822956	0.979665235	0.382779885
15723	C17H12.11.1	5.304725612	WBGene00015936	C17H12.11	0.005264302	0.007663254	7.786330145	2.092956273	1	0.232550697	0.005346531	0.227204166	0.14507816	0.227204166	0.677983455	0.217232866
11400	C17H12.2.2	6.53142075	WBGene00015928	C17H12.2	0.00075192	0.001509512	11.35631123	0.229931562	1	0.025547951	0.004765191	0.02078276	0.069275395	0.069275395	-0.237329963	0.092496574
15634	C17H12.2.1	8.362560571	WBGene00015928	C17H12.2	0.005005828	0.007328476	7.877331877	0.284216543	1	0.031579616	0.000293246	0.03128637	0.038152918	0.038152918	-0.247027249	0.081135809
13913	C17H12.3.2	2.054891808	WBGene00015929	C17H12.3	0.002174543	0.003577298	9.396042318	33.88475333	1	3.764972592	0.762523484	3.002449108	1.05052191	3.002449108	2.889745997	0.806479185
11165	C18B2.3.1	5.987660704	WBGene00015954	C18B2.3	0.000681558	0.001397178	11.53887714	0.454481282	1	0.05049792	0.006446541	0.044051379	0.09393069	0.09393069	0.343042143	0.106220525
4897	C18D11.3.2	8.362301759	WBGene00007681	C18D11.3	2.13E-05	9.97E-05	18.06715355	0.45843554	1	0.050937282	0.000380508	0.050556775	0.038154628	0.050556775	-0.393607863	0.064318758
8383	C18D11.3.1	6.677781946	WBGene00007681	C18D11.3	0.00020245	0.000552747	13.80820445	0.960153543	1	0.106683727	0.005259466	0.101424261	0.064395059	0.101424261	-0.537792417	0.10888109
3645	C18D4.8	4.680976645	WBGene00007677	C18D4.8	6.61E-06	4.15E-05	20.30189599	13.89511482	1	1.543901647	0.014544399	1.529357248	0.219075106	1.529357248	2.200245291	0.299367372
7663	C18E9.4.1	7.149237883	WBGene00007684	C18E9.4	0.000136363	0.000407333	14.55173538	0.280010778	1	0.031112309	0.000828845	0.030283464	0.052390912	0.052390912	-0.297609489	0.07405245
3100	C18G1.6.1	1.421154671	WBGene00015984	C18G1.6	3.75E-06	2.77E-05	21.38727446	45.08958144	1	5.009953494	0.844004261	4.165949233	1.483957791	4.165949233	4.228602925	0.751644974
2298	C18H2.2	7.404521759	WBGene00015989	C18H2.2	1.28E-06	1.28E-05	23.44711277	1.075352451	1	0.119483606	0.000667663	0.118815943	0.047925833	0.118815943	-0.624202011	0.071162516
14617	C18H2.4	2.1607671	WBGene00015991	C18H2.4	0.003029684	0.004744112	8.789505349	3.615554058	1	0.401728229	0.171106441	0.230621787	0.990435083	0.990435083	0.913438893	0.437331202
8401	C23F12.4.1	5.580953969	WBGene00016009	C23F12.4	0.000203688	0.000554935	13.79675443	0.507539352	1	0.056393261	0.004050725	0.052342536	0.121753612	0.121753612	0.387845444	0.111391487
608	C23G10.11.1	1.705569355	WBGene00016017	C23G10.11	1.45E-08	5.47E-07	32.11497465	59.14908733	1	6.572120814	0.008899273	6.563221541	1.272735664	6.563221541	4.797433072	0.428199905
12537	C23G10.2a.2	6.639039976	WBGene00016011	C23G10.2	0.001217142	0.002222058	10.46414027	0.313430722	1	0.034825636	0.005021839	0.029803797	0.065629843	0.065629843	0.271848095	0.091379018
15354	C23G10.2a.1	6.163063487	WBGene00016011	C23G10.2	0.004312403	0.006428488	8.147354336	0.201854214	1	0.022428246	0.005610882	0.016817364	0.084511142	0.084511142	-0.110237087	0.100884429
8006	C23H3.2a.1	6.391090334	WBGene00016018	C23H3.2	0.000166241	0.000475261	14.17871348	0.361907657	1	0.040211962	0.002286452	0.03792551	0.074524579	0.074524579	-0.33590983	0.089428972
3635	C23H3.9e.5	3.585399389	WBGene00016022	C23H3.9	6.54E-06	4.12E-05	20.32359818	35.49904787	1	3.944338652	1.075619192	2.868719459	0.433552093	2.868719459	3.715324422	0.683472443
9718	C23H3.9c	2.840305684	WBGene00016022	C23H3.9	0.000383466	0.000903235	12.61108394	4.533706066	1	0.503745118	0.150774288	0.352970831	0.672735974	0.672735974	1.233815289	0.359438512
10163	C23H3.9b.3	4.049607334	WBGene00016022	C23H3.9	0.000456989	0.001029182	12.28346408	16.59614142	1	1.844015713	0.951559314	0.892456399	0.327075924	0.892456399	2.355313003	0.637182142
18216	C23H3.9e.6	2.006972829	WBGene00016022	C23H3.9	0.020648212	0.02594402	5.356242914	24.90495768	1	2.76721752	1.045764468	1.721453053	1.078778533	1.721453053	2.057661132	0.846168847
17584	C23H5.4	1.695924026	WBGene00023240	C23H5.4	0.01436031	0.018691923	5.993300364	3.175931579	1	0.352881287	0.218418108	0.134463178	1.27942995	1.27942995	0.39471295	0.51827374
6948	C23H5.5	5.132073358	WBGene00023241	C23H5.5	8.93E-05	0.000294199	15.35034479	0.680063918	1	0.075562658	0.005701112	0.069861545	0.162260128	0.162260128	-0.467572619	0.123733045
14950	C23H5.6	2.224379744	WBGene00023242	C23H5.6	0.003561142	0.005452002	8.49504877	0.667845095	1	0.074205011	0.130810151	-0.05660514	0.955836464	0.955836464	-0.003977501	0.410743705
5345	C23H5.8b.2	4.998644868	WBGene00016027	C23H5.8	3.02E-05	0.000129251	17.4062066	7.049851105	1	0.783316789	0.012698184	0.770618605	0.177252746	0.770618605	-1.527746411	0.246457741
7723	C23H5.8b.1	3.388180638	WBGene00016027	C23H5.8	0.000141414	0.000419139	14.48321783	59.30217817	1	6.589130907	0.46260972	6.126521188	0.487727375	6.126521188	-4.271481307	0.827293684
582	C24A3.2a.1	6.03092764	WBGene00016033	C24A3.2	1.27E-08	4.98E-07	32.38251831	3.120824462	1	0.346758274	0.002864099	0.343894175	0.091460779	0.343894175	1.103072409	0.09823952
8090	C24A3.2b.1	4.253350455	WBGene00016033	C24A3.2	0.000174246	0.000492989	14.09023986	2.550159336	1	0.283351037	0.036923852	0.246427185	0.288383843	0.288383843	0.885531091	0.190987506
14513	C24A3.2b.3	2.671960709	WBGene00016033	C24A3.2	0.002892929	0.004562349	8.87379623	19.99169988	1	2.221299987	0.309896337	1.91140365	0.741403181	1.91140365	2.182249786	0.635852364
16522	C24D10.2.1	2.199690999	WBGene00016054	C24D10.2	0.007856123	0.010883122	7.065982312	17.52614831	1	1.947349813	0.201145958	1.746203854	0.969133628	1.746203854	1.900794617	0.651674684
4722	C24H12.11	3.587739473	WBGene00016080	C24H12.11	1.80E-05	8.74E-05	18.38705449	6.108986774	1	0.678776308	0.043465011	0.635311298	0.432943826	0.635311298	-1.441889124	0.232813276
14069	C24H12.12	1.773350161	WBGene00044639	C24H12.12	0.002311826	0.003760969	9.283853471	12.3479055	1	1.3719895	0.425506781	0.94648272	1.226574586	1.226574586	-1.81541877	0.583223104
17562	C24H12.19	1.810308925	WBGene00235338	C24H12.19	0.01418355	0.018485337	6.015152905	7.300975408	1	0.81121949	0.231750725	0.579468764	1.202044059	1.202044059	-1.04694346	0.507440015
3255	C24H12.3	3.246112134	WBGene00023244	C24H12.3	4.41E-06	3.10E-05	21.07652578	7.077431854	1	0.786381317	0.068637121	0.717744196	0.530532646	0.717744196	-1.634553774	0.276253644
5680	C24H12.7	2.888661511	WBGene00016076	C24H12.7	3.98E-05	0.000160477	16.87972276	7.402067515	1	0.822451946	0.086484321	0.735967625	0.654115104	0.735967625	-1.600680508	0.317333546
8994	C24H12.9	1.982809921	WBGene00016078	C24H12.9	0.000276742	0.000704255	13.22159647	18.90046127	1	2.100051252	0.184145656	1.915905596	1.093284335	1.915905596	-2.362301732	0.497457917
2360	C25A11.10	5.339259953	WBGene00219374	C25A11.10	1.40E-06	1.36E-05	23.28138185	1.603770075	1	0.178196675	0.004676983	0.173519692	0.141934842	0.173519692	-0.782705496	0.117808937
17253	C25D7.12	2.254287432	WBGene00007721	C25D7.12	0.011551239	0.015323988	6.378478836	1.984438158	1	0.220493129	0.236108918	-0.015615789	0.939945774	0.939945774	0.2674521	0.455982079
13131	C25D7.2	1.33395851	WBGene00007715	C25D7.2	0.001567784	0.002732727	9.99720033	17.63807941	1	1.959786601	0.198809169	1.760977432	1.554756041	1.760977432	2.124856071	0.568970563
11696	C25F9.6.1	2.772598255	WBGene00007726	C25F9.6	0.00084593	0.001655265	11.1376504	2.563096439	1	0.284788493	0.091203596	0.193584897	0.699624293	0.699624293	0.853222178	0.330849101
2383	C25G4.2.1	7.299990681	WBGene00007730	C25G4.2	1.45E-06	1.39E-05	23.21686553	0.59948444	1	0.066609382	0.000636093	0.065973289	0.049613648	0.065973289	0.477971331	0.071843209
18295	C25H3.18	2.189353633	WBGene00194836	C25H3.18	0.021771962	0.027237861	5.263917235	2.878824031	1	0.319869337	0.1907448	0.129124537	0.97475031	0.97475031	-0.039439589	0.442926088
3172	C27A7.2	1.3662034	WBGene00007754	C27A7.2	4.07E-06	2.93E-05	21.23308966	28.45485516	1	3.161650573	0.119767902	3.041882672	1.528228337	3.041882672	3.259938213	0.534557634
6127	C27A7.6a.2	7.033002582	WBGene00007757	C27A7.6	5.32E-05	0.00019876	16.3302798	0.388492311	1	0.043165812	0.002584361	0.040581452	0.054859178	0.054859178	-0.367280387	0.080067348
16998	C27A7.6a.1	6.198006911	WBGene00007757	C27A7.6	0.010074443	0.013565352	6.621685744	1.034979171	1	0.114997686	0.021530288	0.093467397	0.08282229	0.093467397	-0.451936174	0.161920259
18940	C27B7.7b	2.526589953	WBGene00007764	C27B7.7	0.034259575	0.041400636	4.481702589	28.65058567	1	3.183398408	1.029417595	2.153980813	0.805752242	2.153980813	2.066039182	0.948137409
2908	C27F2.10.1	7.775169448	WBGene00016171	C27F2.10	2.99E-06	2.36E-05	21.8202925	0.629585921	1	0.069953991	0.001042584	0.068911407	0.043163837	0.068911407	-0.478159025	0.069121209
11482	C29A12.2	4.327375898	WBGene00007798	C29A12.2	0.00077574	0.001546345	11.29839815	0.425197136	1	0.047244126	0.014179662	0.033064465	0.275386042	0.275386042	-0.195681582	0.161917197
9932	C29E4.13c.2	4.013023481	WBGene00043051	C29E4.13	0.000415617	0.000957776	12.46064378	2.467899696	1	0.274211077	0.045417127	0.22879395	0.334504897	0.334504897	-0.83979698	0.210435608
15907	C29F9.6.3	2.472343529	WBGene00016221	C29F9.6	0.005731653	0.008247745	7.632791456	3.516677163	1	0.390741907	0.120562065	0.270179842	0.831026749	0.831026749	0.753451783	0.377501285
4733	C29G2.2	5.295842424	WBGene00016230	C29G2.2	1.84E-05	8.88E-05	18.35254789	2.04574211	1	0.227304679	0.006229594	0.221075085	0.145902317	0.221075085	-0.83067469	0.126627605
2795	C29H12.2.1	8.866799792	WBGene00016235	C29H12.2	2.64E-06	2.16E-05	22.06358138	0.511706977	1	0.056856331	0.000153196	0.056703135	0.035556562	0.056703135	-0.432347068	0.062538699
12160	C30F12.2.1	7.115171489	WBGene00016261	C30F12.2	0.001022134	0.001923898	10.78703644	0.501191114	1	0.055687902	0.003856864	0.051831037	0.053082906	0.053082906	-0.365164219	0.091604816
486	C30G4.4s.5	5.695403393	WBGene00016269	C30G4.4	6.89E-09	3.25E-07	33.5660728	6.043804327	1	0.671533814	0.004810163	0.666723651	0.113103024	0.666723651	1.529589498	0.109975851
5613	C30G4.4l.1	2.558119206	WBGene00016269	C30G4.4	3.77E-05	0.000153835	16.98249146	55.22075335	1	6.135639261	1.074454254	5.061185007	0.791382227	5.061185007	4.261900096	0.71931657
8847	C30G4.4p.2	4.925226796	WBGene00016269	C30G4.4	0.000259133	0.0006704	13.34485448	6.741513553	1	0.749057061	0.263335593	0.485721469	0.18615092	0.485721469	1.455193594	0.34575127
16305	C30G4.4j.2	1.126402049	WBGene00016269	C30G4.4	0.007000757	0.009827251	7.272774703	23.63135683	1	2.625706315	1.622446644	1.003259671	1.735672171	1.735672171	2.511227218	0.968578237
18188	C30G4.4p.1	3.333702702	WBGene00016269	C30G4.4	0.020231936	0.025460114	5.391770227	29.57658498	1	3.28628722	1.44093417	1.845353049	0.503751368	1.845353049	2.24773089	0.920484915
19148	C30G4.4n.2	2.904602228	WBGene00016269	C30G4.4	0.039974588	0.047782451	4.21896285	16.47969114	1	1.831076794	0.922912473	0.90816432	0.648081021	0.90816432	1.531373992	0.728591977
12196	C30G7.4.2	4.381066801	WBGene00044178	C30G7.4	0.001035227	0.001942891	10.76347793	0.734820448	1	0.081646716	0.013589758	0.068056958	0.266226713	0.266226713	0.351043515	0.158718461
18840	C30G7.4.1	2.228603275	WBGene00044178	C30G7.4	0.031944687	0.038808386	4.601462887	15.11838013	1	1.679820015	0.203374053	1.476445962	0.953578029	1.476445962	1.515781825	0.684631061
13956	C30H6.9.1	6.72222493	WBGene00007826	C30H6.9	0.002204375	0.0036152	9.371064371	0.367442305	1	0.040826923	0.003980237	0.036846685	0.063027812	0.063027812	-0.285766544	0.090356519
16367	C30H6.9.2	5.755750592	WBGene00007826	C30H6.9	0.007262777	0.010156439	7.206802609	0.577513061	1	0.064168118	0.025806735	0.038361383	0.108794268	0.108794268	-0.302998797	0.14204044
1763	C31C9.7.1	4.193087677	WBGene00007841	C31C9.7	4.84E-07	6.29E-06	25.32484177	6.408243485	1	0.712027054	0.023908806	0.688118248	0.299369223	0.688118248	1.545124656	0.179668998
17068	C31H2.14.1	1.982957976	WBGene00206484	C31H2.14	0.01048537	0.014061509	6.550516815	0.967608005	1	0.107512001	0.42077838	-0.313266379	1.093194921	1.093194921	0.390543505	0.557631903
18557	C31H2.14.2	1.41823424	WBGene00206484	C31H2.14	0.025756754	0.031768097	4.972274619	13.23392215	1	1.470435795	0.461241428	1.009194366	1.486281211	1.486281211	1.390447955	0.648095609
7895	C31H5.6a.1	6.362810638	WBGene00007857	C31H5.6	0.000156143	0.000452666	14.29664651	1.999813489	1	0.222201499	0.008593113	0.213608386	0.075652939	0.213608386	-0.782181015	0.153345303
15420	C31H5.6a.2	6.46874819	WBGene00007857	C31H5.6	0.004467802	0.006631586	8.083178121	1.902541258	1	0.211393473	0.007659257	0.203734216	0.07154876	0.203734216	-0.654124894	0.204064061
12275	C32E12.1.2	2.528910607	WBGene00016327	C32E12.1	0.001072369	0.001999542	10.69825034	11.75481302	1	1.306090336	0.08065923	1.225431106	0.804686601	1.225431106	1.765580516	0.445063289
7534	C32E12.4.2	6.533782057	WBGene00016330	C32E12.4	0.000126604	0.000384635	14.69168495	1.564606823	1	0.173845203	0.03077873	0.143066472	0.069191937	0.143066472	0.698103034	0.137673928
4053	C32E8.5.1	7.481796259	WBGene00016323	C32E8.5	1.01E-05	5.71E-05	19.49121448	0.589303256	1	0.06547814	0.001332601	0.064145538	0.046787534	0.064145538	-0.454096058	0.072110216
6395	C32E8.5.2	5.504049059	WBGene00016323	C32E8.5	6.41E-05	0.000229409	15.97770189	1.993672656	1	0.221519184	0.052765996	0.168753188	0.127903223	0.168753188	-0.83479542	0.179718132
9050	C32F10.8a.1	9.14072962	WBGene00016333	C32F10.8	0.000283137	0.000716021	13.17878066	0.070171632	1	0.007796848	0.00016309	0.007633758	0.034725439	0.034725439	-0.14820675	0.062510929
10194	C32F10.8a.2	6.264527348	WBGene00016333	C32F10.8	0.000462371	0.001038032	12.26161724	1.230105353	1	0.136678373	0.01780652	0.118871853	0.07977838	0.118871853	-0.591788388	0.133148716
15088	C32F10.8a.3	2.687598342	WBGene00016333	C32F10.8	0.003795668	0.005757904	8.379068869	18.62258973	1	2.069176637	0.86309476	1.206081876	0.734766002	1.206081876	-2.085404996	0.650927577
5147	C32H11.5.1	1.254633857	WBGene00007868	C32H11.5	2.61E-05	0.000115816	17.68593363	29.26788301	1	3.251987001	0.390393146	2.861593855	1.621789591	2.861593855	3.253154045	0.645522315
2162	C33A12.4.1	3.319605144	WBGene00007883	C33A12.4	1.03E-06	1.09E-05	23.87837238	16.34263257	1	1.815848063	0.149432788	1.666415276	0.507976063	1.666415276	2.464255985	0.325152493
2599	C33D9.3b.2	5.057695035	WBGene00007898	C33D9.3	1.99E-06	1.75E-05	22.60203849	3.241640294	1	0.360182255	0.019566732	0.340615523	0.170430815	0.340615523	1.085812631	0.145778927
13803	C33D9.5	5.310251031	WBGene00007899	C33D9.5	0.002068123	0.003429341	9.488069718	0.249948865	1	0.027772096	0.005405705	0.022366391	0.144568757	0.144568757	0.082547769	0.119627597
16324	C33D9.9	4.91377253	WBGene00007902	C33D9.9	0.007064934	0.009905795	7.256385677	0.507353497	1	0.056372611	0.009534825	0.046837785	0.187580885	0.187580885	-0.159658624	0.148933929
17851	C33E10.3	3.350876399	WBGene00023245	C33E10.3	0.016977326	0.021768961	5.698716265	3.652108872	1	0.405789875	0.039200358	0.366589517	0.498648475	0.498648475	-0.773502715	0.3283552
10829	C33E10.4	5.42641827	WBGene00023246	C33E10.4	0.000597336	0.00126252	11.78426137	0.228381883	1	0.025375765	0.004146313	0.021229452	0.134367891	0.134367891	-0.189817636	0.115070456
13625	C33E10.7	3.71883674	WBGene00023247	C33E10.7	0.001925256	0.003234148	9.61946654	1.367276111	1	0.151919568	0.0248368	0.127082767	0.400090385	0.400090385	0.480827272	0.207374244
8995	C33F10.11b.1	2.030952171	WBGene00016357	C33F10.11	0.000276801	0.000704327	13.22119558	24.82045446	1	2.757828273	0.455288092	2.302540182	1.064554236	2.302540182	2.707079081	0.570077257
16357	C33F10.11b.2	2.197327101	WBGene00016357	C33F10.11	0.00722773	0.010113607	7.215484666	2.190807151	1	0.243423017	0.198415625	0.045007392	0.970415452	0.970415452	0.485453713	0.445473356
13994	C34B4.2a.3	6.942515945	WBGene00007907	C34B4.2	0.00223407	0.003653952	9.346538347	0.324244963	1	0.036027218	0.016287827	0.019739391	0.056995302	0.056995302	-0.28655298	0.109942702
16776	C34B4.2b	4.760162831	WBGene00007907	C34B4.2	0.008946863	0.012206474	6.833403276	0.907048194	1	0.100783133	0.025701702	0.07508143	0.207844733	0.207844733	-0.3358446	0.176786482
16953	C34B4.2a.1	7.177177687	WBGene00007907	C34B4.2	0.009815287	0.013251477	6.668116325	0.124014939	1	0.013779438	0.00971073	0.004068708	0.051842451	0.051842451	-0.029188546	0.094799934
18306	C34B4.2a.2	4.633280391	WBGene00007907	C34B4.2	0.021864698	0.027337441	5.256519832	4.466614338	1	0.496290482	0.240838306	0.255452176	0.226092763	0.255452176	-0.865477521	0.360137889
17481	C34C12.4.1	6.791994174	WBGene00007923	C34C12.4	0.013308726	0.017425211	6.127602111	0.256257271	1	0.02847303	0.004540692	0.023932338	0.0609853	0.0609853	0.164375657	0.097136214
2033	C34D10.2a.2	8.029697578	WBGene00016407	C34D10.2	8.31E-07	9.35E-06	24.28485671	1.626943394	1	0.180771488	0.000482087	0.180289401	0.04070086	0.180289401	0.77097958	0.08394034
3448	C34D10.2b.2	7.381296178	WBGene00016407	C34D10.2	5.39E-06	3.58E-05	20.69242009	1.219023684	1	0.135447076	0.003897907	0.131549169	0.048285538	0.131549169	0.653543239	0.086955958
18125	C34E7.4.1	6.784467502	WBGene00007934	C34E7.4	0.019521561	0.024651558	5.454180287	0.754284885	1	0.083809432	0.004560637	0.079248795	0.06119963	0.079248795	-0.360448337	0.146539649
16396	C34G6.3.1	1.382980425	WBGene00016420	C34G6.3	0.007373102	0.010292484	7.179748937	14.46946459	1	1.607718288	0.238879298	1.36883899	1.514587775	1.514587775	1.72662016	0.592301513
16082	C34H4.5a.1	6.030144162	WBGene00016427	C34H4.5	0.006263719	0.008914563	7.472824933	0.249047551	1	0.02767195	0.009646021	0.018025929	0.091504651	0.091504651	-0.12248453	0.111208471
17611	C35A11.2.2	2.157147118	WBGene00016429	C35A11.2	0.014594281	0.018967345	5.964796936	3.19748689	1	0.355276321	0.508467803	-0.153191482	0.992437377	0.992437377	0.736766922	0.571470967
11141	C35C5.10a.1	3.976949661	WBGene00007959	C35C5.10	0.000673312	0.001383208	11.56150901	6.40005663	1	0.711117403	0.430448418	0.280668986	0.341980809	0.341980809	-1.528684432	0.44614998
17803	C35C5.10a.2	2.102471909	WBGene00007959	C35C5.10	0.016397886	0.021081549	5.75969842	72.98125017	1	8.109027797	0.967850607	7.14117719	1.023125198	7.14117719	3.615372287	1.419576667
10841	C35C5.9.2	3.899312025	WBGene00007958	C35C5.9	0.000599236	0.001265134	11.77834927	3.130190461	1	0.34779894	0.023948844	0.323850097	0.358590664	0.358590664	0.931753205	0.21906396
18803	C35D10.17.2	5.521364452	WBGene00016452	C35D10.17	0.030895817	0.037608012	4.658742186	0.400117175	1	0.044457464	0.004044309	0.040413155	0.126495912	0.126495912	-2.47E-06	0.141442068
9117	C35D10.7b.1	6.682037879	WBGene00016444	C35D10.7	0.00029121	0.000731093	13.12610236	1.085704474	1	0.12063383	0.020674327	0.099959503	0.064261865	0.099959503	-0.565471696	0.120385142
492	C35E7.5a.1	7.963429814	WBGene00016457	C35E7.5	7.41E-09	3.45E-07	33.42417023	4.019458851	1	0.446606539	0.012623874	0.433982665	0.041294332	0.433982665	-1.248951901	0.096224757
12435	C35E7.5a.2	6.755128725	WBGene00016457	C35E7.5	0.001166179	0.002146482	10.54317522	8.353060245	1	0.928117805	0.4778445	0.450273305	0.062048905	0.450273305	-1.548475215	0.44403365
11003	C36A4.11.1	3.547483393	WBGene00044167	C36A4.11	0.000640409	0.001332153	11.65468919	1.918806533	1	0.213200726	0.035407946	0.17779278	0.443517606	0.443517606	0.698682813	0.228514802
7946	C36A4.12	4.564976682	WBGene00164983	C36A4.12	0.000160492	0.000462287	14.24494022	0.937323847	1	0.104147094	0.010746315	0.093400779	0.236467837	0.236467837	-0.521955685	0.147169582
14353	C36A4.14b	4.830650095	WBGene00194650	C36A4.14	0.002662466	0.004245699	9.02544861	0.357972924	1	0.039774769	0.009567547	0.030207222	0.19829545	0.19829545	0.02680399	0.136707826
17440	C36A4.14a	2.205478449	WBGene00194650	C36A4.14	0.012957825	0.017005659	6.174858813	2.171102528	1	0.241233614	0.475661834	-0.234428219	0.966001802	0.966001802	0.615815252	0.555452112
8280	C36E8.1.1	9.12721458	WBGene00007980	C36E8.1	0.00019205	0.000530875	13.90730722	0.107845749	1	0.011982861	9.93E-05	0.011883592	0.034757334	0.034757334	-0.188348872	0.062300679
17606	C37A5.7.1	6.350106028	WBGene00007991	C37A5.7	0.014549442	0.01891444	5.970222869	0.40320046	1	0.044800051	0.021832987	0.022967064	0.076167745	0.076167745	0.217880894	0.12631505
14234	C37C3.1b.1	5.235252002	WBGene00016495	C37C3.1	0.002505197	0.004028309	9.136793899	0.211815501	1	0.023535056	0.022516112	0.001018944	0.15169561	0.15169561	0.048167495	0.146694073
14329	C37C3.1b.2	5.666193132	WBGene00016495	C37C3.1	0.002626913	0.004196137	9.050024748	0.202200251	1	0.022466695	0.011329243	0.011137452	0.115252057	0.115252057	-0.097188027	0.121894638
11401	C38C3.4a	3.287322131	WBGene00016513	C38C3.4	0.000751855	0.001509512	11.3564716	3.612937454	1	0.401437495	0.059504164	0.341933331	0.517773497	0.517773497	0.984788527	0.266471592
14078	C38C3.8	1.276511055	WBGene00016516	C38C3.8	0.002324566	0.003779278	9.273786476	10.21645801	1	1.135162001	0.222267625	0.912894376	1.603047096	1.603047096	1.663639744	0.587232693
1679	C38D9.2.1	1.390287703	WBGene00008010	C38D9.2	4.05E-07	5.52E-06	25.67108796	44.30719303	1	4.923021448	0.251379129	4.671642318	1.508680939	4.671642318	4.166869768	0.57771061
17805	C38D9.2.2	3.087007662	WBGene00008010	C38D9.2	0.016449351	0.021145339	5.754192817	3.520288057	1	0.391143117	0.551776317	-0.160633199	0.582590077	0.582590077	0.878681857	0.525904145
16970	C38H2.2.1	7.22478603	WBGene00008019	C38H2.2	0.009925046	0.013386238	6.648300239	0.271650339	1	0.030183371	0.000703992	0.029479379	0.050944649	0.050944649	0.209823684	0.089884757
18103	C39D10.7.2	9.65215217	WBGene00016534	C39D10.7	0.019212621	0.024290654	5.482058484	0.563925186	1	0.062658354	0.016264443	0.046393911	0.034196421	0.046393911	-0.312236691	0.1265298
5534	C39H7.2	3.132255265	WBGene00023252	C39H7.2	3.54E-05	0.000146229	17.10569559	6.371042293	1	0.707893588	0.058848217	0.649045371	0.567321183	0.649045371	1.473581434	0.278045619
4450	C40H1.8.2	4.742978424	WBGene00008043	C40H1.8	1.44E-05	7.41E-05	18.81359529	116.181298	1	12.90903311	1.998457692	10.91057542	0.210236904	10.91057542	6.286153532	0.932522987
17063	C40H1.8.1	5.593548993	WBGene00008043	C40H1.8	0.01045882	0.014029272	6.555027934	53.90307968	1	5.989231075	1.72780634	4.261424736	0.120771716	4.261424736	3.250285811	1.172437313
8517	C40H5.8	2.987741814	WBGene00044585	C40H5.8	0.000216794	0.000582597	13.67962357	3.345650346	1	0.371738927	0.064026653	0.307712274	0.617431173	0.617431173	-1.050299925	0.293899804
10144	C41D11.3c.2	8.040410647	WBGene00016562	C41D11.3	0.000452245	0.001020405	12.30294072	0.464606072	1	0.051622897	0.004732386	0.046890511	0.040607646	0.046890511	-0.3639989	0.081660295
7078	C41G7.9a.1	7.385764775	WBGene00077771	C41G7.9	9.68E-05	0.000312935	15.19863238	0.939125856	1	0.104347317	0.006970415	0.097376902	0.048215675	0.097376902	0.543072954	0.100450304
4828	C42D4.1.1	9.07345768	WBGene00016594	C42D4.1	1.99E-05	9.42E-05	18.20223073	1.673457438	1	0.185939715	0.000714469	0.185225246	0.034893471	0.185225246	0.750240703	0.11539165
11803	C42D4.1.2	9.099512044	WBGene00016594	C42D4.1	0.000883238	0.001712746	11.05761339	1.76704693	1	0.196338548	0.000718683	0.195619865	0.034825636	0.195619865	0.690662036	0.169486255
1496	C42D8.1.1	6.088109715	WBGene00016599	C42D8.1	2.82E-07	4.32E-06	26.36662167	2.351965439	1	0.261329493	0.005324166	0.256005327	0.088343684	0.256005327	0.938785124	0.10188615
11680	C43D7.10	2.356368408	WBGene00077441	C43D7.10	0.000842384	0.001650726	11.14544227	4.531453839	1	0.503494871	0.1742567	0.329238171	0.88746312	0.88746312	-1.206139161	0.416849662
10454	C43D7.11	2.400665586	WBGene00077664	C43D7.11	0.000509548	0.001115606	12.08039409	4.172320767	1	0.463591196	0.135003518	0.328587678	0.865514269	0.865514269	-1.190867972	0.392703561
12005	C43E11.12b.1	6.374198647	WBGene00016609	C43E11.12	0.000961741	0.001833608	10.89981017	0.331816261	1	0.036868473	0.006219813	0.03064866	0.075195651	0.075195651	-0.284783064	0.09812021
16362	C43E11.12a.1	5.639364189	WBGene00016609	C43E11.12	0.007240623	0.010128553	7.212285535	0.686479055	1	0.076275451	0.021928648	0.054346803	0.117261756	0.117261756	-0.339506296	0.141123659
5530	C44C10.11.1	4.429914601	WBGene00043985	C44C10.11	3.52E-05	0.000145874	17.11167868	1.575617035	1	0.175068559	0.027752804	0.147315756	0.258072735	0.258072735	0.760459051	0.173709738
12408	C44C10.11.2	2.949781766	WBGene00043985	C44C10.11	0.001147875	0.002117389	10.57241782	22.7704398	1	2.530048867	0.587279086	1.942769781	0.631255885	1.942769781	2.449418925	0.623350107
12267	C44H9.6.1	5.300618704	WBGene00008101	C44H9.6	0.001069053	0.001994626	10.70397986	2.394126302	1	0.266014034	0.046649209	0.219364824	0.145458391	0.219364824	0.796923093	0.200799684
4069	C44H9.9	2.121148101	WBGene00077564	C44H9.9	1.03E-05	5.78E-05	19.45971263	17.64746868	1	1.960829853	0.22408009	1.736749763	1.012548146	1.736749763	2.556867296	0.465427757
16918	C45B11.7	1.764472901	WBGene00050945	C45B11.7	0.009644545	0.013047898	6.699398411	1.684884542	1	0.187209394	0.217757678	-0.030548285	1.232533322	1.232533322	-0.120309661	0.508241634
16593	C45E5.1.1	5.099440341	WBGene00016664	C45E5.1	0.008120762	0.011201591	7.006647277	0.454595507	1	0.050510612	0.019130447	0.031380165	0.165787277	0.165787277	0.114539755	0.145223469
3064	C45E5.3	2.446210781	WBGene00016666	C45E5.3	3.58E-06	2.67E-05	21.47924251	17.95033561	1	1.994481734	0.250636591	1.743845143	0.843454938	1.743845143	2.623036654	0.443462527
17466	C45G7.13.1	4.681459752	WBGene00235340	C45G7.13	0.01320448	0.017303569	6.141506102	3.278617266	1	0.364290807	0.519728622	-0.155437814	0.219004993	0.219004993	1.035661936	0.473295884
18076	C45G7.13.2	2.853030759	WBGene00235340	C45G7.13	0.019030317	0.024098487	5.498727504	36.24427139	1	4.027141265	1.423696549	2.603444717	0.667789286	2.603444717	2.505921632	1.013537452
13541	C46C2.2.2	7.7846843	WBGene00008110	C46C2.2	0.001855293	0.003135953	9.687465619	0.066620566	1	0.007402285	0.000673306	0.006728979	0.04306198	0.04306198	-0.053485382	0.067982366
2497	C46E10.9	4.671647872	WBGene00016713	C46E10.9	1.72E-06	1.58E-05	22.88249441	2.392636744	1	0.265848527	0.009570515	0.256278012	0.220432802	0.256278012	-0.949112311	0.141564177
13692	C46F11.4.2	7.775075497	WBGene00008119	C46F11.4	0.001971867	0.003296155	9.575540914	0.217066094	1	0.024118455	0.001661362	0.022457093	0.043164847	0.043164847	-0.216077132	0.070889609
16672	C46H11.10b.1	2.118508651	WBGene00016734	C46H11.10	0.008451946	0.011603175	6.935118554	25.56746416	1	2.840829351	0.39117578	2.449653572	1.01403698	2.449653572	2.281546417	0.79226981
4873	C46H3.2c.1	6.466975625	WBGene00016725	C46H3.2	2.08E-05	9.76E-05	18.11655914	0.63389941	1	0.070433268	0.001815522	0.068617745	0.071614705	0.071614705	-0.471910422	0.086990882
5443	C47B2.2.1	7.642982798	WBGene00008131	C47B2.2	3.30E-05	0.000138769	17.23665573	0.431770781	1	0.047974531	0.000846017	0.047128515	0.044673356	0.047128515	-0.381890523	0.069466508
8148	C47B2.9.1	6.416435949	WBGene00008134	C47B2.9	0.000178561	0.000501584	14.04422833	0.3512794	1	0.039031044	0.001563588	0.037467457	0.073533709	0.073533709	-0.327704213	0.087322891
7758	C47E12.2.1	6.652088002	WBGene00008147	C47E12.2	0.000145087	0.000428042	14.43491844	0.393996809	1	0.043777423	0.006084309	0.037693114	0.065209467	0.065209467	-0.363443524	0.093481799
14801	C47E12.2.2	6.867264285	WBGene00008147	C47E12.2	0.003300804	0.005104304	8.633259632	0.347997015	1	0.038666335	0.004174434	0.034491901	0.058920328	0.058920328	-0.26977412	0.091118556
4337	C47E8.4a.1	7.384262206	WBGene00008143	C47E8.4	1.32E-05	6.94E-05	18.98774236	0.422461808	1	0.046940201	0.000992077	0.045948124	0.048239131	0.048239131	-0.392130754	0.072022568
18609	C47E8.4a.2	4.952181467	WBGene00008143	C47E8.4	0.02668957	0.032826636	4.910781054	1.541083461	1	0.171231496	0.126044634	0.045186862	0.182830319	0.182830319	-0.438158198	0.253884404
3502	C48B4.9.1	6.749520098	WBGene00008172	C48B4.9	5.70E-06	3.72E-05	20.58804586	0.916773445	1	0.101863716	0.001235927	0.100627789	0.062213779	0.100627789	-0.568192152	0.080852234
19036	C48D1.1b.2	3.647467848	WBGene00008177	C48D1.1	0.036914734	0.044384557	4.354341237	26.79029719	1	2.976699688	0.324289981	2.652409706	0.417680773	2.652409706	1.976149541	0.922696583
8049	C48D1.5g	4.658314658	WBGene00008178	C48D1.5	0.000169949	0.000483235	14.13720288	0.814009831	1	0.090445537	0.013331767	0.07711377	0.222385879	0.222385879	-0.488387443	0.147228747
12258	C48D1.5b	4.676774215	WBGene00008178	C48D1.5	0.001066187	0.001990773	10.70894649	0.8898338	1	0.098870422	0.059994947	0.038875475	0.219685823	0.219685823	-0.4967912	0.200400898
903	C49A9.2.1	6.422249485	WBGene00016756	C49A9.2	5.08E-08	1.29E-06	29.68440118	8.216644022	1	0.912960447	0.004786484	0.908173963	0.073309132	0.908173963	1.766565768	0.144006508
17331	C49A9.2.2	3.111634306	WBGene00016756	C49A9.2	0.012166482	0.016067534	6.286445349	41.08947203	1	4.565496893	0.469470702	4.096026191	0.574233072	4.096026191	2.797292902	1.0374814
4109	C49A9.4.3	1.756617577	WBGene00016758	C49A9.4	1.07E-05	5.94E-05	19.38920337	43.51096234	1	4.834551371	0.42932521	4.405226161	1.2378278	4.405226161	3.878003668	0.586565389
7286	C49A9.4.1	4.582330114	WBGene00016758	C49A9.4	0.000110503	0.000347083	14.94820541	9.801345837	1	1.089038426	0.372002117	0.717036309	0.233796027	0.717036309	1.818284559	0.407380249
11041	C49A9.9a.1	5.111775195	WBGene00016763	C49A9.9	0.000649378	0.00134616	11.62881926	6.652871619	1	0.739207958	0.399115724	0.340092234	0.164443486	0.340092234	1.478874794	0.41566959
12158	C49A9.9b	2.785710284	WBGene00016763	C49A9.9	0.001021589	0.001923185	10.78802384	8.896473405	1	0.988497045	0.32716446	0.661332585	0.694341791	0.694341791	1.600221561	0.450592854
15472	C49A9.9a.2	4.445214179	WBGene00016763	C49A9.9	0.004588469	0.006787803	8.034894074	10.50810076	1	1.167566752	0.821881027	0.345685724	0.255555036	0.345685724	1.685618276	0.589592935
14446	C49C3.2	2.417997811	WBGene00008192	C49C3.2	0.002784627	0.004411917	8.943473382	0.633910634	1	0.070434515	0.104602722	-0.034168207	0.857059392	0.857059392	0.056299607	0.374951676
72	C49C8.5.1	7.522552595	WBGene00016769	C49C8.5	9.55E-11	2.98E-08	41.91208915	12.85798946	1	1.428665495	0.000819813	1.427845683	0.046221364	1.427845683	2.250946688	0.097746349
1197	C49G7.7.2	5.671085196	WBGene00016785	C49G7.7	1.31E-07	2.50E-06	27.85839183	36.92927755	1	4.103253061	0.235077037	3.868176023	0.11488929	3.868176023	-3.725142975	0.334481097
3481	C49H3.16.1	2.669978144	WBGene00219436	C49H3.16	5.61E-06	3.69E-05	20.61803989	31.29742165	1	3.477491295	0.239031622	3.238459673	0.742248528	3.238459673	3.309731896	0.442244762
14011	C49H3.16.2	1.495880777	WBGene00219436	C49H3.16	0.00225274	0.00368079	9.331287297	24.52544199	1	2.72504911	0.351150317	2.373898793	1.425608626	2.373898793	2.453494781	0.688344041
16116	C49H3.3.1	7.304639013	WBGene00016790	C49H3.3	0.006369901	0.009046556	7.44256588	0.698414274	1	0.077601586	0.000680261	0.076921325	0.049534712	0.076921325	-0.385981802	0.127663502
4870	C50C3.1.1	6.731533438	WBGene00016799	C50C3.1	2.07E-05	9.74E-05	18.12109104	1.223877614	1	0.135986402	0.006781543	0.129204858	0.062748022	0.129204858	-0.641102133	0.099082731
10839	C50C3.1.2	6.546321105	WBGene00016799	C50C3.1	0.000598872	0.001264599	11.77947907	0.381714369	1	0.042412708	0.009528267	0.03288444	0.068751399	0.068751399	-0.331591317	0.102065091
5832	C50D2.10b	5.666386934	WBGene00044420	C50D2.10	4.45E-05	0.000174631	16.66922692	1.054224124	1	0.117136014	0.005045974	0.11209004	0.115237664	0.115237664	-0.592738424	0.111103359
12796	C50D2.10a.2	4.322510226	WBGene00044420	C50D2.10	0.001370455	0.002451311	10.2451359	0.930221887	1	0.103357987	0.041265697	0.06209229	0.276225972	0.276225972	-0.432525989	0.19267928
14164	C50D2.6c.4	2.719804804	WBGene00016809	C50D2.6	0.002430608	0.003927686	9.192108346	6.638346116	1	0.737594013	0.156277661	0.581316352	0.721266141	0.721266141	1.262362455	0.372629517
10495	C50D2.8c	5.985784994	WBGene00016811	C50D2.8	0.000519685	0.001133353	12.043673	0.379726163	1	0.042191796	0.004766582	0.037425214	0.094039934	0.094039934	-0.315304603	0.103051234
11703	C50D2.8a.1	7.110290725	WBGene00016811	C50D2.8	0.000847339	0.001657172	11.13456349	0.486807932	1	0.05408977	0.002743056	0.051346715	0.053184162	0.053184162	-0.362846371	0.088787446
8564	C50F2.4.1	5.920937401	WBGene00016838	C50F2.4	0.000222841	0.000595562	13.6279649	0.173859101	1	0.019317678	0.00265073	0.016666947	0.097927473	0.097927473	0.223570372	0.100405917
18906	C50F2.4.2	2.348526112	WBGene00016838	C50F2.4	0.033286885	0.0402978	4.53096284	3.0632998	1	0.340366644	0.544909216	-0.204542572	0.891400321	0.891400321	0.371433134	0.568084805
1836	C50F4.1.2	6.987239849	WBGene00008229	C50F4.1	5.65E-07	7.04E-06	25.02829294	6.629200811	1	0.736577868	0.008384682	0.728193186	0.055915517	0.728193186	1.561556202	0.163256912
2369	C50F4.1.1	6.186574732	WBGene00008229	C50F4.1	1.42E-06	1.37E-05	23.2597728	5.271080249	1	0.585675583	0.024927042	0.560748542	0.083367987	0.560748542	1.380613669	0.159035372
833	C52E2.4.1	5.844115177	WBGene00016883	C52E2.4	3.97E-08	1.09E-06	30.16189908	7.811367168	1	0.867929685	0.007387559	0.860542126	0.102810194	0.860542126	1.724581391	0.137097544
7237	C52E2.4.2	3.306925965	WBGene00016883	C52E2.4	0.000106792	0.00033779	15.01266022	56.73086528	1	6.303429475	0.677930434	5.625499042	0.511803502	5.625499042	4.210052069	0.78802028
6829	C53B4.3.2	5.480156025	WBGene00008273	C53B4.3	8.33E-05	0.000279302	15.4813092	4.060861315	1	0.451206813	0.018720506	0.432486306	0.129866214	0.432486306	1.133588912	0.205949236
10335	C53B4.3.3	5.131640526	WBGene00008273	C53B4.3	0.000488552	0.001081953	12.15886085	7.169687291	1	0.796631921	0.396905429	0.399726493	0.162306323	0.399726493	1.532707908	0.414480188
9340	C53B7.2.1	7.093099193	WBGene00016893	C53B7.2	0.00032231	0.000789804	12.93607649	0.365542006	1	0.040615778	0.000895487	0.039720291	0.053545061	0.053545061	0.324109704	0.074934949
15316	C53B7.2.2	4.382235004	WBGene00016893	C53B7.2	0.004249114	0.006349812	8.174168786	1.898739437	1	0.210971049	0.034931612	0.176039436	0.266029687	0.266029687	0.632766562	0.211867368
1803	C53C7.5a	7.61570149	WBGene00014294	C53C7.5	5.16E-07	6.55E-06	25.20447987	1.294107466	1	0.143789718	0.0007198	0.143069918	0.045008583	0.143069918	0.690468005	0.071499056
2984	C53C7.5b	6.035994215	WBGene00014294	C53C7.5	3.25E-06	2.49E-05	21.66134686	1.149737668	1	0.12774863	0.008667995	0.119080635	0.091177827	0.119080635	0.661480638	0.109314396
9914	C53D5.5a.1	6.758783406	WBGene00016906	C53D5.5	0.00041326	0.000954089	12.47126457	0.612027543	1	0.06800306	0.014787396	0.053215664	0.061941907	0.061941907	0.430953633	0.109240723
16912	C53D5.5b.1	4.047085933	WBGene00016906	C53D5.5	0.009612397	0.01300902	6.705351712	2.078656799	1	0.230961867	0.121695774	0.109266093	0.327583065	0.327583065	0.573614253	0.272223756
18674	C53D6.6.2	2.935863214	WBGene00008283	C53D6.6	0.028254227	0.034630114	4.812487842	53.02750195	1	5.891944661	2.549043753	3.342900908	0.636395922	3.342900908	-2.886765785	1.268738748
18855	C53D6.6.1	5.416919578	WBGene00008283	C53D6.6	0.032167557	0.039048053	4.589544759	0.587962065	1	0.065329118	0.133815993	-0.068486875	0.135175729	0.135175729	0.254905443	0.255256633
13713	C53H9.2b	7.028387476	WBGene00016907	C53H9.2	0.00198799	0.0033181	9.560592318	0.121130646	1	0.013458961	0.004565113	0.008893848	0.054963508	0.054963508	-0.12880191	0.084927147
12709	C53H9.3.2	5.022923029	WBGene00044746	C53H9.3	0.001318172	0.002373934	10.31690415	0.462066095	1	0.051340677	0.006432482	0.044908195	0.174411893	0.174411893	-0.261037654	0.127248875
11596	C54G4.7.2	6.823946485	WBGene00008317	C54G4.7	0.0008109	0.001600541	11.2161175	0.253741677	1	0.02819352	0.006617581	0.021575938	0.060091396	0.060091396	0.259353322	0.092195939
7852	C55A6.1.2	7.765927651	WBGene00008330	C55A6.1	0.000153222	0.000446573	14.33219567	0.479552085	1	0.053283565	0.000660403	0.052623162	0.043263596	0.052623162	-0.383236814	0.074958637
11489	C55A6.1.1	5.636954264	WBGene00008330	C55A6.1	0.00077929	0.001552289	11.28992178	1.030732883	1	0.114525876	0.019510832	0.095015043	0.117443943	0.117443943	-0.529609932	0.135234197
5515	C55B6.1a.1	6.418091391	WBGene00016939	C55B6.1	3.48E-05	0.000144465	17.13503281	0.760581977	1	0.084509109	0.001499339	0.083009769	0.073469657	0.083009769	-0.502609816	0.087144947
12962	C55B7.11.2	6.559790907	WBGene00016947	C55B7.11	0.001471567	0.002598459	10.11388162	0.43987325	1	0.048874806	0.011058584	0.037816222	0.068283095	0.068283095	-0.331097269	0.104834458
14119	C55B7.11.1	6.593239577	WBGene00016947	C55B7.11	0.002390572	0.003875304	9.222512746	0.491195433	1	0.05457727	0.009398552	0.045178718	0.067142111	0.067142111	-0.336664741	0.101940562
8853	C56A3.10	4.710152693	WBGene00077568	C56A3.10	0.000259572	0.000671082	13.34167644	0.518706829	1	0.057634092	0.009641745	0.047992347	0.214875853	0.214875853	-0.354940633	0.140381084
3952	C56A3.5.1	6.812923564	WBGene00008344	C56A3.5	9.24E-06	5.35E-05	19.66254064	1.587676248	1	0.176408472	0.017155127	0.159253345	0.060396866	0.159253345	-0.743533156	0.112883003
16809	C56A3.5.2	6.933283201	WBGene00008344	C56A3.5	0.009088156	0.012374901	6.805420231	0.204454532	1	0.02271717	0.012394668	0.010322503	0.057224128	0.057224128	-0.142126852	0.102718091
11462	C56A3.6d.1	7.433215233	WBGene00008345	C56A3.6	0.000770922	0.001539288	11.30996584	0.191801627	1	0.021311292	0.000696728	0.020614564	0.047492884	0.047492884	-0.214290879	0.070750365
10958	C56A3.8b	4.546004357	WBGene00008346	C56A3.8	0.000631188	0.001318364	11.68167116	2.485955474	1	0.276217275	0.02712295	0.249094325	0.239416544	0.249094325	-0.831048958	0.19485245
5424	C56C10.7a.1	7.773632761	WBGene00016964	C56C10.7	3.23E-05	0.000136465	17.27510754	0.299615415	1	0.033290602	0.000488098	0.032802504	0.043180368	0.043180368	-0.325689642	0.0675079
14814	C56C10.7b.1	5.519344859	WBGene00016964	C56C10.7	0.003325142	0.005137427	8.619877583	0.262442821	1	0.029160313	0.009945945	0.019214369	0.126659386	0.126659386	0.10905576	0.122848433
13615	C56E6.2.1	6.543652526	WBGene00016970	C56E6.2	0.00191546	0.00322028	9.628835205	0.072301667	1	0.008033519	0.006795166	0.001238352	0.068844783	0.068844783	-0.009405678	0.09660137
7284	C56G2.3.2	6.396737751	WBGene00016978	C56G2.3	0.000110462	0.000347072	14.94891288	0.389172081	1	0.043241342	0.002000521	0.041240821	0.074302133	0.074302133	-0.355633448	0.088681718
13294	C56G2.3.1	3.945175096	WBGene00016978	C56G2.3	0.001676933	0.00288714	9.873313086	1.703560051	1	0.18928445	0.068911317	0.120373133	0.348691794	0.348691794	0.624226323	0.234778121
12733	C23H4.1.3	7.116578297	WBGene00000277	cab-1	0.001329881	0.002390505	10.3005849	6.373180238	1	0.708131138	0.341903639	0.366227499	0.053053819	0.366227499	1.324127514	0.376794109
16422	C23H4.1.4	6.070796699	WBGene00000277	cab-1	0.007484123	0.010430922	7.152939444	36.87692726	1	4.097436362	1.255287252	2.84214911	0.089269768	2.84214911	2.768407661	0.941188738
5819	W03H9.4a.2	8.125369207	WBGene00012230	cacn-1	4.39E-05	0.000172518	16.69655072	0.737210057	1	0.081912229	0.002817539	0.07909469	0.039895208	0.07909469	-0.490237276	0.082576809
357	M03F4.7a.2	9.102947089	WBGene00019760	calu-1	2.76E-09	1.77E-07	35.34662228	1.438909536	1	0.159878837	0.000137785	0.159741052	0.034816953	0.159741052	-0.754447836	0.062416209
17260	M03F4.7a.1	5.244580141	WBGene00019760	calu-1	0.011583318	0.015360311	6.373557185	0.422196414	1	0.046910713	0.032856249	0.014054464	0.150784087	0.150784087	-0.058065506	0.160030034
13413	D2024.6.1	8.221496576	WBGene00000292	cap-1	0.001755305	0.002995037	9.789297507	0.04055219	1	0.004505799	0.002351915	0.002153883	0.03914623	0.03914623	-0.015205972	0.070654426
18744	D2024.6.2	6.547260516	WBGene00000292	cap-1	0.029649259	0.036204238	4.729514191	0.91615543	1	0.101795048	0.05810615	0.043688898	0.068718573	0.068718573	-0.365643096	0.172759077
12879	Y23H5A.7c.2	9.256724189	WBGene00000800	cars-1	0.00141979	0.002523188	10.17991206	0.072431647	1	0.008047961	0.00012361	0.00792435	0.03448995	0.03448995	-0.105428225	0.062470666
7336	Y23H5A.1a	5.542633809	WBGene00000801	cars-2	0.000113647	0.000354572	14.89528601	0.463115812	1	0.051457312	0.00496972	0.046487593	0.124785124	0.124785124	-0.3903354	0.113928703
10460	F41G4.2b.1	8.159412803	WBGene00000294	cas-1	0.000511726	0.001119731	12.07244266	0.073831163	1	0.008203463	0.000332053	0.007871409	0.039623118	0.039623118	-0.128332036	0.064943408
8761	C18E3.6a.1	8.083443006	WBGene00015975	cas-2	0.000246914	0.00064506	13.43544816	0.204805148	1	0.022756128	0.000665672	0.022090455	0.040240776	0.040240776	-0.247380909	0.066301005
16718	C18E3.6a.2	5.605590735	WBGene00015975	cas-2	0.008717248	0.011934465	6.87985811	3.579036395	1	0.397670711	0.065690812	0.331979898	0.119839752	0.331979898	-0.851343164	0.297243456
15307	K07E3.7a.1	6.303414903	WBGene00019493	catp-5	0.00423523	0.006333167	8.180105208	0.180039203	1	0.020004356	0.014284431	0.005719925	0.078102256	0.078102256	0.133422428	0.114464676
1409	Y59H11AR.2a.1	8.755420919	WBGene00022010	catp-7	2.35E-07	3.81E-06	26.72513874	1.133204745	1	0.125911638	0.000390614	0.125521024	0.036007841	0.125521024	0.650320296	0.063421004
17877	K03H1.10.1	3.830965572	WBGene00010545	cbp-2	0.017180246	0.021995942	5.677866592	5.73692391	1	0.63743599	0.508677989	0.128758001	0.373819518	0.373819518	1.06697905	0.483390871
18258	K03H1.10.3	7.281963232	WBGene00010545	cbp-2	0.021247103	0.026635332	5.306409403	0.512121417	1	0.05690238	0.000853995	0.056048384	0.049923368	0.056048384	0.294066	0.121641766
9169	F40F12.7.3	4.491722056	WBGene00009595	cbp-3	0.000299606	0.000747565	13.07285717	2.390380256	1	0.265597806	0.039128271	0.226469535	0.248010454	0.248010454	-0.838731001	0.184148754
17772	F40F12.7.2	5.543092836	WBGene00009595	cbp-3	0.016133024	0.020777214	5.788317344	1.44805831	1	0.160895368	0.010863903	0.150031465	0.124748422	0.150031465	-0.510157709	0.199675498
14192	C54D2.5g.3	2.409384261	WBGene00000367	cca-1	0.00245643	0.003961583	9.172765927	42.98096892	1	4.775663214	0.367691641	4.407971573	0.861251899	4.407971573	3.231609764	0.918496455
14929	C54D2.5e.3	2.626083909	WBGene00000367	cca-1	0.003541852	0.005430096	8.504931947	48.64295916	1	5.40477324	0.501052663	4.903720577	0.761189894	4.903720577	3.360283142	1.010301989
15448	C54D2.5g.2	2.239424207	WBGene00000367	cca-1	0.004527092	0.006707411	8.059289864	37.82848533	1	4.203165036	0.507631315	3.695533722	0.947813392	3.695533722	2.914059285	0.911019526
16129	C54D2.5e.2	2.463956426	WBGene00000367	cca-1	0.00642271	0.009114204	7.427707765	43.54356505	1	4.838173894	0.632352791	4.205821103	0.834997443	4.205821103	3.045716743	1.00877621
18007	C54D2.5a.3	4.466122689	WBGene00000367	cca-1	0.018437717	0.023435468	5.554074621	3.896838541	1	0.43298206	0.588232378	-0.155250318	0.252142817	0.252142817	1.038726666	0.503868421
18052	C54D2.5c.3	4.355855958	WBGene00000367	cca-1	0.018798976	0.023835086	5.520119354	2.988032136	1	0.332003571	0.183259765	0.148743805	0.270502376	0.270502376	0.689396307	0.305654995
11544	W05B10.2.1	5.251329155	WBGene00012277	ccch-3	0.000790794	0.001567888	11.26271642	0.777564107	1	0.086396012	0.026443356	0.059952656	0.150129059	0.150129059	-0.459131286	0.151695548
16471	W05B10.2.2	5.961901382	WBGene00012277	ccch-3	0.007663737	0.010649482	7.110414791	0.228732672	1	0.025414741	0.007962109	0.017452632	0.095446712	0.095446712	0.04243663	0.109589792
16895	Y49E10.23b.1	4.226268128	WBGene00013042	cccp-1	0.009487372	0.012852736	6.728700039	8.728834332	1	0.969870481	0.847664177	0.122206304	0.293274475	0.293274475	1.521148641	0.601015097
17474	Y49E10.23a.1	6.164430026	WBGene00013042	cccp-1	0.013263716	0.017373237	6.133591519	2.620027358	1	0.291114151	0.445880898	-0.154766747	0.084443928	0.084443928	1.014006014	0.431601724
10555	ZK1058.4.1	8.875172052	WBGene00014204	ccdc-47	0.000532014	0.001153645	11.99997171	0.0598625	1	0.006651389	0.000136108	0.006515281	0.03552533	0.03552533	-0.116822646	0.062476761
5258	T06D8.6.1	8.39348696	WBGene00011527	cchl-1	2.81E-05	0.000122354	17.54165605	0.473115461	1	0.052568385	0.000757142	0.051811242	0.037951473	0.051811242	-0.397061909	0.065380137
15467	T06D8.6.2	6.265868079	WBGene00011527	cchl-1	0.004582149	0.006780645	8.037390747	2.022077542	1	0.224675282	0.038774155	0.185901127	0.079719327	0.185901127	-0.673155294	0.210859244
7986	F43D2.1.2	6.830378701	WBGene00009650	ccnk-1	0.000164714	0.000472073	14.19606978	0.283316326	1	0.031479592	0.003231128	0.028248464	0.059914552	0.059914552	-0.303921191	0.084436886
10805	F43D2.1.1	6.854768515	WBGene00009650	ccnk-1	0.000588945	0.001247549	11.81059949	0.297915917	1	0.033101769	0.002930347	0.030171422	0.059253366	0.059253366	-0.281664456	0.083364277
8135	T21B10.7.3	9.539107297	WBGene00000378	cct-2	0.000177864	0.000500424	14.05158368	0.342899949	1	0.038099994	0.000204562	0.037895432	0.034200281	0.037895432	-0.322651305	0.064280747
13336	T21B10.7.2	7.028213353	WBGene00000378	cct-2	0.0017042	0.002924625	9.843639537	0.45756113	1	0.050840126	0.021629696	0.02921043	0.054967454	0.054967454	-0.357477516	0.118485502
17123	T21B10.7.1	5.377071485	WBGene00000378	cct-2	0.010795473	0.014430111	6.498678059	1.041683154	1	0.115742573	0.07954965	0.036192923	0.138602843	0.138602843	-0.435339764	0.208912644
6320	K01C8.10.1	9.668309356	WBGene00000379	cct-4	6.11E-05	0.000221151	16.06930444	0.305032502	1	0.0338925	5.44E-05	0.033838139	0.034201113	0.034201113	-0.31832823	0.063100729
14095	C07G2.3a.2	9.552214511	WBGene00000380	cct-5	0.002342405	0.003803416	9.259785448	0.205867752	1	0.022874195	0.001257324	0.02161687	0.034196548	0.034196548	-0.215070228	0.067167605
7555	F01F1.8a.1	9.53307631	WBGene00000381	cct-6	0.000128057	0.000387898	14.67017481	0.337232752	1	0.037470306	7.54E-05	0.037394898	0.034202288	0.037394898	-0.323417669	0.062792987
12696	T10B5.5a.1	9.586373685	WBGene00020391	cct-7	0.001310155	0.002361879	10.32816405	0.237286196	1	0.026365133	0.000458439	0.025906694	0.034190866	0.034190866	-0.244409495	0.066312213
4827	C17G10.4c.1	8.639504061	WBGene00000383	cdc-14	1.99E-05	9.42E-05	18.20229141	0.585979817	1	0.065108869	0.000336439	0.06477243	0.036549415	0.06477243	-0.443950823	0.06828213
11358	C17G10.4e.1	5.924180775	WBGene00000383	cdc-14	0.000739847	0.001490898	11.38637663	1.140007348	1	0.126667483	0.02305076	0.103616723	0.097727932	0.103616723	0.559597242	0.135002523
13400	C17G10.4a.1	5.840790457	WBGene00000383	cdc-14	0.001744364	0.002979478	9.800795201	1.46773447	1	0.163081608	0.03776432	0.125317288	0.103028258	0.125317288	0.608811888	0.164484754
4606	K06A5.7.2	7.988609485	WBGene00000386	cdc-25.1	1.65E-05	8.18E-05	18.55972298	1.788601959	1	0.198733551	0.028421832	0.170311719	0.041065306	0.170311719	-0.78128927	0.124742069
13309	K06A5.7.1	8.898536399	WBGene00000386	cdc-25.1	0.001687246	0.002901622	9.862032242	0.66942833	1	0.074380926	0.003252198	0.071128728	0.035440143	0.071128728	-0.411892776	0.110745018
4903	F16B4.8d	6.723994731	WBGene00000387	cdc-25.2	2.15E-05	0.000100323	18.05238707	1.97517211	1	0.219463568	0.00399875	0.215464818	0.062974442	0.215464818	-0.813906371	0.126305811
3974	C41C4.8.2	9.969803477	WBGene00008053	cdc-48.2	9.43E-06	5.43E-05	19.62416411	0.588895068	1	0.065432785	6.85E-05	0.065364271	0.034531671	0.065364271	-0.450769682	0.06432276
3768	C33H5.18b.1	4.450928238	WBGene00016384	cdgs-1	7.63E-06	4.63E-05	20.02868584	6.719377245	1	0.746597472	0.118801327	0.627796145	0.254619234	0.627796145	1.556013251	0.257510489
6148	C33H5.18b.2	1.847543458	WBGene00016384	cdgs-1	5.40E-05	0.000200858	16.30389187	11.30329405	1	1.255921561	0.112656902	1.143264659	1.177777602	1.177777602	2.042894216	0.45256914
15759	C33H5.18a.1	7.802921116	WBGene00016384	cdgs-1	0.005378483	0.007811581	7.74757129	0.086940522	1	0.009660058	0.00071236	0.008947698	0.042869122	0.042869122	0.002382025	0.067980248
17893	C33H5.18a.2	4.930994224	WBGene00016384	cdgs-1	0.017295987	0.022124325	5.666087843	3.078324538	1	0.34203606	0.108459959	0.2335761	0.185435172	0.2335761	0.73819471	0.292916026
2376	T05G5.3.1	8.939596977	WBGene00000405	cdk-1	1.44E-06	1.39E-05	23.22844359	0.551696814	1	0.061299646	0.000404967	0.060894679	0.035297435	0.060894679	-0.452876944	0.063287748
6768	Y39G10AL.3.3	7.143974883	WBGene00000408	cdk-7	8.10E-05	0.000273952	15.53462523	0.535191117	1	0.05946568	0.004741921	0.054723759	0.052496142	0.054723759	-0.417671113	0.084014994
8924	Y39G10AL.3.2	7.009769251	WBGene00000408	cdk-7	0.000269148	0.000690225	13.27375354	0.415153114	1	0.046128124	0.005019756	0.041108368	0.055389393	0.055389393	-0.354986827	0.086217301
13556	Y39G10AL.3.1	5.526225194	WBGene00000408	cdk-7	0.00186879	0.003155272	9.674146906	0.739253569	1	0.082139285	0.024635596	0.057503689	0.126103193	0.126103193	0.41724016	0.144678576
12847	T23F11.3b.2	3.047882807	WBGene00011955	cdka-1	0.001402339	0.002498384	10.20271632	50.63207986	1	5.625786652	0.680399319	4.945387333	0.596099272	4.945387333	3.616688339	0.946863071
9656	F56F10.3.1	5.623483404	WBGene00018986	cdo-1	0.000373651	0.000885679	12.65955808	1.750627666	1	0.194514185	0.010579339	0.183934846	0.118467342	0.183934846	0.71153477	0.155711808
11092	F56F10.3.2	5.855598769	WBGene00018986	cdo-1	0.000663433	0.001368974	11.58899252	0.906259681	1	0.10069552	0.008333701	0.092361819	0.102061291	0.102061291	0.499293775	0.118958816
11530	CE7X_3.1	5.432585798	WBGene00008349	CE7X_3.1	0.000788046	0.001564337	11.26917745	0.294264459	1	0.032696051	0.004441732	0.028254319	0.133845276	0.133845276	-0.223302573	0.115450672
8796	CE7X_3.2	3.413376914	WBGene00008350	CE7X_3.2	0.000251209	0.00065367	13.40309521	2.583787319	1	0.28708748	0.041844765	0.245242715	0.480475795	0.480475795	-0.887615522	0.243410078
8351	C48E7.11.1	6.012531332	WBGene00016754	cebp-2	0.000198981	0.000545357	13.84068284	0.203169996	1	0.022574444	0.002531097	0.020043347	0.092499217	0.092499217	-0.248028025	0.097988137
16336	ZK973.2.2	6.541204127	WBGene00022831	cec-10	0.007140535	0.010004442	7.237273105	1.643978594	1	0.182664288	0.057972167	0.124692121	0.068930639	0.124692121	-0.586786945	0.197886495
16549	ZK973.2.1	8.52402081	WBGene00022831	cec-10	0.007965723	0.011016948	7.041164252	0.541990462	1	0.060221162	0.001127783	0.05909338	0.037163901	0.05909338	-0.333871839	0.114741982
1551	F32E10.2.1	6.121113902	WBGene00017990	cec-4	3.21E-07	4.73E-06	26.1204593	1.877733211	1	0.208637023	0.010643026	0.197993997	0.086620754	0.197993997	-0.852464407	0.111203336
5551	F32E10.2.3	6.567083963	WBGene00017990	cec-4	3.59E-05	0.000147865	17.07873637	3.258437674	1	0.36204863	0.014924308	0.347124322	0.068031661	0.347124322	-1.035036812	0.170320972
3134	F32E10.6.3	8.611452122	WBGene00017993	cec-5	3.90E-06	2.85E-05	21.31441459	0.63674814	1	0.070749793	0.00190835	0.068841443	0.036691718	0.068841443	-0.477526905	0.068275528
4100	F32E10.6.1	7.343972871	WBGene00017993	cec-5	1.06E-05	5.92E-05	19.39793731	0.555841939	1	0.061760215	0.004907651	0.056852565	0.048881576	0.056852565	-0.453188646	0.082510851
1127	Y55B1BR.3.1	6.438942802	WBGene00021913	cec-8	1.04E-07	2.11E-06	28.29900596	3.814904176	1	0.423878242	0.024282811	0.399595431	0.072669833	0.399595431	-1.208648908	0.129000608
12174	Y106G6E.5a.1	7.309500307	WBGene00000426	ced-12	0.001028804	0.001934067	10.77499666	0.212049977	1	0.023561109	0.001463402	0.022097707	0.049452561	0.049452561	-0.221584226	0.07401841
2407	C35D10.9a.1	7.448279217	WBGene00000418	ced-4	1.51E-06	1.43E-05	23.13171021	0.778749215	1	0.086527691	0.000694844	0.085832847	0.047270513	0.085832847	-0.534185637	0.070611069
5336	F26F4.1.2	7.589412385	WBGene00017825	cee-1	2.99E-05	0.000128451	17.42121503	0.419087528	1	0.046565281	0.001777175	0.044788106	0.045339932	0.045339932	-0.381214736	0.072488156
8615	F26F4.1.1	6.940846284	WBGene00017825	cee-1	0.000229008	0.00060835	13.576717	0.575224733	1	0.063913859	0.006853215	0.057060644	0.057036532	0.057060644	-0.41804337	0.091199313
18134	K02F3.6.1	1.983687701	WBGene00019329	ceeh-1	0.019603031	0.024743773	5.44690449	73.34467085	1	8.149407873	2.028202621	6.121205251	1.09275432	6.121205251	3.55263446	1.445538686
9344	R13A5.5.1	5.589614079	WBGene00000437	ceh-13	0.000323457	0.000792303	12.92942689	0.613894644	1	0.068210516	0.004846091	0.063364425	0.1210777	0.1210777	-0.415668804	0.112602448
19154	C33D12.7.2	3.74538225	WBGene00000451	ceh-30	0.040133157	0.047955237	4.212246312	3.064800762	1	0.340533418	0.231364307	0.109169111	0.393722717	0.393722717	-0.522255147	0.353423535
1422	C37E2.5a.1	1.544749859	WBGene00000458	ceh-37	2.43E-07	3.91E-06	26.65695912	51.07890179	1	5.675433532	0.351741375	5.323692157	1.388575122	5.323692157	4.475794079	0.588286988
15424	C37E2.5a.2	5.820937722	WBGene00000458	ceh-37	0.004479009	0.006646497	8.078638115	1.729808345	1	0.192200927	0.012129051	0.180071876	0.104341965	0.180071876	0.62361398	0.194624299
18159	C37E2.5a.3	3.166250118	WBGene00000458	ceh-37	0.019906109	0.025090094	5.420109745	40.9305203	1	4.547835589	1.015237847	3.532597742	0.556095249	3.532597742	-2.649212683	1.08131172
3279	F22D3.1c.2	6.471735011	WBGene00000459	ceh-38	4.52E-06	3.15E-05	21.03129003	2.063260865	1	0.229251207	0.02245755	0.206793657	0.071437846	0.206793657	-0.858834336	0.125736923
15055	F22D3.1d.2	7.553786458	WBGene00000459	ceh-38	0.003724896	0.00566293	8.413282113	0.333403946	1	0.037044883	0.004028512	0.033016371	0.045802495	0.045802495	-0.270277058	0.086827336
5785	T26C11.7.1	6.579261594	WBGene00000460	ceh-39	4.31E-05	0.000170448	16.73057157	1.942080142	1	0.215786682	0.001488423	0.214298259	0.067615137	0.214298259	-0.795997336	0.133800363
8989	C26E1.3.2	5.186107757	WBGene00007749	ceh-79	0.000276275	0.000703373	13.22476145	2.02894229	1	0.225438032	0.060157272	0.165280761	0.15661677	0.165280761	0.798324687	0.191881104
15470	C26E1.3.1	4.778169784	WBGene00007749	ceh-79	0.004586202	0.006785198	8.035789528	4.537081325	1	0.504120147	0.201843035	0.302277112	0.205364958	0.302277112	1.008271167	0.31587612
3211	F45C12.15.2	6.35153109	WBGene00018446	ceh-83	4.25E-06	3.03E-05	21.14911116	1.578213149	1	0.175357017	0.018299019	0.157057997	0.076109755	0.157057997	-0.760991498	0.120569308
12864	F28H6.2b	3.447785557	WBGene00009231	ceh-89	0.001410457	0.002509526	10.19207269	0.386568	1	0.042952	0.069210845	-0.026258845	0.470732782	0.470732782	0.145486943	0.262683884
8134	C03D6.3a.2	7.178785127	WBGene00000466	cel-1	0.000177765	0.000500208	14.05262859	1.173378075	1	0.130375342	0.020248712	0.11012663	0.051811406	0.11012663	-0.596864714	0.118903187
7102	F52B5.5a.2	7.581244562	WBGene00000467	cep-1	9.82E-05	0.000316437	15.17122339	0.497020262	1	0.055224474	0.001012697	0.054211776	0.045444586	0.054211776	-0.394930011	0.073176491
3934	M01E11.5.2	9.932669253	WBGene00000474	cey-3	8.94E-06	5.20E-05	19.72507433	0.871671913	1	0.096852435	5.91E-05	0.096793303	0.034465808	0.096793303	-0.548653973	0.077174788
10264	M01E11.5.1	6.031783633	WBGene00000474	cey-3	0.000476097	0.001061664	12.20703131	1.270166268	1	0.141129585	0.02647647	0.114653115	0.091412882	0.114653115	-0.601926442	0.13817407
10768	Y39A1C.3.1	10.15910843	WBGene00000475	cey-4	0.000579515	0.001231792	11.84065379	0.038952127	1	0.004328014	4.74E-05	0.00428063	0.034979851	0.034979851	-0.102662149	0.065245164
18929	Y39A1C.3.2	6.88015197	WBGene00000475	cey-4	0.03401066	0.041123989	4.494168005	0.486052737	1	0.05400586	0.009934194	0.044071666	0.058580873	0.058580873	-0.258177168	0.126375257
14897	D1046.1c.3	6.961731802	WBGene00008362	cfim-2	0.003482613	0.005350745	8.535627095	2.226339499	1	0.247371055	0.078754807	0.168616249	0.056525568	0.168616249	-0.719684789	0.215809408
18243	D1046.1c.2	7.303823073	WBGene00008362	cfim-2	0.020997117	0.026343366	5.327031596	0.518746335	1	0.057638482	0.013947574	0.043690908	0.049548541	0.049548541	-0.293568411	0.123144286
6321	F52B11.1a.1	7.416211821	WBGene00009924	cfp-1	6.11E-05	0.000221277	16.06792976	0.59034434	1	0.065593816	0.004886961	0.060706855	0.047747939	0.060706855	-0.438228241	0.081874419
16841	F52B11.1b.1	3.311736979	WBGene00009924	cfp-1	0.00922777	0.012541132	6.778203852	1.221940253	1	0.135771139	0.108712536	0.027058603	0.5103481	0.5103481	0.095146638	0.299563648
18519	F52B11.1b.2	2.655385251	WBGene00009924	cfp-1	0.025176469	0.031116099	5.011707071	2.910683911	1	0.323409323	0.153217122	0.170192202	0.74849775	0.74849775	0.306154473	0.37675274
18567	F52B11.1a.2	7.283987824	WBGene00009924	cfp-1	0.025920154	0.031952415	4.961337319	0.771430716	1	0.085714524	0.007353422	0.078361102	0.049888298	0.078361102	-0.352136814	0.151893034
1187	Y38C9A.2a.1	8.167808581	WBGene00000480	cgp-1	1.27E-07	2.45E-06	27.91307528	1.609735078	1	0.178859453	0.001924624	0.176934829	0.039557176	0.176934829	-0.77787732	0.069642755
1310	Y38C9A.2a.2	8.962962526	WBGene00000480	cgp-1	1.78E-07	3.11E-06	27.2601584	2.626990784	1	0.291887865	0.000446185	0.291441679	0.03522019	0.291441679	-0.991566083	0.091919133
2318	T27A10.7.1	6.48520957	WBGene00020847	cgr-1	1.31E-06	1.29E-05	23.41290207	5.982997408	1	0.66477749	0.017356375	0.647421115	0.070940697	0.647421115	1.472081204	0.168142757
6623	F59G1.1b.2	4.227835646	WBGene00019127	cgt-3	7.38E-05	0.000255042	15.71082768	16.59499199	1	1.843887999	0.430729857	1.413158142	0.292989361	1.413158142	2.313108785	0.440929961
13370	F59G1.1b.1	8.634461791	WBGene00019127	cgt-3	0.001727128	0.002956658	9.819057258	0.055673752	1	0.006185972	0.000197247	0.005988726	0.036574667	0.036574667	0.057025906	0.063016602
7715	R08C7.2a.1	8.080843056	WBGene00019946	chat-1	0.000140651	0.000417267	14.4934101	0.10178546	1	0.011309496	0.000439908	0.010869588	0.04026259	0.04026259	0.187337073	0.065628709
15134	R08C7.2d.1	6.600700071	WBGene00019946	chat-1	0.003867762	0.005849434	8.344877861	0.121507746	1	0.013500861	0.003364922	0.010135939	0.066891854	0.066891854	-0.014479004	0.088291267
9055	C10G11.7b	9.359308632	WBGene00015687	chdp-1	0.000284184	0.000718321	13.17186553	0.410950693	1	0.045661188	0.009713754	0.035947434	0.034338402	0.035947434	-0.360975037	0.088063262
18675	C10G11.7a.2	3.407701337	WBGene00015687	chdp-1	0.028302864	0.034687869	4.809523864	2.259889887	1	0.251098876	0.583113465	-0.332014589	0.482100549	0.482100549	-0.668559703	0.525315078
19023	C10G11.7a.3	8.030950355	WBGene00015687	chdp-1	0.03669468	0.044150125	4.364526497	1.361668296	1	0.151296477	0.13423259	0.017063888	0.040689922	0.040689922	-0.486647599	0.240533069
4742	F35D11.11d.1	5.947541118	WBGene00018051	che-10	1.85E-05	8.94E-05	18.33615094	4.718061286	1	0.524229032	0.025350917	0.498878115	0.096306602	0.498878115	1.261307763	0.192460139
13442	F35D11.11d.3	5.704621288	WBGene00018051	che-10	0.001778068	0.003027557	9.765606992	3.102041022	1	0.344671225	0.085471483	0.259199742	0.112433384	0.259199742	0.884169851	0.239546468
12559	T22C8.2.1	5.006378977	WBGene00011923	chhy-1	0.001227427	0.002236911	10.44859556	0.279030108	1	0.031003345	0.030513371	0.000489974	0.176342284	0.176342284	0.215908518	0.160996124
18156	T22C8.2.2	4.193011177	WBGene00011923	chhy-1	0.019889274	0.025073017	5.421587005	2.031929698	1	0.225769966	0.234238374	-0.008468407	0.299383407	0.299383407	-0.543034226	0.341195102
14046	C44C1.2.1	6.776796292	WBGene00016642	chil-10	0.002283908	0.003721636	9.306110463	0.117382144	1	0.01304246	0.001100843	0.011941618	0.061419561	0.061419561	0.085541477	0.080077503
17540	R09D1.8.2	1.763116409	WBGene00011164	chil-21	0.014026629	0.018303392	6.034788739	4.842423052	1	0.538047006	0.568363701	-0.030316695	1.233446138	1.233446138	0.954654628	0.631462815
8125	R09D1.11b	1.279479966	WBGene00011167	chil-23	0.000177199	0.000499106	14.05862649	23.16383141	1	2.573759046	0.470544155	2.103214891	1.600518678	2.103214891	2.788259606	0.665983245
8283	Y39H10A.7b.2	7.573837546	WBGene00000498	chk-1	0.000192471	0.000531461	13.9031946	0.343731543	1	0.038192394	0.000254185	0.037938209	0.045540203	0.045540203	-0.321747357	0.06828138
13982	M03C11.2.1	7.989534847	WBGene00010839	chl-1	0.002221779	0.003636968	9.356649581	0.13995386	1	0.015550429	0.000366109	0.01518432	0.041056974	0.041056974	-0.154201855	0.065860841
17180	T09B4.10.2	6.87512585	WBGene00000500	chn-1	0.011093309	0.014779026	6.45030824	1.307747803	1	0.145305311	0.039766431	0.105538881	0.058712773	0.105538881	-0.503482215	0.183577225
2429	Y110A7A.13.1	7.889450808	WBGene00000502	chp-1	1.55E-06	1.46E-05	23.08899509	0.650188704	1	0.072243189	0.000376876	0.071866313	0.041994206	0.071866313	-0.48922066	0.066452288
16753	F59D6.7b	1.374100972	WBGene00019108	chpf-2	0.008854716	0.01209734	6.851897898	16.40921573	1	1.823246193	0.295120338	1.528125855	1.521793497	1.528125855	1.820420685	0.637353397
16064	T25G3.2.1	9.873990589	WBGene00000496	chs-1	0.006223173	0.008866781	7.484517957	0.432102507	1	0.04801139	0.000651382	0.047360007	0.034376255	0.047360007	-0.30415699	0.100205744
18122	T25G3.2.2	8.955177111	WBGene00000496	chs-1	0.019485113	0.024609605	5.457445491	0.143860606	1	0.015984512	0.003746014	0.012238498	0.03524561	0.03524561	-0.102786223	0.076631614
10483	F35C8.7c.2	5.435869158	WBGene00018037	chtl-1	0.000516695	0.001128183	12.05442635	2.640078557	1	0.293342062	0.133404448	0.159937614	0.133567675	0.159937614	-0.932688902	0.254750204
11356	F35C8.7a.1	6.123819259	WBGene00018037	chtl-1	0.000738953	0.001489359	11.38862213	2.988105442	1	0.332011716	0.041527974	0.290483742	0.086481995	0.290483742	-0.905147039	0.216780711
11669	F35C8.7c.1	5.368511646	WBGene00018037	chtl-1	0.000837617	0.001642933	11.15596934	5.07276339	1	0.563640377	0.052903004	0.510737372	0.139347373	0.510737372	-1.172965715	0.285757062
15769	F35C8.7a.2	6.227188007	WBGene00018037	chtl-1	0.00541812	0.007864159	7.734312239	1.691163749	1	0.187907083	0.1177207	0.070186383	0.081459435	0.081459435	-0.655550097	0.234017716
7502	F36A2.1a.1	7.063990023	WBGene00009451	cids-2	0.000125199	0.00038189	14.71271607	0.521167455	1	0.057907495	0.014405111	0.043502384	0.054171324	0.054171324	-0.432210185	0.105243647
19170	F36A2.1e	1.116918879	WBGene00009451	cids-2	0.040441029	0.048286159	4.199284924	33.09540871	1	3.677267635	0.518238755	3.159028879	1.744373488	3.159028879	2.166280342	1.033525094
4044	K08F11.3.1	8.410170804	WBGene00019543	cif-1	1.00E-05	5.69E-05	19.50212638	0.507991758	1	0.056443529	0.001157886	0.055285642	0.037845189	0.055285642	-0.42138891	0.066544466
11906	K08F11.3.2	7.914071139	WBGene00019543	cif-1	0.000922932	0.001774236	10.97612619	0.810033181	1	0.090003687	0.003059802	0.086943885	0.041756636	0.086943885	-0.466697332	0.115220914
5990	F55F8.4.1	8.386403459	WBGene00018892	cir-1	4.91E-05	0.000187606	16.48263773	0.961061749	1	0.106784639	0.000269225	0.106515414	0.037997104	0.106515414	-0.558364784	0.095297867
4354	F44B9.4c.1	6.953769576	WBGene00000507	cit-1.1	1.34E-05	7.02E-05	18.95774693	0.789067307	1	0.087674145	0.002359282	0.085314863	0.056719141	0.085314863	-0.520349881	0.080565333
9140	B0285.9.1	5.793635879	WBGene00000512	ckb-2	0.000294252	0.00073682	13.10663432	1.143114111	1	0.127012679	0.022460716	0.104551963	0.106180908	0.106180908	-0.588766124	0.136532063
15156	T05A6.2a.2	6.737942039	WBGene00000517	cki-2	0.003927277	0.005930457	8.317137154	0.476154217	1	0.052906024	0.002781139	0.050124885	0.062556709	0.062556709	-0.325125525	0.102929029
13881	R07E5.8a.1	8.161965896	WBGene00000520	cku-80	0.00213574	0.003521563	9.429057755	0.4202539	1	0.046694878	0.0003463	0.046348578	0.039603017	0.046348578	-0.322150568	0.089666445
17459	R07E5.8b.1	3.11512684	WBGene00000520	cku-80	0.013141656	0.017227161	6.149939976	2.344998958	1	0.26055544	0.195454338	0.065101102	0.57305694	0.57305694	-0.484322015	0.364327813
17460	R07E5.8c.1	3.11512684	WBGene00000520	cku-80	0.013141656	0.017227161	6.149939976	2.344998958	1	0.26055544	0.195454338	0.065101102	0.57305694	0.57305694	-0.484322015	0.364327813
203	F45E4.3f.1	2.003677029	WBGene00018468	cla-1	8.00E-10	9.02E-08	37.75931484	73.14985116	1	8.12776124	0.06330207	8.06445917	1.080746866	8.06445917	5.393646195	0.406821869
3688	F45E4.3e.1	2.973124578	WBGene00018468	cla-1	6.97E-06	4.32E-05	20.20279678	76.07650939	1	8.452945488	0.35978769	8.093157798	0.622721261	8.093157798	5.144519277	0.703964236
11663	C09F12.1.1	5.793579922	WBGene00000522	clc-1	0.000836242	0.001640938	11.15901776	0.110680427	1	0.012297825	0.009126826	0.003170999	0.106184715	0.106184715	-0.12076767	0.11535916
17638	C09F12.1.2	6.74634199	WBGene00000522	clc-1	0.014868249	0.019293207	5.932012856	0.185916003	1	0.020657334	0.002148365	0.018508969	0.062307565	0.062307565	0.077684916	0.092419867
15380	Y48E1B.9b.1	2.417184745	WBGene00013008	clec-146	0.004386629	0.006528034	8.116412051	16.68688965	1	1.85409885	0.543338792	1.310760057	0.857454356	1.310760057	1.939731189	0.603344716
13477	F10F2.6	1.371667049	WBGene00008658	clec-152	0.001801335	0.003059209	9.74170709	20.0221499	1	2.224683322	0.087418364	2.137264958	1.523774021	2.137264958	2.24471886	0.609312851
18584	F10F2.5	1.812342171	WBGene00008657	clec-154	0.026152749	0.032212802	4.945891421	8.391492675	1	0.932388075	0.153314452	0.779073623	1.200707437	1.200707437	1.07244721	0.525173073
11388	R13F6.2	0.925716064	WBGene00020065	clec-159	0.00074886	0.001505086	11.36388479	14.47349197	1	1.608165774	0.182847744	1.42531803	1.928411047	1.928411047	2.16756936	0.642771741
75	F38A1.5.1	4.856656731	WBGene00009518	clec-166	1.01E-10	3.09E-08	41.7985292	26.30577912	1	2.922864347	0.06672653	2.856137817	0.194879451	2.856137817	3.2398707	0.203381122
5021	F38A1.5.2	2.112933599	WBGene00009518	clec-166	2.36E-05	0.000107629	17.87331685	54.89567948	1	6.099519942	0.294861195	5.804658747	1.017188169	5.804658747	4.283352807	0.671859409
10511	T20B3.8	1.189784289	WBGene00011851	clec-23	0.000522479	0.001137713	12.03367623	15.94273637	1	1.771415152	0.196169762	1.57524539	1.67851241	1.67851241	2.228036941	0.594248715
880	M02F4.7.1	5.639283719	WBGene00019738	clec-265	4.73E-08	1.23E-06	29.82248008	15.84670588	1	1.760745098	0.123919058	1.63682604	0.117267835	1.63682604	-2.471954413	0.245028572
12845	M02F4.7.2	4.114532555	WBGene00019738	clec-265	0.001401994	0.002498158	10.20317036	13.68229199	1	1.520254666	0.775040218	0.745214448	0.314261329	0.745214448	-1.968297167	0.578051911
8079	B0365.6.1	7.966298573	WBGene00007153	clec-41	0.000173668	0.000491883	14.09648974	0.377421956	1	0.041935773	0.000735712	0.041200061	0.041268013	0.041268013	-0.338735593	0.067293183
8944	B0365.6.3	6.753087951	WBGene00007153	clec-41	0.000270997	0.000693492	13.26091397	0.579985987	1	0.064442887	0.005757028	0.058685859	0.062108802	0.062108802	-0.415786334	0.09130285
11172	B0365.6.4	5.582160769	WBGene00007153	clec-41	0.000684079	0.001401343	11.53201275	0.70097328	1	0.07788592	0.029608112	0.048277808	0.121659218	0.121659218	-0.462483053	0.150414429
6870	F07C4.9	1.078808434	WBGene00017202	clec-46	8.48E-05	0.000282439	15.44867786	25.57554147	1	2.84172683	0.105118563	2.736608267	1.779739556	2.736608267	2.886274288	0.585299626
2232	F35C5.6.1	10.79069355	WBGene00009394	clec-63	1.17E-06	1.20E-05	23.62923359	3.863246193	1	0.429249577	0.001514554	0.427735023	0.037928366	0.427735023	1.184221771	0.133658742
4154	F35C5.6.2	10.5340812	WBGene00009394	clec-63	1.11E-05	6.12E-05	19.31124057	3.524695683	1	0.391632854	0.00184614	0.389786713	0.036446612	0.389786713	1.099577103	0.158433136
8498	F35C5.8.1	6.290477515	WBGene00009396	clec-65	0.000214657	0.000578144	13.69822655	1.249046371	1	0.13878293	0.025686455	0.113096475	0.078651463	0.113096475	0.616838868	0.133080281
15153	F35C5.8.2	8.574177091	WBGene00009396	clec-65	0.00391365	0.005911412	8.323450713	0.511480976	1	0.05683122	0.000473526	0.056357693	0.036887689	0.056357693	-0.342283142	0.104543437
18902	F56D6.2.1	6.342584853	WBGene00018971	clec-67	0.033186523	0.040184803	4.53613085	0.353997345	1	0.039333038	0.001769441	0.037563597	0.076474833	0.076474833	0.170963986	0.11851701
1903	Y46C8AL.1.1	3.996383699	WBGene00021579	clec-73	6.44E-07	7.75E-06	24.77438574	6.514502773	1	0.723833641	0.028226431	0.69560721	0.337934573	0.69560721	1.559556752	0.194297558
14018	Y54G2A.39c	4.665740759	WBGene00043062	clec-80	0.002259999	0.003690032	9.325392369	10.10918821	1	1.123243134	0.717477017	0.405766117	0.221296264	0.405766117	1.717632579	0.55069123
286	Y54G2A.14.2	7.495315538	WBGene00021879	clec-83	1.71E-09	1.36E-07	36.28417582	5.196782143	1	0.577420238	0.003834396	0.573585842	0.046597209	0.573585842	1.42284191	0.082336017
13220	Y54G2A.14.3	5.867370383	WBGene00021879	clec-83	0.001623072	0.002810051	9.933391526	12.17722345	1	1.353024828	0.886105457	0.466919371	0.101300526	0.466919371	1.940339673	0.603097047
23	Y54G2A.33.2	6.71368315	WBGene00021895	clec-84	5.70E-12	6.99E-09	47.43084891	11.03892354	1	1.22654706	0.002096139	1.22445092	0.06328655	1.22445092	2.094507053	0.083521885
14100	Y54G2A.33.1	2.297706025	WBGene00021895	clec-84	0.002345566	0.00380747	9.257315043	41.27661684	1	4.58629076	1.11839308	3.46789768	0.917294385	3.46789768	3.175493008	0.896304279
4077	K10B2.3a.2	8.691215841	WBGene00019606	clec-88	1.04E-05	5.81E-05	19.44403044	0.473818107	1	0.052646456	0.00044053	0.052205927	0.036298631	0.052205927	-0.406297121	0.063678707
6457	K10B2.3b.2	6.330631836	WBGene00019606	clec-88	6.61E-05	0.00023444	15.91822845	2.397053421	1	0.266339269	0.0669845	0.199354769	0.076966439	0.199354769	-0.89787838	0.184619681
15732	K10B2.3a.1	7.083695101	WBGene00019606	clec-88	0.00530401	0.00771664	7.772754832	0.260427988	1	0.028936443	0.007835852	0.021100592	0.053745289	0.053745289	-0.208795303	0.09170411
17518	T25F10.6a.2	9.618049822	WBGene00020808	clik-1	0.013734894	0.017945214	6.071902515	0.087700921	1	0.009744547	0.000472188	0.009272359	0.034190828	0.034190828	-0.010247178	0.066120499
9638	C53C9.2.2	4.222518745	WBGene00016898	clik-2	0.000369823	0.000878244	12.67880763	41.89210054	1	4.654677838	0.396170909	4.258506929	0.293957471	4.258506929	3.481971683	0.760979091
6493	ZC190.1.1	4.166920043	WBGene00000541	cln-3.3	6.75E-05	0.000237984	15.87923289	10.3200409	1	1.146671212	0.355287798	0.791383414	0.304256945	0.791383414	1.891585252	0.406559286
5741	C06G4.2b.3	8.253651322	WBGene00000542	clp-1	4.17E-05	0.000166441	16.79019354	0.917728068	1	0.101969785	0.005794797	0.096174988	0.038908897	0.096174988	0.547553585	0.09170353
14709	C06G4.2a.2	7.078279899	WBGene00000542	clp-1	0.003165815	0.004926179	8.709353406	2.210149606	1	0.245572178	0.134811226	0.110760952	0.053861493	0.110760952	-0.753077486	0.243331857
19101	R107.6b.2	3.878779392	WBGene00000549	cls-2	0.038437977	0.046056351	4.2855353	61.92514934	1	6.880572149	2.717132011	4.163440138	0.363105001	4.163440138	-2.986303001	1.407660032
19182	ZC84.3.2	2.263402663	WBGene00013847	cls-3	0.040706475	0.048571046	4.18819255	42.68508189	1	4.742786876	3.919683082	0.823103795	0.935149535	0.935149535	-2.628094562	1.296331868
15016	F14H8.6a	2.52337963	WBGene00000562	cng-1	0.003660771	0.005579526	8.444857389	47.88474743	1	5.320527492	0.52300197	4.797525522	0.807228513	4.797525522	-3.326719591	1.005412586
5356	C52D10.12.1	6.654657627	WBGene00016879	cnnm-1	3.04E-05	0.000129911	17.39262513	0.611223721	1	0.067913747	0.001250652	0.066663095	0.065127221	0.066663095	0.455378723	0.082451631
13911	C33D12.2b.1	4.672267845	WBGene00016343	cnnm-3	0.00216845	0.003567788	9.401186755	1.028033819	1	0.11422598	0.090290395	0.023935585	0.220342347	0.220342347	0.526698453	0.228740763
18905	Y39A1A.15b.1	8.303122954	WBGene00000566	cnt-2	0.033246623	0.040251188	4.533034126	0.227226755	1	0.025247417	0.000848765	0.024398652	0.038556416	0.038556416	-0.163689979	0.08950998
11626	T20D3.3a.1	7.314444802	WBGene00011857	coa-4	0.000818149	0.001610682	11.1996021	0.216752374	1	0.024083597	0.000854576	0.023229021	0.049369423	0.049369423	-0.228719281	0.072305994
7146	Y18D10A.16.2	5.825671855	WBGene00012483	coa-5	0.000100932	0.000323277	15.11918652	0.929670395	1	0.103296711	0.004650793	0.098645917	0.104026894	0.104026894	-0.542192928	0.106553029
14214	Y18D10A.16.1	4.963896613	WBGene00012483	coa-5	0.002483865	0.003999346	9.152441125	0.321670547	1	0.035741172	0.013167565	0.022573607	0.181406551	0.181406551	0.063628884	0.138687897
2254	ZC434.7a.1	6.969764608	WBGene00013893	coa-6	1.20E-06	1.22E-05	23.57451915	0.813312001	1	0.090368	0.001407398	0.088960602	0.0563318	0.088960602	-0.552738597	0.07793997
13020	ZC434.7b.3	4.502657641	WBGene00013893	coa-6	0.001505457	0.00264646	10.07192393	0.438372268	1	0.04870803	0.032279529	0.016428501	0.246260593	0.246260593	-0.205907759	0.17616064
13488	ZC434.7b.1	3.505366173	WBGene00013893	coa-6	0.001809985	0.003071393	9.732901527	1.211414265	1	0.134601585	0.04479167	0.089809915	0.454833399	0.454833399	-0.433104909	0.239409268
13872	ZC434.7b.2	4.331354848	WBGene00013893	coa-6	0.002122784	0.003502471	9.440216829	0.604033857	1	0.067114873	0.054950687	0.012164186	0.274700381	0.274700381	-0.289015571	0.206071782
7964	ZK20.4a.1	6.852620974	WBGene00013925	coa-7	0.000162237	0.000466257	14.22458885	0.860615652	1	0.095623961	0.001358863	0.094265098	0.05931099	0.094265098	-0.512547066	0.100959005
6185	Y51H7C.6a.1	8.501382125	WBGene00021784	cogc-4	5.55E-05	0.000205315	16.25093933	0.255121051	1	0.028346783	0.000195695	0.028151088	0.037293326	0.037293326	-0.295015625	0.063323309
14181	C43E11.11.1	8.002671081	WBGene00016608	cogc-5	0.002443908	0.003944444	9.182119944	0.143715199	1	0.015968355	0.000889502	0.015078854	0.040939315	0.040939315	-0.156046629	0.067364262
14351	C43E11.11.2	6.213626109	WBGene00016608	cogc-5	0.002660165	0.004242622	9.027028611	0.346640329	1	0.038515592	0.02222255	0.016293042	0.082087453	0.082087453	-0.283656584	0.128911978
5805	F15H10.1.1	6.307955045	WBGene00000601	dpy	4.35E-05	0.000171556	16.71172919	2.882369931	1	0.320263326	0.002911617	0.317351708	0.077911192	0.317351708	0.969527892	0.163157761
3334	C24F3.6.1	10.09902163	WBGene00000698	col-124	4.80E-06	3.30E-05	20.91551993	0.393272549	1	0.04369695	4.33E-05	0.04365368	0.034817031	0.04365368	-0.384130288	0.064897671
12575	C24F3.6.2	4.915490434	WBGene00000698	col-124	0.001236477	0.002250536	10.43502691	3.190889698	1	0.3545433	0.057585938	0.296957362	0.187365701	0.296957362	-0.913631848	0.234955508
3916	F57B1.4.2	6.267469567	WBGene00000733	col-160	8.78E-06	5.13E-05	19.76094271	1.879935989	1	0.208881777	0.026235518	0.182646258	0.079648908	0.182646258	-0.818191526	0.134222628
4875	F57B1.4.1	10.18270671	WBGene00000733	col-160	2.08E-05	9.77E-05	18.11427835	0.536752714	1	0.05963919	4.68E-05	0.05959241	0.035049099	0.05959241	-0.42453849	0.065639314
19208	F57B1.4.3	2.206840533	WBGene00000733	col-160	0.041565047	0.049528362	4.152828128	77.53960942	1	8.615512158	2.019772046	6.595740112	0.965266046	6.595740112	3.301744603	1.585651536
985	T07H6.3.1	7.743860672	WBGene00000739	col-166	7.01E-08	1.63E-06	29.06302065	1.82249764	1	0.202499738	0.000547242	0.201952495	0.043505145	0.201952495	0.830567118	0.069961881
231	T10E10.2.1	6.116716763	WBGene00000740	col-167	1.04E-09	1.03E-07	37.25537904	25.01067435	1	2.778963817	0.006082016	2.772881801	0.086847084	2.772881801	3.125286414	0.172066327
17703	F11G11.10.1	1.928824361	WBGene00000606	col-17	0.015503105	0.020043781	5.858374537	31.19397737	1	3.465997485	0.747136669	2.718860816	1.126329241	2.718860816	2.377917487	0.923519042
6081	F15A2.1b.1	10.08372594	WBGene00000757	col-184	5.18E-05	0.000195051	16.37942165	0.502174674	1	0.055797186	4.72E-05	0.055750008	0.03477866	0.055750008	0.403129086	0.069243059
8603	E03G2.4.1	2.424126812	WBGene00000759	col-186	0.000227278	0.000604667	13.59095204	21.23768548	1	2.359742831	0.472831749	1.886911083	0.854087342	1.886911083	2.529195331	0.536065884
16439	W05G11.3.1	2.156742857	WBGene00000663	col-88	0.007549329	0.010510921	7.137382157	26.24271713	1	2.915857459	0.412989267	2.502868192	0.992661208	2.502868192	2.333695769	0.794587229
1579	ZK1010.7.1	5.479311707	WBGene00000672	col-97	3.38E-07	4.89E-06	26.02156859	37.51044524	1	4.167827249	0.205145176	3.962682073	0.129936022	3.962682073	3.729847895	0.369528885
17834	ZK1010.7.2	3.181592895	WBGene00000672	col-97	0.016778958	0.021532761	5.719348209	47.70010378	1	5.300011531	1.812429761	3.487581771	0.551096758	3.487581771	2.915556443	1.149976747
8162	Y71F9AL.17.2	9.482225002	WBGene00022119	copa-1	0.000179921	0.000504537	14.02996002	0.325773081	1	0.036197009	0.003053854	0.033143155	0.034226457	0.034226457	-0.32041603	0.071552096
9589	Y25C1A.5.2	9.381607003	WBGene00021292	copb-1	0.000362687	0.000865697	12.71524582	0.140209769	1	0.015578863	0.000112448	0.015466415	0.034312467	0.034312467	-0.201755852	0.062602531
14764	C13B9.3.1	8.536734173	WBGene00015734	copd-1	0.003233718	0.005013382	8.670672772	0.257732288	1	0.028636921	0.002674625	0.025962296	0.03709252	0.03709252	-0.239077137	0.075775192
9185	Y57G11C.11a.1	7.026731366	WBGene00000763	coq-3	0.000301017	0.000749992	13.0640523	0.055108104	1	0.006123123	0.001018423	0.0051047	0.055001067	0.055001067	-0.117032903	0.076140518
6408	R01H10.3c.1	5.983700717	WBGene00000768	cor-1	6.45E-05	0.000230344	15.96542275	2.141037195	1	0.237893022	0.085306283	0.152586739	0.094161538	0.152586739	0.901649528	0.206990727
13791	Y55F3AR.1.2	6.12157879	WBGene00021932	cox-18	0.002050488	0.003403291	9.503782435	0.494722004	1	0.054969112	0.018552532	0.036416579	0.086596883	0.086596883	-0.343040755	0.124611423
18869	Y55F3AR.1.1	5.662866279	WBGene00021932	cox-18	0.032519611	0.039444842	4.570892903	0.655612548	1	0.072845839	0.0653254	0.007520439	0.115499409	0.115499409	-0.216814054	0.190983273
14922	F26E4.9.1	9.164690133	WBGene00000371	cox-5B	0.00353458	0.005421208	8.508671806	0.057331972	1	0.006370219	0.000197565	0.006172654	0.034671186	0.034671186	0.010037829	0.062633432
17025	F54D8.2.2	4.169881847	WBGene00006519	cox-6A	0.010261868	0.013795809	6.588863105	83.5982279	1	9.288691989	1.065806546	8.222885443	0.303700099	8.222885443	4.054856306	1.457627846
17626	F54D8.2.3	8.08206205	WBGene00006519	cox-6A	0.014769293	0.019178462	5.943782069	0.243872307	1	0.027096923	0.011068809	0.016028114	0.040252357	0.040252357	0.181303968	0.092509093
14153	T27A8.1.1	5.744139336	WBGene00012073	cpd-2	0.002415366	0.00390609	9.20362325	0.112140963	1	0.012460107	0.01783923	-0.005379123	0.109609447	0.109609447	-0.00506259	0.130572338
9333	F28C6.3.2	7.612035335	WBGene00000773	cpf-1	0.000321553	0.000788399	12.94047781	0.882391212	1	0.098043468	0.035868766	0.062174702	0.045054295	0.062174702	-0.537819801	0.137356978
4118	F56A8.6.1	8.094469711	WBGene00000774	cpf-2	1.08E-05	5.99E-05	19.36857549	0.379396798	1	0.0421552	0.000396233	0.041758966	0.040148761	0.041758966	-0.370757395	0.065431482
16296	R06C7.4.1	9.810081261	WBGene00011063	cpg-3	0.006965381	0.009782992	7.281874692	0.310625753	1	0.034513973	5.16E-05	0.034462414	0.034298814	0.034462414	-0.255580985	0.085825886
10871	R01B10.1a.1	8.225682571	WBGene00000534	cpi-2	0.000606542	0.001276913	11.75579264	0.119424615	1	0.013269402	0.001524188	0.011745214	0.039114963	0.039114963	0.175005112	0.068255317
14581	R01B10.1b	3.158435423	WBGene00000534	cpi-2	0.002996524	0.004702808	8.80958364	0.891627537	1	0.099069726	0.047608064	0.051461662	0.558657391	0.558657391	0.094064706	0.267655756
18896	T03E6.7b.1	2.245015498	WBGene00000776	cpl-1	0.033031038	0.04000923	4.544169685	2.61601853	1	0.290668726	0.544100397	-0.253431672	0.94484689	0.94484689	0.177856662	0.576203897
1587	F43G9.9.2	9.139343851	WBGene00000777	cpn-1	3.42E-07	4.92E-06	25.99611607	0.615384808	1	0.06837609	0.000116693	0.068259397	0.034728666	0.068259397	-0.486203238	0.062361678
10928	F43G9.9.1	4.931364951	WBGene00000777	cpn-1	0.00062382	0.001306312	11.70351986	0.434222926	1	0.048246992	0.036359366	0.011887626	0.185389262	0.185389262	-0.360085801	0.16945244
1304	D1069.2a.2	5.378545047	WBGene00000778	cpn-2	1.74E-07	3.05E-06	27.30692534	3.360224025	1	0.373358225	0.0059706	0.367387625	0.138475035	0.367387625	1.126919858	0.119187649
9078	D1069.2a.1	3.553818735	WBGene00000778	cpn-2	0.000287641	0.000724978	13.14920629	1.933444111	1	0.214827123	0.059660682	0.155166442	0.441837994	0.441837994	0.787093588	0.248439333
8525	F11A10.8.1	7.881991275	WBGene00044329	cpsf-4	0.000218402	0.000586369	13.66574404	0.431257818	1	0.047917535	0.000383884	0.047533651	0.04206714	0.047533651	-0.359574378	0.073492682
10564	W01A11.5.1	6.54974417	WBGene00020911	cpt-6	0.000533298	0.001155445	11.99547816	2.514412329	1	0.279379148	0.115385672	0.163993475	0.068631906	0.163993475	-0.876228047	0.229674281
15057	C27D6.4a.1	6.24719375	WBGene00016162	crh-2	0.003730087	0.005670069	8.410750416	0.318667152	1	0.035407461	0.008149612	0.027257849	0.080550002	0.080550002	0.226312775	0.10420376
17874	C27D6.4a.2	6.174048732	WBGene00016162	crh-2	0.017161554	0.0219757	5.679776443	0.392511822	1	0.043612425	0.016178057	0.027434368	0.083973521	0.083973521	0.190389796	0.122859907
10029	K07C11.5.1	6.242350973	WBGene00019478	cri-2	0.000433369	0.000989114	12.38253028	0.843973276	1	0.093774808	0.011316732	0.082458077	0.080768293	0.082458077	0.491640215	0.110199318
3946	F59A2.3.1	8.793651695	WBGene00010303	cri-3	9.16E-06	5.31E-05	19.67914061	0.393345927	1	0.043705103	0.000237032	0.043468071	0.035845394	0.043468071	-0.37522237	0.062883883
16521	F59A2.3.2	5.923169352	WBGene00010303	cri-3	0.007854137	0.010881029	7.066435271	0.326752872	1	0.036305875	0.034393017	0.001912858	0.0977901	0.0977901	-0.20850612	0.150888934
8251	F23H11.9b.1	6.912497207	WBGene00017763	crls-1	0.000189055	0.000524431	13.93685975	0.094581668	1	0.010509074	0.000494217	0.010014858	0.057746778	0.057746778	-0.170077574	0.076409711
7828	B0024.14e	1.768853151	WBGene00007103	crm-1	0.000150879	0.000441094	14.36120189	43.63122648	1	4.847914053	1.338613556	3.509300497	1.229589894	3.509300497	3.755561655	0.840255367
14064	K07G5.1.2	8.698104921	WBGene00010641	crml-1	0.002306681	0.003753933	9.287934647	0.296136208	1	0.032904023	0.005503331	0.027400692	0.036266343	0.036266343	-0.26524587	0.077965403
17751	K07G5.1.1	8.36566033	WBGene00010641	crml-1	0.015947552	0.020562648	5.808647845	0.393850832	1	0.043761204	0.009795769	0.033965435	0.038132466	0.038132466	-0.264303065	0.10469254
2851	Y47G6A.8.1	8.204275604	WBGene00000794	crn-1	2.80E-06	2.25E-05	21.94893416	1.096998513	1	0.121888724	0.000272056	0.121616668	0.039276033	0.121616668	-0.625133177	0.077466054
7594	K04H4.6a.1	5.212817254	WBGene00000799	crn-6	0.000131292	0.00039571	14.62314256	2.799319971	1	0.311035552	0.020112244	0.290923309	0.153917306	0.290923309	-0.929978761	0.178489318
14608	Y38A10A.5.1	10.94097603	WBGene00000802	crt-1	0.003021068	0.004733447	8.794700906	0.059667345	1	0.006629705	1.91E-05	0.006610633	0.038992924	0.038992924	-0.062384043	0.071422735
8991	Y20F4.2.1	7.101563781	WBGene00021237	crtc-1	0.000276295	0.000703373	13.22462259	1.131550472	1	0.12572783	0.003345519	0.122382311	0.053366537	0.122382311	0.578042058	0.12170023
10228	Y48G1C.2a.1	7.345943567	WBGene00000812	csk-1	0.000469617	0.001050797	12.23259932	0.138336581	1	0.015370731	0.000563905	0.014806826	0.048849537	0.048849537	-0.184838946	0.071188651
12072	Y48G1C.2b.2	6.636455001	WBGene00000812	csk-1	0.000991528	0.001879767	10.84332037	0.284532334	1	0.031614704	0.005716662	0.025898042	0.065713672	0.065713672	-0.264051015	0.092926146
7425	B0025.2.1	8.264795473	WBGene00000814	csn-2	0.000119705	0.000368999	14.79732061	0.139395718	1	0.015488413	0.000257293	0.01523112	0.038828163	0.038828163	-0.217215323	0.064283221
18548	cTel7X.1	1.771974261	WBGene00008351	cTel7X.1	0.025654635	0.031657533	4.979146656	3.610338359	1	0.401148707	0.220297102	0.180851605	1.227496439	1.227496439	-0.021967005	0.508192904
8997	K08F4.1.1	8.513954343	WBGene00010676	ctf-18	0.000277239	0.000705207	13.21822947	0.366147201	1	0.040683022	0.000455093	0.040227929	0.037221084	0.040227929	-0.328776738	0.069250214
10411	F17C11.10.2	8.470953591	WBGene00008921	ctf-4	0.00050103	0.001101487	12.11182619	0.975759667	1	0.108417741	0.006584902	0.101832838	0.037471985	0.101832838	-0.525454928	0.119478547
7470	F22B8.6a.1	6.299297844	WBGene00009048	cth-1	0.000122742	0.000376031	14.75007986	1.034433851	1	0.114937095	0.019085442	0.095851653	0.078276134	0.095851653	-0.576358909	0.122627823
3966	ZK1127.10.1	8.64267405	WBGene00022856	cth-2	9.36E-06	5.40E-05	19.63720828	0.74475371	1	0.082750412	0.001932366	0.080818046	0.036533612	0.080818046	0.50678621	0.071649513
1786	Y54G11A.6.1	8.211937884	WBGene00000830	ctl-1	5.00E-07	6.40E-06	25.26364812	2.219942597	1	0.246660289	0.006176885	0.240483403	0.039218045	0.240483403	0.904563632	0.093368673
8409	Y54G11A.6.2	7.568450926	WBGene00000830	ctl-1	0.000204766	0.000557343	13.78683191	1.052617914	1	0.116957546	0.023062591	0.093894955	0.045610169	0.093894955	0.564452321	0.117437879
7136	Y54G11A.5.1	8.25483091	WBGene00000831	ctl-2	0.000100038	0.000320862	15.13598539	0.852525055	1	0.094725006	0.00570001	0.089024996	0.038900315	0.089024996	0.516982723	0.096007087
34	K10B2.2a.1	6.424483066	WBGene00019605	ctsa-1	9.64E-12	7.44E-09	46.40040985	60.23488261	1	6.692764735	0.043723029	6.649041705	0.073223115	6.649041705	4.885219718	0.169034519
3357	K10B2.2a.2	3.247211983	WBGene00019605	ctsa-1	4.92E-06	3.36E-05	20.86770751	86.85231456	1	9.650257173	0.657146452	8.993110722	0.530188395	8.993110722	5.523224152	0.727574806
6956	Y40D12A.2.2	6.586304212	WBGene00021503	ctsa-2	8.97E-05	0.000295068	15.34251386	24.61930747	1	2.735478608	0.868232049	1.867246558	0.067376133	1.867246558	2.845536731	0.594796836
7685	Y40D12A.2.1	6.509937549	WBGene00021503	ctsa-2	0.000138534	0.000412662	14.52197392	37.22303453	1	4.135892726	1.069584949	3.066307777	0.070041979	3.066307777	3.388136617	0.659201633
4812	ZK520.4d.1	7.96977886	WBGene00000837	cul-2	1.96E-05	9.33E-05	18.22566292	0.443016641	1	0.049224071	0.000920764	0.048303308	0.041236162	0.048303308	-0.390685672	0.067627062
12026	ZK520.4b.1	8.933423853	WBGene00000837	cul-2	0.0009707	0.001847446	10.88263528	0.269273791	1	0.02991931	0.000465307	0.029454003	0.035318322	0.035318322	-0.266330854	0.067802463
17635	Y108G3AL.1a.2	9.063755143	WBGene00000838	cul-3	0.01483938	0.019259639	5.935437994	0.419801012	1	0.046644557	0.00030504	0.046339516	0.034919626	0.046339516	-0.277131172	0.106723192
8609	K08E7.7b	3.978066517	WBGene00000841	cul-6	0.000228221	0.00060675	13.58318642	12.16914722	1	1.352127469	0.550104255	0.802023214	0.341747083	0.802023214	-2.015707668	0.496878661
19103	Y51H1A.2e.3	3.084945751	WBGene00013093	cup-14	0.038468785	0.046090853	4.284173316	5.826781771	1	0.647420197	0.598174542	0.049245655	0.583294879	0.583294879	0.86634591	0.543352501
5842	F25D7.1.1	8.118070331	WBGene00000843	cup-2	4.48E-05	0.000175506	16.65650015	0.233883895	1	0.025987099	0.000339644	0.025647455	0.039954532	0.039954532	-0.288064344	0.065149665
16501	F25D7.1.2	4.662039241	WBGene00000843	cup-2	0.007773276	0.010782058	7.084978254	0.676849159	1	0.075205462	0.072360247	0.002845215	0.221838807	0.221838807	-0.233989653	0.212722048
5746	R13A5.1e.1	7.398584067	WBGene00000846	cup-5	4.20E-05	0.00016714	16.78041082	0.507742728	1	0.056415859	0.001334794	0.055081065	0.048016993	0.055081065	-0.409349896	0.072838499
7741	R13A5.1a.1	7.309956691	WBGene00000846	cup-5	0.00014329	0.000423669	14.45839197	0.246572087	1	0.027396899	0.001651165	0.025745734	0.04944487	0.04944487	-0.28241931	0.074519657
13264	R13A5.1b.1	5.233537908	WBGene00000846	cup-5	0.001654267	0.002854343	9.898353937	0.648628812	1	0.072069868	0.014666236	0.057403632	0.151863887	0.151863887	-0.364900812	0.135600857
27	F53F1.5.1	6.929733796	WBGene00009983	cut-2	1.07E-11	7.44E-09	46.20144783	64.46909291	1	7.163232546	0.010250055	7.152982491	0.05731264	7.152982491	5.053520689	0.17662312
3128	F53F1.5.2	4.260391071	WBGene00009983	cut-2	3.88E-06	2.84E-05	21.32498265	105.0551923	1	11.67279914	0.791027541	10.8817716	0.28712464	10.8817716	6.093319901	0.782106889
6222	M142.2.1	4.14772524	WBGene00000853	cut-6	5.69E-05	0.000209386	16.20244095	52.0897001	1	5.787744456	0.526004973	5.261739483	0.307888356	5.261739483	4.097090851	0.711488457
15350	C07H6.8.2	7.099809337	WBGene00000854	cux-7	0.00430851	0.006424138	8.148992003	1.059325258	1	0.117702806	0.008532147	0.109170659	0.053403407	0.109170659	-0.489344275	0.151769679
3113	ZC168.4.1	8.699111765	WBGene00000865	cyb-1	3.82E-06	2.81E-05	21.35545645	0.729801164	1	0.081089018	0.001450478	0.07963854	0.036261646	0.07963854	-0.508456163	0.066762617
3339	ZC168.4.3	8.787798431	WBGene00000865	cyb-1	4.84E-06	3.32E-05	20.90064522	0.690272747	1	0.076696972	0.001281738	0.075415234	0.035869751	0.075415234	-0.492909414	0.066130085
3136	H31G24.4.1	8.844935837	WBGene00000867	cyb-2.2	3.91E-06	2.85E-05	21.30861657	0.875260509	1	0.097251168	0.001008367	0.096242801	0.035639887	0.096242801	-0.556118064	0.071446573
15188	H31G24.4.2	6.668540362	WBGene00000867	cyb-2.2	0.003996498	0.00602264	8.28540523	3.622112826	1	0.402456981	0.23233504	0.17012194	0.064685948	0.17012194	-0.947440488	0.314950432
1009	T06E6.2a.1	10.08621865	WBGene00000868	cyb-3	7.57E-08	1.71E-06	28.91392393	1.051376128	1	0.11681957	4.52E-05	0.116774365	0.034784828	0.116774365	-0.634839294	0.064834845
13466	E04A4.7.2	7.985027617	WBGene00017121	cyc-2.1	0.001795232	0.003051334	9.747946364	0.284117672	1	0.03156863	0.002558015	0.029010615	0.041097616	0.041097616	0.261242097	0.075332294
15521	E04A4.7.1	8.359357887	WBGene00017121	cyc-2.1	0.004690027	0.006916135	7.995248402	0.073100789	1	0.00812231	0.000304294	0.007818015	0.03817411	0.03817411	-0.004265054	0.064091158
18101	E04A4.7.3	9.121753828	WBGene00017121	cyc-2.1	0.019210588	0.024289688	5.482243473	0.111992881	1	0.012443653	0.000321852	0.012121802	0.034770487	0.034770487	0.068339227	0.070822756
1981	Y38F1A.5.2	5.930782397	WBGene00000870	cyd-1	7.65E-07	8.83E-06	24.44499763	3.775181512	1	0.419464612	0.015599192	0.40386542	0.09732344	0.40386542	-1.175310087	0.126845775
6593	Y38F1A.5.1	5.276167994	WBGene00000870	cyd-1	7.22E-05	0.000250537	15.75312741	6.484035934	1	0.720448437	0.054374426	0.666074011	0.14775052	0.666074011	-1.437478631	0.256726888
7590	K08E3.6.1	9.361313485	WBGene00000875	cyk-4	0.000130463	0.000393364	14.63508941	0.455150329	1	0.050572259	0.000169961	0.050402298	0.034335968	0.050402298	-0.375059854	0.071928991
3674	C52E4.6a.1	8.025510512	WBGene00000876	cyl-1	6.85E-06	4.26E-05	20.23559845	0.438591705	1	0.048732412	0.000455596	0.048276815	0.040737491	0.048276815	-0.398823786	0.0659467
8630	C52E4.6c	6.236307393	WBGene00000876	cyl-1	0.000230174	0.000610453	13.56719099	0.949190753	1	0.105465639	0.005657971	0.099807668	0.081042372	0.099807668	-0.532570458	0.109570188
5943	Y116A8C.34a.1	7.923944596	WBGene00000889	cyn-13	4.80E-05	0.000184706	16.52676995	0.276247246	1	0.030694138	0.000356849	0.030337289	0.041662695	0.041662695	-0.308541866	0.066192265
2364	Y87G2A.6.1	7.884961418	WBGene00000891	cyn-15	1.41E-06	1.36E-05	23.27320204	0.593556583	1	0.065950731	0.000380923	0.065569809	0.042038046	0.065569809	-0.470695878	0.066490977
16447	F31C3.1.1	9.647449354	WBGene00000881	cyn-5	0.007579077	0.010547207	7.130330157	0.153573648	1	0.017063739	0.00013122	0.016932519	0.034195302	0.034195302	0.153581215	0.068777058
15339	F42G9.2.1	6.363890887	WBGene00000882	cyn-6	0.00428472	0.006393421	8.159033252	0.668620514	1	0.074291168	0.002576794	0.071714374	0.075609392	0.075609392	-0.38797738	0.120893423
4699	Y75B12B.2.2	10.4355019	WBGene00000883	cyn-7	1.77E-05	8.60E-05	18.42661193	0.414477313	1	0.046053035	4.10E-05	0.046012051	0.035983536	0.046012051	-0.380455924	0.06702627
7867	Y75B12B.2.1	9.27901821	WBGene00000883	cyn-7	0.000154591	0.000449723	14.31544672	0.266851402	1	0.029650156	0.00016837	0.029481786	0.034452503	0.034452503	-0.288414926	0.062637952
4762	D1009.2b.1	6.630676303	WBGene00000884	cyn-8	1.89E-05	9.08E-05	18.29747568	0.691409337	1	0.07682326	0.002577731	0.074245529	0.065901726	0.074245529	-0.489885292	0.085999185
17764	D1009.2b.2	4.743824665	WBGene00000884	cyn-8	0.016035651	0.020661112	5.798960581	0.839732443	1	0.093303605	0.078161575	0.01514203	0.210118517	0.210118517	-0.221374328	0.216374416
15396	C44C10.2	1.029756758	WBGene00008083	cyp-29A1	0.004419994	0.006570851	8.102676577	10.66109208	1	1.184565786	0.246268524	0.938297263	1.826209308	1.826209308	1.611793886	0.641240023
3301	C01F6.3	6.186154629	WBGene00000374	cyp-31A1	4.63E-06	3.21E-05	20.98405694	1.048633274	1	0.116514808	0.002102261	0.114412547	0.083388166	0.114412547	0.614483153	0.093166427
5554	C49C8.4.1	5.414225245	WBGene00016768	cyp-33E1	3.59E-05	0.000148018	17.07574849	1.813110218	1	0.201456691	0.048443925	0.153012766	0.135405521	0.153012766	0.82439323	0.176126054
58	F01D5.9.1	7.39677278	WBGene00008499	cyp-37A1	6.26E-11	2.39E-08	42.73724741	5.281605109	1	0.586845012	0.002027744	0.584817268	0.04804491	0.584817268	1.446470098	0.074732868
17741	F01D5.9.2	4.888893763	WBGene00008499	cyp-37A1	0.015828196	0.020420255	5.821860299	5.417836109	1	0.60198179	0.591183231	0.010798559	0.190725599	0.190725599	1.156089557	0.50092197
12588	E03E2.1.3	6.668847876	WBGene00017108	cyp-43A1	0.001246405	0.002266263	10.42025742	0.454597225	1	0.050510803	0.002459946	0.048050857	0.064676232	0.064676232	-0.338850934	0.091527957
16227	E03E2.1.2	5.234748299	WBGene00017108	cyp-43A1	0.00673207	0.009495207	7.343098681	0.354914672	1	0.039434964	0.065662949	-0.026227985	0.151745034	0.151745034	-0.224157558	0.196927274
9061	ZK177.5.1	7.604136172	WBGene00000375	cyp-44A1	0.000285059	0.000720056	13.16610369	0.128928678	1	0.014325409	0.00094603	0.013379379	0.04515333	0.04515333	-0.193616492	0.070044566
592	K10H10.2.1	8.380921351	WBGene00010759	cysl-2	1.31E-08	5.08E-07	32.31083387	4.329286313	1	0.481031813	0.004495001	0.476536812	0.038032625	0.476536812	1.290152126	0.091666527
5204	K10H10.2.2	7.253738806	WBGene00010759	cysl-2	2.70E-05	0.000118678	17.61930516	2.822854945	1	0.313650549	0.053440065	0.260210485	0.050419965	0.260210485	0.972147665	0.162334549
9561	C31E10.7.1	7.53767376	WBGene00007848	cytb-5.1	0.000357829	0.000856424	12.74046521	0.681067543	1	0.075674171	0.000563181	0.075110991	0.046016988	0.075110991	0.444491726	0.096730375
8833	W02D3.1.1	7.692858056	WBGene00020931	cytb-5.2	0.000257446	0.000667092	13.35709994	0.369132054	1	0.041014673	0.000582965	0.040431707	0.044082217	0.044082217	0.330241674	0.069456154
13662	W02D3.1.2	5.596963392	WBGene00020931	cytb-5.2	0.001947185	0.003262352	9.598669037	0.693554642	1	0.077061627	0.012820287	0.06424134	0.120506783	0.120506783	0.393380169	0.125813279
7212	F20D12.4.3	9.138676642	WBGene00017643	czw-1	0.000105006	0.000333248	15.04449101	0.45006432	1	0.050007147	0.000122217	0.04988493	0.034730224	0.04988493	-0.37515297	0.070076723
10612	D1007.8.2	6.179590402	WBGene00017005	D1007.8	0.000544034	0.001173374	11.95833869	0.60344202	1	0.067049113	0.004613872	0.062435241	0.083704641	0.083704641	-0.407119008	0.09854561
16075	D1007.8.1	5.654790877	WBGene00017005	D1007.8	0.006238648	0.008882997	7.48004589	0.685927261	1	0.07621414	0.011636271	0.064577869	0.116102007	0.116102007	-0.354463697	0.13634808
5612	D1022.4.1	6.618097341	WBGene00017023	D1022.4	3.77E-05	0.000153831	16.98288359	3.380185559	1	0.375576173	0.00814913	0.367427043	0.066314221	0.367427043	1.053095662	0.174307111
17651	D1022.4.2	4.855754987	WBGene00017023	D1022.4	0.014984908	0.019429785	5.918241423	10.20955791	1	1.134395323	0.984878797	0.149516526	0.194996925	0.194996925	1.541948948	0.639242681
13139	D1044.6.2	8.382371319	WBGene00017031	D1044.6	0.001572014	0.002738432	9.992238547	1.112684323	1	0.123631591	0.013851503	0.109780088	0.038023213	0.109780088	-0.533011545	0.141850459
7815	D1046.2.1	7.454973394	WBGene00008363	D1046.2	0.000150201	0.000439828	14.36969087	0.288800526	1	0.032088947	0.001075138	0.031013809	0.047172762	0.047172762	-0.300928653	0.071622027
11024	D1065.3	2.227591901	WBGene00017035	D1065.3	0.000645308	0.001339879	11.64051323	5.644218483	1	0.627135387	0.186254603	0.440880784	0.954118406	0.954118406	1.367305872	0.43654577
13181	D1069.3c.2	4.842259821	WBGene00017037	D1069.3	0.00159592	0.002771218	9.964447752	1.5539757	1	0.172663967	0.044859876	0.127804091	0.196763339	0.196763339	-0.618710387	0.180888787
15013	D1069.3c.1	5.147408995	WBGene00017037	D1069.3	0.00365443	0.005571344	8.448010502	0.45488503	1	0.050542781	0.025944982	0.024597799	0.160633581	0.160633581	-0.225554571	0.152737424
19215	D1086.10b	1.638861726	WBGene00044080	D1086.10	0.041787899	0.04977577	4.143774281	8.26483897	1	0.918315441	0.403345967	0.514969474	1.31968595	1.31968595	-0.842182584	0.592753171
16161	D1086.11b.1	6.593989326	WBGene00044081	D1086.11	0.006533894	0.00925362	7.396829478	0.144797528	1	0.016088614	0.00578745	0.010301165	0.067116892	0.067116892	0.006582514	0.093720181
18885	D1086.11a.2	5.025089498	WBGene00044081	D1086.11	0.032820726	0.039777642	4.555106319	0.871589487	1	0.096843276	0.014766041	0.082077235	0.174160838	0.174160838	0.27458959	0.18480948
18891	D1086.11b.2	6.867780341	WBGene00044081	D1086.11	0.032908316	0.039871132	4.550542587	0.196060867	1	0.021784541	0.003591083	0.018193458	0.058906657	0.058906657	-0.020165565	0.098753289
14345	D1086.20	2.657770325	WBGene00077448	D1086.20	0.00265358	0.004234181	9.031559384	1.407452294	1	0.156383588	0.072590088	0.0837935	0.747473122	0.747473122	-0.403465461	0.330949876
12986	D2005.4.1	8.112128416	WBGene00008399	D2005.4	0.00148515	0.002617597	10.09694889	0.353014231	1	0.039223803	0.000306769	0.038917035	0.040003086	0.040003086	-0.300851948	0.079603547
7928	D2013.6.1	7.581596463	WBGene00008404	D2013.6	0.000159555	0.000460633	14.25595548	0.104196924	1	0.011577436	0.000538486	0.01103895	0.04544006	0.04544006	-0.185677645	0.069047516
3520	D2021.4a.1	5.065794481	WBGene00017048	D2021.4	5.84E-06	3.80E-05	20.54110423	2.067791966	1	0.229754663	0.007097547	0.222657116	0.169518298	0.222657116	0.856142117	0.12735578
10379	D2023.1b.2	2.911286911	WBGene00014300	D2023.1	0.000495894	0.001093557	12.1310414	27.4117674	1	3.045751934	0.443335654	2.60241628	0.645565895	2.60241628	2.786152643	0.632659111
16683	D2023.1a	1.287782807	WBGene00014300	D2023.1	0.008527571	0.011699277	6.91918764	15.49092189	1	1.721213543	0.802570345	0.918643198	1.593466773	1.593466773	1.875534902	0.758037032
13397	D2023.8	3.371874443	WBGene00050970	D2023.8	0.00174285	0.002977558	9.802392401	0.899065272	1	0.099896141	0.037521807	0.062374334	0.492473808	0.492473808	-0.288578588	0.242910665
10973	D2030.11.1	5.478951161	WBGene00008420	D2030.11	0.000633584	0.001321559	11.67462318	0.208124608	1	0.023124956	0.009329893	0.013795064	0.129965842	0.129965842	-0.198713225	0.122686821
539	D2030.2a.2	8.777928098	WBGene00008412	D2030.2	1.03E-08	4.36E-07	32.78904546	1.558631238	1	0.173181249	0.002165296	0.171015953	0.035911244	0.171015953	0.780386618	0.068762016
1118	D2030.2a.1	7.013359342	WBGene00008412	D2030.2	1.00E-07	2.05E-06	28.36744539	6.544411812	1	0.727156868	0.050766735	0.676390133	0.055306646	0.676390133	1.578625774	0.16038905
5056	D2030.2a.3	7.141547317	WBGene00008412	D2030.2	2.43E-05	0.000109812	17.8211275	3.570943578	1	0.396771509	0.024168956	0.372602553	0.052544886	0.372602553	1.09189909	0.171804325
7301	D2030.2b.4	2.003532439	WBGene00008412	D2030.2	0.000111183	0.000348512	14.93663847	49.47384662	1	5.497094069	0.089931954	5.407162116	1.080833293	5.407162116	3.927359529	0.738696976
11833	D2030.3.1	7.162598564	WBGene00008413	D2030.3	0.000893859	0.001728948	11.03545223	0.632084756	1	0.07023164	0.023004839	0.0472268	0.052126511	0.052126511	-0.42928701	0.119709113
17032	D2030.3.2	6.608078426	WBGene00008413	D2030.3	0.010293377	0.013832297	6.583405646	2.205759921	1	0.245084436	0.062717345	0.182367091	0.06664586	0.182367091	-0.65846618	0.236834926
3067	D2030.8.1	7.972227176	WBGene00008418	D2030.8	3.59E-06	2.68E-05	21.47155841	0.522263122	1	0.058029236	0.000361832	0.057667404	0.041213807	0.057667404	-0.436240513	0.065940164
8692	D2045.2.1	8.844707207	WBGene00008422	D2045.2	0.000237566	0.000625566	13.50785993	0.726303885	1	0.080700432	0.004614119	0.076086312	0.035640771	0.076086312	-0.465394768	0.096130942
3144	D2085.7b	3.732761576	WBGene00008432	D2085.7	3.94E-06	2.87E-05	21.29347041	7.835288959	1	0.870587662	0.038658958	0.831928704	0.396738468	0.831928704	1.665351722	0.219453941
12744	D2096.16	5.160126742	WBGene00235276	D2096.16	0.001335912	0.002399274	10.29223525	0.528949269	1	0.058772141	0.006584473	0.052187668	0.159299684	0.159299684	-0.310389075	0.124578705
6436	D2096.7c.1	7.041197728	WBGene00017074	D2096.7	6.54E-05	0.000232652	15.93889043	0.531773769	1	0.059085974	0.000951967	0.058134008	0.054675125	0.058134008	-0.413891934	0.075769368
1748	F56E10.2a.1	4.870409085	WBGene00018976	daam-1	4.71E-07	6.17E-06	25.37751693	6.104642495	1	0.678293611	0.031559873	0.646733738	0.193096504	0.646733738	1.50389734	0.164925557
11334	F56E10.2c.1	4.201274791	WBGene00018976	daam-1	0.00073058	0.00147534	11.40979303	1.798644199	1	0.199849355	0.068445327	0.131404028	0.297854748	0.297854748	0.71176006	0.223505455
6137	M110.5b.2	8.528710053	WBGene00000894	dab-1	5.35E-05	0.000199691	16.318326	0.989262438	1	0.109918049	0.013691981	0.096226068	0.037137464	0.096226068	-0.565403091	0.097483537
16660	M110.5d.2	8.244917628	WBGene00000894	dab-1	0.008397486	0.011536715	6.946681505	0.797649918	1	0.088627769	0.015592416	0.073035353	0.038972714	0.073035353	-0.403212125	0.139857047
17542	M110.5d.1	7.93138135	WBGene00000894	dab-1	0.014058841	0.018343334	6.030739578	0.486020136	1	0.054002237	0.04061464	0.013387598	0.041592429	0.041592429	-0.316003347	0.143104723
5888	R13H8.1b.2	6.836066728	WBGene00000912	daf-16	4.61E-05	0.000179129	16.60286326	3.747590325	1	0.416398925	0.013103148	0.403295777	0.05975903	0.403295777	1.104135364	0.187056552
17420	R13H8.1c.2	5.007289079	WBGene00000912	daf-16	0.012825774	0.016851683	6.192984046	23.79912342	1	2.644347047	1.722962416	0.921384631	0.176235483	0.921384631	2.161945735	0.838387793
18218	R13H8.1c.1	2.216565749	WBGene00000912	daf-16	0.020669073	0.025967381	5.354481991	81.11302018	1	9.012557797	2.758118506	6.254439292	0.960027337	6.254439292	-3.712996111	1.527206107
18746	R13H8.1b.1	5.429165001	WBGene00000912	daf-16	0.029657228	0.036210105	4.729051974	47.3929025	1	5.265878055	0.58182944	4.684048615	0.134134956	4.684048615	2.711363857	1.20445356
14775	Y55D5A.5b	3.729275121	WBGene00000898	daf-2	0.00325794	0.005046885	8.657074422	0.957618605	1	0.106402067	0.121077167	-0.0146751	0.397575289	0.397575289	0.417790905	0.284991661
17465	Y55D5A.5a.1	8.522081348	WBGene00000898	daf-2	0.013202457	0.017301909	6.141777016	0.847058125	1	0.094117569	0.00102562	0.09309195	0.037174873	0.09309195	0.398399601	0.150042081
3864	F25E2.5h.1	6.100458195	WBGene00000899	daf-3	8.30E-06	4.92E-05	19.86665003	3.194707128	1	0.354967459	0.020727896	0.334239563	0.087692529	0.334239563	1.051526396	0.146703396
14053	C05D2.1a.1	7.040775692	WBGene00000900	daf-4	0.002296792	0.003740233	9.295804768	0.20927604	1	0.023252893	0.004597152	0.018655741	0.054684566	0.054684566	0.198503523	0.084852425
3839	ZC395.10.1	8.847378948	WBGene00022599	daf-41	8.16E-06	4.87E-05	19.89923022	1.075926185	1	0.119547354	0.000781226	0.118766128	0.035630449	0.118766128	-0.610387805	0.084997942
6916	ZC395.10.2	7.910032007	WBGene00022599	daf-41	8.73E-05	0.000289041	15.39240372	0.83064464	1	0.092293849	0.003990243	0.088303606	0.041795284	0.088303606	-0.512084331	0.093559803
18549	M03A1.7.1	6.902625044	WBGene00000928	dao-2	0.02565834	0.031658657	4.978896818	1.017423676	1	0.113047075	0.002907668	0.110139407	0.057998658	0.110139407	0.404930236	0.1742846
16476	C25A1.10a.1	9.766110106	WBGene00000931	dao-5	0.007699704	0.010696215	7.102021975	0.235671412	1	0.026185712	0.00059312	0.025592593	0.034257622	0.034257622	-0.21408424	0.077811072
4769	B0464.1.1	9.315289751	WBGene00001094	dars-1	1.90E-05	9.11E-05	18.28854685	0.280576325	1	0.031175147	9.84E-05	0.031076756	0.034396938	0.034396938	-0.320255923	0.062458838
3472	T25F10.2.1	5.210402224	WBGene00000936	dbl-1	5.55E-06	3.66E-05	20.63627512	1.40233223	1	0.155814692	0.005515221	0.150299471	0.154158949	0.154158949	0.721288956	0.121823379
1450	DC2.5b	2.255750096	WBGene00017082	DC2.5	2.57E-07	4.05E-06	26.55227351	81.02990036	1	9.003322263	1.050443708	7.952878555	0.939174682	7.952878555	-5.620364497	0.730419776
3569	C06H5.7.1	6.970219161	WBGene00007395	dcar-1	6.14E-06	3.94E-05	20.44367564	1.399973388	1	0.155552599	0.000992117	0.154560482	0.056320881	0.154560482	0.699120747	0.094352754
9982	C26C6.5b.2	8.262728162	WBGene00000938	dcp-66	0.000424852	0.000974155	12.41959525	0.532212976	1	0.059134775	0.001125131	0.058009644	0.038843081	0.058009644	-0.390491871	0.086891663
12528	K12H4.8.1	8.919190478	WBGene00000939	dcr-1	0.001207796	0.002206579	10.47838079	0.496891393	1	0.055210155	0.000420918	0.054789237	0.035367246	0.054789237	-0.360946228	0.09251647
13805	K12H4.8.2	5.926258684	WBGene00000939	dcr-1	0.002069439	0.003430529	9.486902894	5.179722587	1	0.575524732	0.388608648	0.186916084	0.097600375	0.186916084	-1.264395317	0.405510549
16633	Y38H6C.5	2.228773268	WBGene00012618	dct-10	0.008282272	0.0113969	6.971398957	1.838597389	1	0.204288599	0.143822715	0.060465884	0.953487228	0.953487228	-0.209359579	0.416513452
15741	Y116A8C.17.1	2.151775759	WBGene00013794	dct-13	0.005323102	0.007739988	7.766264604	2.456248898	1	0.272916544	0.155634636	0.117281909	0.995415102	0.995415102	-0.58673942	0.431283729
9835	Y38H6C.1a.2	7.967587797	WBGene00012615	dct-16	0.000401763	0.00093515	12.52397469	0.989832658	1	0.109981406	0.000453897	0.10952751	0.041256204	0.10952751	-0.533631528	0.117882598
14358	Y38H6C.1a.1	5.561941309	WBGene00012615	dct-16	0.002666376	0.004250453	9.022766164	0.985682151	1	0.109520239	0.01596032	0.093559919	0.123249467	0.123249467	-0.479002489	0.143539836
16727	Y38H6C.1b.5	5.448272298	WBGene00012615	dct-16	0.008756539	0.011981806	6.871820753	1.178167794	1	0.130907533	0.005106381	0.125801152	0.132522935	0.132522935	-0.486798808	0.171133734
17234	Y38H6C.1b.10	1.786154926	WBGene00012615	dct-16	0.011431372	0.01518169	6.39699455	1.229557658	1	0.136617518	0.484666688	-0.34804917	1.218025211	1.218025211	0.508211862	0.601673707
14274	M18.5.1	8.970432291	WBGene00010890	ddb-1	0.002559962	0.004104645	9.097235191	0.060567439	1	0.006729715	0.000126629	0.006603087	0.035196099	0.035196099	0.052734287	0.062387868
7574	F18E3.7a.2	6.956599466	WBGene00017565	ddo-2	0.000129347	0.000390875	14.65128002	3.078482908	1	0.342053656	0.00165608	0.340397576	0.05665017	0.340397576	-0.975651824	0.186914647
10955	F18E3.7a.1	4.565410236	WBGene00017565	ddo-2	0.000629503	0.001315204	11.68664648	0.866466787	1	0.096274087	0.025425211	0.070848876	0.23640079	0.23640079	0.457557721	0.165907593
12730	F58E10.3a.5	9.631383169	WBGene00010260	ddx-17	0.001329086	0.00238964	10.3016876	0.146633595	1	0.016292622	0.001193546	0.015099076	0.034192319	0.034192319	-0.185586689	0.066507867
13848	F58E10.3b	8.056295116	WBGene00010260	ddx-17	0.002097752	0.003467169	9.461973938	0.4431119	1	0.049234656	0.001133305	0.048101351	0.040470782	0.048101351	-0.3311323	0.09192127
18083	F58E10.3a.1	7.266108922	WBGene00010260	ddx-17	0.019092364	0.024165572	5.493035737	1.198387196	1	0.133154133	0.008331638	0.124822495	0.050200538	0.124822495	-0.455495956	0.184349638
10216	R05D11.4.2	6.866320925	WBGene00011032	ddx-52	0.000467497	0.001047384	12.24104253	2.687439774	1	0.298604419	0.04073283	0.25787159	0.058945336	0.25787159	-0.874346266	0.197007144
17995	C47C12.6.3	2.051393913	WBGene00000950	deg-1	0.01832297	0.023305148	5.565003852	41.43078677	1	4.603420752	1.302065592	3.30135516	1.052561789	3.30135516	-2.690782007	1.080046695
5182	K03B8.9.1	3.195951088	WBGene00000951	deg-3	2.66E-05	0.000117343	17.64850597	7.426629357	1	0.82518104	0.06477122	0.76040982	0.546457014	0.76040982	1.585975156	0.277255131
17617	F59F3.4.1	3.862665944	WBGene00010334	del-5	0.0146719	0.019061842	5.955444865	44.15424338	1	4.906027042	1.038190152	3.86783689	0.366684048	3.86783689	2.845536547	1.093424615
18839	T21C9.3a.2	2.395645259	WBGene00011891	del-6	0.031896724	0.038752175	4.604039085	5.594857193	1	0.621650799	1.059947528	-0.438296729	0.867977156	0.867977156	1.053500919	0.724308333
12583	F52C12.4b.1	7.026321575	WBGene00018681	denn-4	0.001242724	0.002260469	10.42571928	2.847091297	1	0.316343477	0.030519948	0.28582353	0.05501037	0.28582353	-0.862797785	0.222040678
14540	F52C12.4e.1	5.425700148	WBGene00018681	denn-4	0.002936416	0.00462233	8.846561527	0.481134688	1	0.05345941	0.051288075	0.002171335	0.134428841	0.134428841	-0.352044399	0.179168813
14390	F46H6.2c.3	5.702243284	WBGene00000959	dgk-2	0.002710071	0.004310501	8.993057883	1.385905673	1	0.153989519	0.101708307	0.052281213	0.112605742	0.112605742	0.645767571	0.225427616
17778	DH11.2.2	6.666973439	WBGene00008436	DH11.2	0.016187147	0.020839882	5.782430054	0.17323524	1	0.01924836	0.001370771	0.017877589	0.064735495	0.064735495	-0.003031825	0.093062414
7251	F33D11.12.1	7.534520477	WBGene00018009	dhhc-3	0.000108063	0.000341104	14.99034132	0.150447736	1	0.016716415	0.000519898	0.016196517	0.046059359	0.046059359	-0.227231452	0.069374256
17889	ZK757.4e.1	2.164298912	WBGene00014075	dhhc-4	0.017291858	0.022121516	5.666506639	4.660701831	1	0.517855759	0.337031578	0.180824181	0.988485056	0.988485056	-0.746355529	0.507210912
2595	W02D3.2.1	7.779915884	WBGene00020932	dhod-1	1.97E-06	1.74E-05	22.62374186	0.548415278	1	0.060935031	0.000418924	0.060516107	0.043112919	0.060516107	-0.452560173	0.067261149
12660	R06C7.3.2	5.959392021	WBGene00000963	dhp-1	0.00128753	0.002327723	10.36031893	1.76415361	1	0.196017068	0.043292799	0.152724269	0.095596212	0.152724269	0.67798534	0.175355825
9258	C45B11.3.1	6.975576025	WBGene00000981	dhs-18	0.000310528	0.000767625	13.0057963	0.779603361	1	0.086622596	0.002012061	0.084610535	0.056192567	0.084610535	0.477913177	0.102127579
5587	F55A12.4c.1	6.028709975	WBGene00000966	dhs-2	3.72E-05	0.000152317	17.00882404	1.476244913	1	0.164027213	0.014706114	0.149321099	0.091585043	0.149321099	0.698169778	0.119991115
3769	C15H11.4.1	8.421742668	WBGene00000985	dhs-22	7.63E-06	4.64E-05	20.02716305	0.58850815	1	0.065389794	0.000408533	0.064981261	0.037772449	0.064981261	-0.452435988	0.064217496
13644	C15H11.4.2	5.653769241	WBGene00000985	dhs-22	0.001935918	0.00324753	9.609324418	2.545577141	1	0.282841905	0.037633517	0.245208388	0.116178463	0.245208388	-0.797236674	0.218702007
149	R08H2.1.1	5.027353397	WBGene00000986	dhs-23	3.75E-10	5.76E-08	39.23678053	13.42990517	1	1.492211686	0.011204106	1.48100758	0.173898921	1.48100758	2.299212469	0.134446081
14306	Y60A3A.10.1	7.932819799	WBGene00000987	dhs-24	0.002593443	0.004149219	9.073471129	0.260249468	1	0.028916608	0.000319317	0.028597291	0.041578886	0.041578886	-0.242590585	0.075207708
2209	T02E1.5a.1	7.90110018	WBGene00000967	dhs-3	1.13E-06	1.17E-05	23.69716063	0.922110776	1	0.102456753	0.000363784	0.102092969	0.0418812	0.102092969	0.57907482	0.066344614
3150	C18D1.1b.2	6.777315925	WBGene00000995	die-1	3.98E-06	2.89E-05	21.27570472	4.61289998	1	0.512544442	0.026095923	0.486448519	0.061404615	0.486448519	-1.276411799	0.164291247
17208	C18D1.1a.1	7.250081555	WBGene00000995	die-1	0.011237576	0.014946864	6.427355707	0.775397345	1	0.086155261	0.014631277	0.071523984	0.050485378	0.071523984	-0.387215691	0.141519851
6451	F49E8.5.1	8.140867067	WBGene00000996	dif-1	6.59E-05	0.000233664	15.92627036	0.146971943	1	0.016330216	0.000526368	0.015803848	0.039770404	0.039770404	-0.234143971	0.065619341
10343	K07E12.1a.1	7.520032913	WBGene00000998	dig-1	0.000490002	0.001084325	12.15333308	1.161018729	1	0.129002081	0.005261335	0.123740746	0.046255713	0.123740746	0.573661043	0.13005792
1719	F07A11.6d.1	5.315899018	WBGene00008549	din-1	4.42E-07	5.88E-06	25.50226928	4.417517439	1	0.490835271	0.026258278	0.464576993	0.144050611	0.464576993	1.285105358	0.150414355
14557	F07A11.6d.2	4.415541993	WBGene00008549	din-1	0.002965249	0.004662266	8.828728883	4.393002322	1	0.488111369	0.324037048	0.164074321	0.260453755	0.260453755	1.131714327	0.385857223
16432	F07A11.6g.1	5.761693022	WBGene00008549	din-1	0.007515972	0.010468937	7.145323325	0.308897425	1	0.034321936	0.007184478	0.027137458	0.108379648	0.108379648	-0.131585966	0.115241108
18740	F28B3.4d.1	0.853418667	WBGene00017885	dip-2	0.029581972	0.036129368	4.733422063	24.28578231	1	2.698420257	1.105966234	1.592454023	2.00243579	2.00243579	1.931284114	0.895942681
9662	C04G2.6.1	8.387931458	WBGene00001001	dis-3	0.000376128	0.000890487	12.64720429	0.538605392	1	0.059845044	0.000917704	0.05892734	0.037987235	0.05892734	-0.394576955	0.086422786
16168	F23B12.5.2	8.785876077	WBGene00009082	dlat-1	0.006552487	0.009275936	7.391717992	0.163611878	1	0.018179098	0.001225944	0.016953153	0.035877791	0.035877791	-0.160784517	0.070350098
17368	F23B12.5.1	8.418254426	WBGene00009082	dlat-1	0.012418901	0.016366149	6.250061248	0.201999241	1	0.02244436	0.002370731	0.020073629	0.037794292	0.037794292	-0.172294477	0.079933026
10210	T26A5.9.1	8.732438573	WBGene00001005	dlc-1	0.000466375	0.001045502	12.2455266	0.174860053	1	0.019428895	0.000156123	0.019272772	0.036109329	0.036109329	-0.218651235	0.062711341
11705	C39E9.14b.1	7.086799896	WBGene00001007	dli-1	0.00084787	0.001657928	11.13340114	0.137850608	1	0.015316734	0.002720915	0.012595819	0.053678962	0.053678962	0.172807548	0.079734696
12022	C39E9.14a.1	7.901282138	WBGene00001007	dli-1	0.000969508	0.001845658	10.88491235	0.543172475	1	0.060352497	0.002638875	0.057713622	0.041879444	0.057713622	-0.381311915	0.094782787
9127	F13G11.1b.1	6.986122286	WBGene00007058	dmd-6	0.00029229	0.000732983	13.11916687	0.973307358	1	0.108145262	0.003730248	0.104415014	0.055941924	0.104415014	0.535093407	0.11346695
16984	F13G11.1c.2	6.090725709	WBGene00007058	dmd-6	0.009996788	0.013472575	6.635468928	0.215963217	1	0.023995913	0.016652673	0.00734324	0.088205087	0.088205087	-0.019010474	0.122068827
9540	C28H8.12.2	7.774902297	WBGene00001018	dnc-2	0.000353849	0.00084894	12.76138498	0.365182151	1	0.040575795	0.012847148	0.027728647	0.043166709	0.043166709	-0.351934271	0.097466943
18501	W10G11.20.3	6.552303106	WBGene00021149	dnc-3	0.024851635	0.030744512	5.034194942	0.626385591	1	0.069598399	0.103452247	-0.033853848	0.068542794	0.068542794	-0.379947267	0.219019319
13970	Y71F9AL.14.1	6.138579861	WBGene00022118	dnc-5	0.002214911	0.003628839	9.362324319	0.273827672	1	0.030425297	0.003900713	0.026524584	0.085731496	0.085731496	-0.208737881	0.097956266
16567	Y71F9AL.14.2	4.986720551	WBGene00022118	dnc-5	0.008031703	0.011096133	7.026391523	0.664494506	1	0.073832723	0.023020465	0.050812258	0.178666516	0.178666516	-0.257141321	0.157985816
8503	Y54E10A.5.2	6.297359638	WBGene00021827	dnc-6	0.000215163	0.000579172	13.69380659	0.678128348	1	0.075347594	0.0033882	0.071959394	0.078358275	0.078358275	-0.450746292	0.093625726
16489	Y54E10A.5.1	5.937754201	WBGene00021827	dnc-6	0.00774343	0.010748476	7.091872586	0.835504535	1	0.092833837	0.005455428	0.087378409	0.096898682	0.096898682	-0.412788804	0.143094033
16339	B0035.14a.1	7.876054765	WBGene00001019	dnj-1	0.007169549	0.010042752	7.229992906	0.155743907	1	0.017304879	0.004094102	0.013210777	0.042125507	0.042125507	-0.133112127	0.076898434
9720	F39B2.10.2	9.272118289	WBGene00001030	dnj-12	0.000383926	0.000903958	12.60884458	0.182639987	1	0.020293332	9.44E-05	0.020198884	0.034463824	0.034463824	-0.228553038	0.062393708
10171	F54D5.8.2	8.376433607	WBGene00001031	dnj-13	0.000458856	0.001032572	12.27585829	0.252618502	1	0.028068722	0.001428609	0.026640114	0.038061839	0.038061839	-0.266769324	0.067454998
17771	R74.4a.1	6.027933224	WBGene00001034	dnj-16	0.016125452	0.020768631	5.789142647	2.295201713	1	0.255022413	0.048721514	0.206300899	0.091628627	0.206300899	-0.642308723	0.251376259
12924	T04A8.9.1	6.787238479	WBGene00001036	dnj-18	0.001445007	0.002559062	10.14745417	0.260241724	1	0.028915747	0.004339437	0.02457631	0.061120556	0.061120556	-0.239381913	0.087642133
6105	T05C3.5.1	9.191045141	WBGene00001037	dnj-19	5.26E-05	0.000197228	16.35175395	0.290011891	1	0.032223543	0.000102543	0.032121001	0.034614892	0.034614892	-0.312410806	0.062346145
18082	W07A8.3a.1	8.118617548	WBGene00001043	dnj-25	0.019072121	0.024141285	5.494890578	0.254797684	1	0.028310854	0.000704094	0.02760676	0.039950073	0.039950073	-0.19689951	0.088846537
17151	Y63D3A.6b.1	8.835673652	WBGene00001047	dnj-29	0.010952462	0.014616054	6.47301426	0.252705632	1	0.028078404	0.002847819	0.025230584	0.035675956	0.035675956	-0.212622457	0.083571783
12786	C01G8.4.1	6.59402412	WBGene00001022	dnj-4	0.00136239	0.00243855	10.25602329	0.466252107	1	0.05180579	0.001404339	0.050401451	0.067115722	0.067115722	-0.341665935	0.093384442
7044	C04A2.7a.1	8.775481926	WBGene00001023	dnj-5	9.43E-05	0.000306403	15.24756197	0.534137013	1	0.059348557	0.000656097	0.058692459	0.035921609	0.058692459	-0.409838274	0.075570657
14575	C04A2.7c.1	7.87172642	WBGene00001023	dnj-5	0.002992891	0.00469941	8.811797226	0.082199062	1	0.009133229	0.001454944	0.007678285	0.042168245	0.042168245	-0.066548098	0.069721998
15082	C04A2.7b.1	8.388914494	WBGene00001023	dnj-5	0.003786434	0.00574618	8.383496236	0.540509623	1	0.060056625	0.000869165	0.05918746	0.037980893	0.05918746	-0.352647236	0.107146965
6911	F54C1.2.1	7.278298992	WBGene00001050	dom-3	8.71E-05	0.000288329	15.39842973	0.283089716	1	0.031454413	0.00085308	0.030601333	0.049987026	0.049987026	-0.3064984	0.07266481
9859	C27C12.7.1	7.430463367	WBGene00001055	dpf-2	0.00040554	0.000941475	12.5064928	0.152614396	1	0.016957155	0.005163859	0.011793296	0.047533869	0.047533869	0.222330681	0.082437591
6082	F01F1.5.1	8.255776329	WBGene00001057	dpf-4	5.18E-05	0.000195051	16.38006749	0.231339086	1	0.025704343	0.000354973	0.025349369	0.038893442	0.038893442	-0.284643806	0.064620869
10936	R11E3.8a.2	9.322454824	WBGene00001058	dpf-5	0.000624956	0.001307973	11.70013457	0.164998006	1	0.018333112	7.87E-05	0.018254396	0.034386746	0.034386746	-0.209022388	0.062405426
18229	R11E3.8b.2	1.860961803	WBGene00001058	dpf-5	0.020753319	0.026057488	5.34738964	29.7738476	1	3.308205289	0.717669369	2.59053592	1.169141208	2.59053592	-2.24847506	0.925601085
18542	R11E3.7a.2	6.698484381	WBGene00001060	dpf-7	0.025566064	0.031558412	4.985129986	5.228236926	1	0.580915214	0.447482063	0.133433151	0.063751676	0.133433151	-0.963045078	0.430315108
17661	T23G7.1.2	8.168647569	WBGene00001061	dpl-1	0.015073228	0.019534344	5.907888493	1.954982681	1	0.217220298	0.054400234	0.162820064	0.039550611	0.162820064	-0.597067184	0.230625197
10327	M01E10.2b.2	3.735264342	WBGene00001063	dpy-1	0.000486922	0.001079074	12.16509342	45.15409318	1	5.017121464	0.615307532	4.401813933	0.396138748	4.401813933	3.578402838	0.810607057
13724	M01E10.2b.1	4.171062525	WBGene00001063	dpy-1	0.001995449	0.00332788	9.553717638	38.49656372	1	4.277395969	0.179273849	4.09812212	0.30347838	4.09812212	3.095101683	0.852860705
8415	F46E10.9.1	8.039566149	WBGene00001073	dpy-11	0.000205219	0.000558176	13.78268533	0.115338204	1	0.012815356	0.001380709	0.011434647	0.040614968	0.040614968	-0.195504714	0.068627555
9671	F46E10.9.2	7.32718281	WBGene00001073	dpy-11	0.000377074	0.000892222	12.64250763	0.457594507	1	0.050843834	0.00505591	0.045787924	0.049157168	0.049157168	-0.364681267	0.083010308
5627	ZK863.6.1	7.815174533	WBGene00001088	dpy-30	3.82E-05	0.00015554	16.95683209	0.351385308	1	0.039042812	0.000823853	0.038218959	0.042741255	0.042741255	-0.347127172	0.068230496
15923	ZK863.6.2	5.943470504	WBGene00001088	dpy-30	0.005777167	0.008304201	7.618526649	0.546718354	1	0.060746484	0.020251612	0.040494872	0.096552268	0.096552268	-0.311127495	0.130435211
15419	R151.5b	1.477849638	WBGene00006592	dpy-31	0.004466149	0.006629562	8.083849039	23.42974279	1	2.603304754	0.985030321	1.618274434	1.439495746	1.618274434	2.35684281	0.781685564
4407	F40F9.7b.1	7.92417626	WBGene00009584	drap-1	1.40E-05	7.26E-05	18.87296181	0.420427553	1	0.046714173	0.000653377	0.046060796	0.041660499	0.046060796	-0.385399719	0.067080942
17167	F49E12.9c	0.924116046	WBGene00009902	drd-1	0.011048209	0.01472923	6.457546455	17.7106086	1	1.9678454	1.457253568	0.510591831	1.930022232	1.930022232	2.162909102	0.960913819
7526	C01B10.1	6.867369172	WBGene00001091	drh-2	0.000126358	0.000384278	14.69534855	0.917526964	1	0.10194744	0.001045813	0.100901628	0.058917549	0.100901628	0.532986345	0.101818676
4688	T12E12.4b.3	8.580408437	WBGene00001093	drp-1	1.75E-05	8.56E-05	18.44089363	0.436874791	1	0.048541643	0.000514778	0.048026865	0.036854378	0.048026865	-0.386970899	0.064130778
16397	T12E12.4a.1	1.338976889	WBGene00001093	drp-1	0.00737745	0.010297925	7.178691398	9.985810215	1	1.109534468	0.393441431	0.716093037	1.550600395	1.550600395	-1.468062879	0.632914067
16940	T12E12.4b.1	2.934850914	WBGene00001093	drp-1	0.009767301	0.013196811	6.67685131	21.68524853	1	2.409472059	0.938186811	1.471285247	0.636771256	1.471285247	-2.074516146	0.739128048
6073	F08G5.1a.1	7.709611279	WBGene00008580	dsb-1	5.14E-05	0.000193782	16.39513032	0.272921413	1	0.030324601	0.000618819	0.029705782	0.043889694	0.043889694	-0.307561095	0.068328159
4523	K09H9.2.1	7.646611777	WBGene00019595	dscc-1	1.55E-05	7.82E-05	18.6795395	0.434714476	1	0.048301608	0.001422604	0.046879004	0.04462941	0.046879004	-0.393729659	0.071081059
17682	K09H9.2.2	5.453964306	WBGene00019595	dscc-1	0.015281907	0.019782294	5.883673381	1.239273373	1	0.137697041	0.095965769	0.041731272	0.132045575	0.132045575	-0.465674664	0.223231007
15126	Y119D3B.15.1	8.206028081	WBGene00022492	dss-1	0.003855561	0.005834065	8.350618539	0.673787759	1	0.074865307	0.000257621	0.074607686	0.039262737	0.074607686	-0.393252558	0.119826713
10796	R53.2.1	7.002701973	WBGene00011272	dtmk-1	0.000585616	0.001241531	11.82115356	0.116926077	1	0.012991786	0.000859383	0.012132403	0.055553159	0.055553159	-0.156266259	0.076054259
18102	F29C4.5	2.601195901	WBGene00001111	duo-2	0.019210489	0.024289688	5.482252499	2.491567016	1	0.27684078	0.117384131	0.159456649	0.772123032	0.772123032	-0.200227672	0.362527873
5050	K07A1.2.1	9.315695511	WBGene00010609	dut-1	2.41E-05	0.000109389	17.83149383	0.381877708	1	0.042430856	0.000192262	0.042238594	0.034396354	0.042238594	-0.360557672	0.062759237
2923	T19B10.6.2	7.626171749	WBGene00011834	dvc-1	3.05E-06	2.39E-05	21.78592873	0.624120414	1	0.069346713	0.002435321	0.066911392	0.044878904	0.066911392	-0.480454089	0.074018271
14436	T19B10.6.1	7.570678982	WBGene00011834	dvc-1	0.002772001	0.004394955	8.951774769	0.172821878	1	0.019202431	0.002558172	0.016644259	0.045581185	0.045581185	-0.173073347	0.074749075
14017	ZK1193.5b	3.765467793	WBGene00022861	dve-1	0.002259037	0.003688723	9.326173026	0.700854159	1	0.077872684	0.049392698	0.028479986	0.388966462	0.388966462	0.218782262	0.227147089
14496	ZK1193.5e.2	5.967140473	WBGene00022861	dve-1	0.002855207	0.004508139	8.897759729	3.55042523	1	0.394491692	0.234448068	0.160043624	0.095135622	0.160043624	0.983821308	0.320280453
19049	Y52B11A.9.1	7.240749268	WBGene00013128	dxbp-1	0.037379576	0.04491279	4.333033284	0.687312998	1	0.076368111	0.013464542	0.062903569	0.050653418	0.062903569	-0.315935894	0.147948348
2846	DY3.8.1	7.502354237	WBGene00008440	DY3.8	2.79E-06	2.24E-05	21.95712909	0.756000102	1	0.084000011	0.00056518	0.083434832	0.046499117	0.083434832	-0.520993747	0.069773532
18777	C33G3.1b.1	4.596727497	WBGene00001116	dyc-1	0.030333628	0.036974814	4.690284299	36.60730444	1	4.067478271	0.656686441	3.41079183	0.231597811	3.41079183	2.375633087	1.060618287
18794	ZK520.3b.1	3.706654314	WBGene00001118	dyf-2	0.030765382	0.037467174	4.666006713	2.622608186	1	0.29140091	0.621465629	-0.33006472	0.403044126	0.403044126	0.767345373	0.531023249
13085	E01G4.3a.2	6.1310376	WBGene00008446	E01G4.3	0.001540054	0.002693624	10.03006706	0.569885139	1	0.063320571	0.013643585	0.049676986	0.08611359	0.08611359	0.374186722	0.116294191
13657	E01G4.3a.1	5.069736738	WBGene00008446	E01G4.3	0.001943411	0.003256997	9.602230639	14.7460631	1	1.638451456	0.386852189	1.251599266	0.169076166	1.251599266	1.918400999	0.526564674
18915	E01G4.3c.2	3.476882765	WBGene00008446	E01G4.3	0.033594237	0.040650537	4.515236716	23.75384961	1	2.639316623	1.225976154	1.41334047	0.462635671	1.41334047	1.886514605	0.861873141
12159	E01G4.7	4.931908081	WBGene00045410	E01G4.7	0.001021574	0.001923185	10.78805032	0.304610781	1	0.033845642	0.008260186	0.025585457	0.185322023	0.185322023	0.150700139	0.132177887
4026	E02C12.8d	4.616528333	WBGene00017093	E02C12.8	9.90E-06	5.63E-05	19.53119078	9.909216194	1	1.101024022	0.040017561	1.06100646	0.22860213	1.06100646	-1.847003425	0.262741514
6323	E02C12.8c.1	4.421023377	WBGene00017093	E02C12.8	6.12E-05	0.000221534	16.06513384	10.71917796	1	1.191019773	0.234270233	0.95674954	0.259543886	0.95674954	-1.860062311	0.336011285
7116	E02C12.8a	3.277234283	WBGene00017093	E02C12.8	9.89E-05	0.000318251	15.15671251	10.10320498	1	1.122578331	0.375164803	0.747413528	0.520870464	0.747413528	-1.906939223	0.444602038
9188	E02C12.8c.2	4.521922635	WBGene00017093	E02C12.8	0.000300997	0.000749992	13.06417895	5.591764207	1	0.621307134	0.229521656	0.391785478	0.243200573	0.391785478	-1.336177552	0.331193223
16615	E02D9.1d.2	3.754485677	WBGene00017098	E02D9.1	0.008195885	0.011290245	6.990163859	2.138155928	1	0.237572881	0.113983816	0.123589064	0.391560469	0.391560469	-0.571520742	0.278778481
18858	E02D9.1d.1	3.999429354	WBGene00017098	E02D9.1	0.032233647	0.039122055	4.586027091	1.471436789	1	0.163492977	0.075276294	0.088216683	0.337304433	0.337304433	0.229889294	0.258777324
18995	E02H1.1.1	6.696161228	WBGene00008455	E02H1.1	0.035711745	0.04303082	4.41081644	0.276015938	1	0.030668438	0.015721312	0.014947126	0.063823308	0.063823308	-0.079392749	0.11407408
15021	E02H9.4.1	2.783604955	WBGene00017102	E02H9.4	0.003666389	0.005586896	8.442068899	5.545139368	1	0.616126596	0.099972563	0.516154033	0.695187515	0.695187515	1.109450014	0.351279165
12201	E02H9.7.2	4.272956751	WBGene00017105	E02H9.7	0.001038063	0.001947315	10.75841374	0.484366125	1	0.053818458	0.01471483	0.039103629	0.284889716	0.284889716	-0.198415879	0.165156255
17270	E03A3.1	2.325650118	WBGene00014728	E03A3.1	0.011687532	0.015489533	6.357664008	3.133864606	1	0.348207178	0.274968546	0.073238632	0.902974385	0.902974385	0.610054826	0.465617063
13527	E03A3.10	2.935066128	WBGene00189944	E03A3.10	0.001844787	0.003121422	9.69790041	3.198447581	1	0.355383065	0.06255641	0.292826655	0.636691444	0.636691444	-0.845403758	0.297607624
18820	E03H4.9	1.590302774	WBGene00014729	E03H4.9	0.031339069	0.038113104	4.634292195	8.807760399	1	0.978640044	0.170099439	0.808540606	1.354836752	1.354836752	-1.03214794	0.554275968
19181	K08E7.1.1	8.14573791	WBGene00010671	eak-7	0.040658123	0.048519607	4.190207413	0.205800694	1	0.022866744	0.002646125	0.020220618	0.039731504	0.039731504	-0.131111542	0.090228904
13934	ZC434.5.1	9.000996315	WBGene00001337	ears-1	0.002186855	0.003591614	9.385691991	1.478426302	1	0.164269589	0.018805583	0.145464006	0.035100566	0.145464006	-0.603416504	0.168544891
11895	C16C2.2b.1	2.741183415	WBGene00001145	eat-16	0.000917965	0.001766321	10.98612586	8.72317462	1	0.969241624	0.470227971	0.499013653	0.712429919	0.712429919	1.701517223	0.512886942
15503	C16C2.2a.1	5.95159477	WBGene00001145	eat-16	0.004651301	0.006866549	8.010261924	4.138188566	1	0.45979873	0.047125717	0.412673012	0.096062802	0.412673012	0.961962109	0.302056354
15883	B0365.3.2	10.57102849	WBGene00001137	eat-6	0.005677875	0.008182003	7.649795651	0.199856522	1	0.02220628	2.60E-05	0.022180286	0.036634985	0.036634985	0.193990329	0.072724103
5861	VW02B12L.3.1	8.225472196	WBGene00012156	ebp-2	4.54E-05	0.000177482	16.62903971	0.370231801	1	0.041136867	0.000266786	0.040870081	0.039116531	0.040870081	-0.350156638	0.064466551
5870	F38H4.8a.1	6.700484176	WBGene00001151	ech-2	4.58E-05	0.000178391	16.61624788	0.380698246	1	0.042299805	0.001651803	0.040648002	0.063690129	0.063690129	-0.366526464	0.082665569
15399	F38H4.8c	3.896935966	WBGene00001151	ech-2	0.004423025	0.006574076	8.10143421	1.151034736	1	0.127892748	0.108748287	0.019144461	0.359110431	0.359110431	-0.423866056	0.26858221
18186	F38H4.8a.2	2.088569269	WBGene00001151	ech-2	0.020183773	0.025402298	5.395929442	12.85843487	1	1.428714985	0.901694419	0.527020567	1.031063169	1.031063169	-1.515940097	0.700858946
11761	R06F6.9.1	8.439177124	WBGene00001153	ech-4	0.000871092	0.001695082	11.08328843	0.043096474	1	0.004788497	0.001671458	0.003117039	0.037664362	0.037664362	-0.082367006	0.067988102
91	T05G5.6.1	9.263115116	WBGene00001155	ech-6	1.72E-10	3.83E-08	40.76610938	3.699117568	1	0.411013063	0.000112801	0.410900262	0.034478958	0.410900262	-1.207318503	0.06244274
7958	T19E10.1b.2	8.039869068	WBGene00002297	ect-2	0.000161645	0.000464863	14.23146318	0.797518214	1	0.088613135	0.003339064	0.08527407	0.040612341	0.08527407	-0.49345295	0.097154176
19189	T19E10.1a.2	8.494309688	WBGene00002297	ect-2	0.040991907	0.048893781	4.176349441	0.289432017	1	0.032159113	0.001639089	0.030520024	0.037334369	0.037334369	-0.195484201	0.098462387
16350	Y44E3A.6b.1	8.097864801	WBGene00021551	edc-4	0.007197175	0.010075164	7.223089042	0.549423607	1	0.061047067	0.001138125	0.059908943	0.040120593	0.059908943	-0.339004459	0.114480031
16378	Y44E3A.6a.1	7.636777534	WBGene00021551	edc-4	0.007287711	0.010184462	7.200651841	0.113416202	1	0.0126018	0.002663406	0.009938395	0.044748849	0.044748849	0.062276932	0.074558258
14762	EEED8.10b	5.478217582	WBGene00017138	EEED8.10	0.003233247	0.005013044	8.67093808	0.214332006	1	0.023814667	0.014573848	0.009240819	0.13002653	0.13002653	-0.023364733	0.1309708
15262	F31E3.5.2	12.95647924	WBGene00001168	eef-1A.1	0.004134114	0.006199816	8.223949076	0.11362419	1	0.01262491	2.77E-05	0.012597176	0.07444078	0.07444078	-0.119080915	0.107976315
18455	F31E3.5.3	10.97955559	WBGene00001168	eef-1A.1	0.024062638	0.029842626	5.090111957	0.536753269	1	0.059639252	0.001771594	0.057867659	0.039291028	0.057867659	-0.296515218	0.125886871
13522	R03G5.1b.1	4.596354459	WBGene00001169	eef-1A.2	0.00183983	0.003114187	9.702844021	0.417413434	1	0.04637927	0.016154509	0.030224761	0.231654555	0.231654555	0.130399734	0.153168055
17912	R03G5.1a.1	7.439419329	WBGene00001169	eef-1A.2	0.017461331	0.022312134	5.649401507	0.235366936	1	0.026151882	0.009346332	0.01680555	0.047400896	0.047400896	0.154694609	0.09368588
4453	Y41E3.10a.1	9.922353892	WBGene00012768	eef-1B.2	1.44E-05	7.41E-05	18.81368924	0.340416694	1	0.037824077	5.94E-05	0.037764691	0.034448779	0.037764691	-0.350585538	0.064077183
9973	Y41E3.10a.2	6.558960953	WBGene00012768	eef-1B.2	0.000423618	0.000972203	12.4250272	0.675381863	1	0.075042429	0.013443659	0.061598771	0.068311803	0.068311803	-0.446763286	0.109300956
11563	F17C11.9a.2	11.13908822	WBGene00008920	eef-1G	0.000797957	0.001579491	11.24597775	0.119308191	1	0.013256466	4.25E-05	0.013213975	0.04063672	0.04063672	-0.182358296	0.07367451
13046	F17C11.9b.2	7.693256845	WBGene00008920	eef-1G	0.001518261	0.002663649	10.05632055	0.178897671	1	0.019877519	0.002383325	0.017494194	0.0440776	0.0440776	0.195687333	0.073418714
14320	F17C11.9a.1	8.679076558	WBGene00008920	eef-1G	0.002607876	0.004168231	9.063323006	0.633931646	1	0.07043685	0.004534018	0.065902832	0.036356165	0.065902832	-0.391067949	0.112159773
15400	F25H5.4b.3	1.809316747	WBGene00001167	eef-2	0.004428104	0.006581197	8.099353981	10.80572681	1	1.200636312	0.480081711	0.720554601	1.202696787	1.202696787	-1.630072984	0.597464717
17801	F25H5.4b.1	5.757639482	WBGene00001167	eef-2	0.016394349	0.021079369	5.760077515	0.878403341	1	0.097600371	0.06521312	0.032387251	0.108662286	0.108662286	-0.37348281	0.18954735
17922	F25H5.4b.4	3.708908223	WBGene00001167	eef-2	0.017549812	0.022412683	5.640538887	26.36109294	1	2.929010327	1.313716317	1.61529401	0.402496144	1.61529401	-2.15672412	0.858267022
17950	F25H5.4a.3	11.34730278	WBGene00001167	eef-2	0.017795121	0.022690514	5.616206949	0.12380523	1	0.013756137	0.004098752	0.009657385	0.042683805	0.042683805	-0.054646304	0.086242269
10415	Y48B6A.6a.2	5.990442332	WBGene00012980	efhd-1	0.000501474	0.001102044	12.11017581	2.039954131	1	0.22666157	0.105904589	0.120756981	0.093769014	0.120756981	0.825570778	0.225949276
13770	Y48B6A.6a.1	5.946171826	WBGene00012980	efhd-1	0.002037299	0.003386465	9.515622963	1.511183406	1	0.167909267	0.055798324	0.112110944	0.096389146	0.112110944	0.61757614	0.176689358
10478	C32D5.3.2	8.714027181	WBGene00016311	efr-3	0.000515912	0.001126951	12.05725614	0.171522062	1	0.019058007	0.000177106	0.018880901	0.03619272	0.03619272	-0.214678021	0.062807431
9221	ZK328.2.1	9.052493315	WBGene00001166	eftu-2	0.000304541	0.000755919	13.042257	0.456858793	1	0.050762088	0.000663371	0.050098717	0.034950593	0.050098717	-0.366093205	0.078037877
18918	ZK328.2.2	6.680462299	WBGene00001166	eftu-2	0.03370816	0.04078192	4.509445838	1.337432469	1	0.148603608	0.078847822	0.069755786	0.064311118	0.069755786	-0.447423685	0.204568153
9839	C10G6.1a.1	6.874349193	WBGene00015680	egal-1	0.000402409	0.000936105	12.52097494	0.606558583	1	0.067395398	0.020768126	0.046627272	0.05873321	0.05873321	0.443278709	0.118480472
16528	C10G6.1b.1	4.462882422	WBGene00015680	egal-1	0.007883507	0.010917093	7.059748281	1.726152159	1	0.191794684	0.078645332	0.113149352	0.252669451	0.252669451	0.543840686	0.223810405
18899	C10G6.1b.2	3.111458138	WBGene00015680	egal-1	0.033100388	0.040086866	4.540579333	2.826702791	1	0.314078088	0.572113236	-0.258035148	0.574292456	0.574292456	0.596734332	0.532510636
5394	R01H2.3.1	9.145966501	WBGene00019811	egg-2	3.15E-05	0.000133829	17.32271289	0.417564686	1	0.046396076	0.000520088	0.045875988	0.034713331	0.045875988	-0.372941961	0.063645283
11697	R01H2.3.2	7.162456256	WBGene00019811	egg-2	0.000845923	0.001655265	11.13766596	2.200388141	1	0.244487571	0.027224603	0.217262968	0.052129307	0.217262968	-0.772189152	0.188374351
8961	F44F4.2.1	8.843767086	WBGene00009701	egg-3	0.000272964	0.000696997	13.24735834	0.273542541	1	0.030393616	0.000124785	0.03026883	0.035644413	0.035644413	-0.283848758	0.062469543
9554	T22B7.1a.1	4.875053461	WBGene00001182	egl-13	0.000356216	0.000853368	12.74891135	11.88320685	1	1.320356316	0.768385069	0.551971247	0.192498043	0.551971247	2.089553558	0.567360809
12255	T22B7.1f.3	2.950498096	WBGene00001182	egl-13	0.001064308	0.001987751	10.71220963	10.96129448	1	1.217921608	0.730801907	0.487119701	0.630992386	0.630992386	1.952000849	0.595852567
14002	T22B7.1g	2.768434122	WBGene00001182	egl-13	0.002247501	0.003673818	9.335554239	35.84815208	1	3.983128008	0.220374381	3.762753627	0.70130957	3.762753627	2.966664455	0.832027857
1332	F58A3.2a.5	5.408830135	WBGene00001184	egl-15	1.90E-07	3.27E-06	27.12969002	3.240536991	1	0.360059666	0.022645287	0.337414379	0.135866509	0.337414379	1.127027645	0.143970334
18315	F58A3.2b.5	3.770423715	WBGene00001184	egl-15	0.022069598	0.027580068	5.240289766	0.897002427	1	0.099666936	0.261712346	-0.16204541	0.387801019	0.387801019	0.079318248	0.369318132
12438	F55A8.1a.2	6.729753151	WBGene00001186	egl-18	0.001167674	0.002148369	10.54080789	0.1990791	1	0.0221199	0.002880007	0.019239893	0.062801358	0.062801358	-0.201785005	0.085127583
8253	C48A7.1c.2	3.860814654	WBGene00001187	egl-19	0.00018922	0.000524762	13.93521965	7.456484968	1	0.82849833	0.219069919	0.609428411	0.367097307	0.609428411	1.530474397	0.342208468
2283	F16B3.1a.1	3.840045993	WBGene00001171	egl-2	1.25E-06	1.26E-05	23.49535023	16.4251675	1	1.825018611	0.26009049	1.564928121	0.371762729	1.564928121	2.49818799	0.366075913
289	F01D4.4.3	7.532482476	WBGene00001189	egl-21	1.74E-09	1.38E-07	36.24445767	3.354455345	1	0.372717261	0.00084241	0.37187485	0.046086814	0.37187485	1.14370843	0.070314501
3249	C04A2.3l.1	8.106039842	WBGene00001194	egl-27	4.40E-06	3.10E-05	21.08415185	1.957916275	1	0.217546253	0.003031477	0.214514776	0.040053081	0.214514776	-0.830507447	0.108064733
15625	C04A2.3c.1	7.762872325	WBGene00001194	egl-27	0.004977094	0.007290606	7.887742851	0.078810169	1	0.008756685	0.004286294	0.004470391	0.043296756	0.043296756	-0.007601684	0.078014418
1128	F55A8.2c.1	6.771146913	WBGene00001173	egl-4	1.04E-07	2.11E-06	28.29598214	3.770542316	1	0.418949146	0.02834655	0.390602596	0.061582488	0.390602596	1.203895169	0.131625281
6950	F55A8.2g.3	5.846409487	WBGene00001173	egl-4	8.94E-05	0.000294494	15.34732153	2.134084199	1	0.237120467	0.031507245	0.205613222	0.102660038	0.205613222	0.820308963	0.150302563
13486	F55A8.2e.2	6.150700024	WBGene00001173	egl-4	0.001808243	0.003068892	9.734671449	0.589953766	1	0.065550418	0.015279796	0.050270622	0.085123563	0.085123563	0.377875582	0.118728306
14936	F55A8.2h.2	7.862181685	WBGene00001173	egl-4	0.003547135	0.005435337	8.50221944	0.781883919	1	0.086875991	0.002617725	0.084258266	0.042263039	0.084258266	-0.425985106	0.128106527
15497	F55A8.2c.3	3.593641138	WBGene00001173	egl-4	0.004641358	0.006854966	8.014137201	67.30098832	1	7.477887591	3.097296087	4.380591504	0.431413259	4.380591504	3.879983699	1.217893767
17445	F55A8.2b.2	4.459057849	WBGene00001173	egl-4	0.012987303	0.017039461	6.170838609	1.440366019	1	0.160040669	0.159955834	8.48E-05	0.253292079	0.253292079	0.474657611	0.287516406
16763	R53.3c	1.660381133	WBGene00001207	egl-43	0.008891908	0.012140905	6.844409579	10.09289777	1	1.121433086	0.558005607	0.563427479	1.304372634	1.304372634	1.473880019	0.640205806
18415	F22E12.4d.1	4.394138277	WBGene00001178	egl-9	0.023420534	0.029109378	5.137040999	3.145898897	1	0.349544322	0.171540814	0.178003508	0.264027709	0.264027709	0.697745831	0.310545953
6990	E04D5.1a.1	9.517897368	WBGene00008480	eif-2A	9.14E-05	0.000299419	15.30564938	0.241038736	1	0.026782082	7.72E-05	0.026704907	0.034208146	0.034208146	-0.282618977	0.062762424
6247	K04G2.1.2	8.163135332	WBGene00010560	eif-2beta	5.78E-05	0.00021185	16.17268647	0.30809672	1	0.034232969	0.000799598	0.033433371	0.039593824	0.039593824	-0.321897956	0.066351937
8739	K04G2.1.1	7.391208452	WBGene00010560	eif-2beta	0.000244484	0.000640318	13.45400582	0.39917164	1	0.044352404	0.003148263	0.041204141	0.048130991	0.048130991	-0.346512841	0.077720847
7244	C25H3.4.1	7.62788507	WBGene00016113	eif-2D	0.000107658	0.000340154	14.99742748	0.43597499	1	0.048441666	0.001904238	0.046537428	0.044857806	0.046537428	-0.370624586	0.072556773
15081	Y54E2A.11a.2	9.426143366	WBGene00001225	eif-3.B	0.003785878	0.005745718	8.383762977	0.084652163	1	0.009405796	0.000607804	0.008797992	0.034268135	0.034268135	-0.090436131	0.0642423
15780	Y54E2A.11a.3	5.566952539	WBGene00001225	eif-3.B	0.005437594	0.007886923	7.727834079	2.355707646	1	0.261745294	0.282455917	-0.020710623	0.122853616	0.122853616	-0.91977534	0.351916672
5675	T23D8.4.3	9.521499854	WBGene00001226	eif-3.C	3.96E-05	0.000159778	16.88951509	0.433270402	1	0.048141156	0.000312259	0.047828896	0.034206651	0.047828896	-0.376934984	0.063515516
17990	T23D8.4.1	5.732170006	WBGene00001226	eif-3.C	0.018273165	0.023246968	5.569769603	1.070800599	1	0.118977844	0.084280074	0.03469777	0.110456707	0.110456707	-0.422829644	0.209017352
2317	C47B2.5.1	8.358666384	WBGene00001234	eif-6	1.31E-06	1.29E-05	23.41171985	0.504185146	1	0.056020572	0.000199097	0.055821475	0.038178694	0.055821475	-0.436891436	0.063764365
6448	C24A1.2a.1	3.490629364	WBGene00016029	elf-1	6.58E-05	0.000233453	15.92885549	42.76479127	1	4.751643474	0.272890405	4.478753069	0.458854947	4.478753069	3.699856885	0.653545669
11324	C24A1.2b.1	5.494163448	WBGene00016029	elf-1	0.000727911	0.00147112	11.41659091	0.623875947	1	0.06931955	0.009268263	0.060051287	0.128712459	0.128712459	-0.396697688	0.122270601
15982	Y24D9A.1a.2	8.244040128	WBGene00021281	ell-1	0.005965376	0.008543082	7.560731815	0.224989387	1	0.024998821	0.000671543	0.024327277	0.038979153	0.038979153	0.206846151	0.076819939
16143	Y24D9A.1b	2.548256229	WBGene00021281	ell-1	0.006453514	0.009151009	7.41909861	1.182079985	1	0.131342221	0.215021305	-0.083679084	0.79585242	0.79585242	0.309962823	0.417592392
18447	F56H11.4b.1	3.738275404	WBGene00001239	elo-1	0.023891639	0.029643402	5.102481565	2.831507702	1	0.314611967	0.206397686	0.10821428	0.395418329	0.395418329	0.573682218	0.339277389
14685	Y47D3A.30a.2	2.771625226	WBGene00001246	elo-8	0.003129848	0.004878172	8.730184841	2.951150199	1	0.327905578	0.100938586	0.226966991	0.700017759	0.700017759	0.75825079	0.336772498
13871	F38A6.2b.2	1.221526395	WBGene00001248	elp-1	0.002120986	0.003499757	9.441770649	25.67244065	1	2.852493406	1.184628852	1.667864554	1.650528679	1.667864554	2.720459608	0.8611124
16029	F38A6.2a.2	3.860030689	WBGene00001248	elp-1	0.006095079	0.008703236	7.52197584	88.21261285	1	9.801401428	1.968222172	7.833179256	0.367272438	7.833179256	4.352848665	1.429062352
14150	Y111B2A.17.1	8.011583351	WBGene00013738	elpc-2	0.002409587	0.003897571	9.208008016	0.122095927	1	0.013566214	0.000319567	0.013246647	0.040860151	0.040860151	-0.133954392	0.06560414
15533	F52C12.5.1	4.444246832	WBGene00001253	elt-6	0.00471939	0.006954059	7.983948307	2.47818117	1	0.275353463	0.248683262	0.026670202	0.255713704	0.255713704	0.850540365	0.344025703
18462	F52C12.5.2	4.996041613	WBGene00001253	elt-6	0.024162814	0.029955502	5.08290781	0.680427943	1	0.075603105	0.068135939	0.007467165	0.177560354	0.177560354	-0.093241699	0.202556495
4556	F54C8.3.1	8.318576114	WBGene00001284	emb-30	1.59E-05	7.97E-05	18.63070891	0.6333432	1	0.070371467	0.0003038	0.070067667	0.038449426	0.070067667	-0.463371895	0.069483601
15060	K10D2.6.1	9.276090768	WBGene00001262	emb-8	0.003737077	0.005679562	8.407346772	0.115326935	1	0.012814104	8.39E-05	0.012730157	0.034457277	0.034457277	-0.128614892	0.062364484
5016	M01D7.6.2	7.421445516	WBGene00001309	emr-1	2.36E-05	0.000107516	17.87682488	0.583758192	1	0.064862021	0.002364804	0.062497217	0.047668969	0.062497217	-0.444603455	0.075417744
18709	M01D7.6.1	6.75138429	WBGene00001309	emr-1	0.029001847	0.035479944	4.767503799	0.460910472	1	0.051212275	0.007256087	0.043956188	0.062158888	0.062158888	-0.252988433	0.122658592
8086	F20D1.10.1	4.731402083	WBGene00008980	emre-1	0.000174049	0.000492658	14.09236302	1.645444274	1	0.182827142	0.010803444	0.172023698	0.211862496	0.211862496	0.703129842	0.143084824
10660	F20D1.10.2	4.635188885	WBGene00008980	emre-1	0.000555426	0.00119255	11.91972911	1.357297822	1	0.150810869	0.011327671	0.139483198	0.225808345	0.225808345	0.599520623	0.151448899
1902	M60.2.2	8.261488118	WBGene00019779	endu-2	6.44E-07	7.75E-06	24.77499209	1.698603871	1	0.188733763	0.002567111	0.186166652	0.038852042	0.186166652	-0.789560542	0.083692666
2275	M60.2.1	8.154273546	WBGene00019779	endu-2	1.23E-06	1.24E-05	23.52237819	1.108373584	1	0.12315262	0.003101355	0.120051266	0.039663708	0.120051266	-0.63420985	0.072994932
6479	T21B10.2a.1	10.27163982	WBGene00011884	enol-1	6.71E-05	0.000236926	15.89153457	0.220909779	1	0.024545531	0.000253114	0.024292417	0.035337292	0.035337292	-0.282027386	0.066547226
18778	T21B10.2c.1	8.904610452	WBGene00011884	enol-1	0.030359177	0.037003986	4.688837658	0.164577138	1	0.018286349	0.00300993	0.015276418	0.035418471	0.035418471	0.113029326	0.081436499
11857	T05E11.3a.2	10.13590338	WBGene00011480	enpl-1	0.000903341	0.001743751	11.01589153	0.090469743	1	0.010052194	6.43E-05	0.009987897	0.03491468	0.03491468	-0.146117459	0.065165432
11211	T26F2.3.2	3.5393446	WBGene00045401	eol-1	0.000692478	0.001413739	11.50932885	6.790657696	1	0.754517522	0.044957094	0.709560428	0.445683941	0.709560428	1.368262253	0.324831011
15511	F37C12.2.1	7.807209466	WBGene00018150	epg-4	0.004669741	0.00689047	8.003097093	0.101932028	1	0.011325781	0.002419169	0.008906612	0.042824217	0.042824217	-0.078501892	0.072803456
7582	Y69A2AR.7b.3	5.05106066	WBGene00022078	epg-9	0.000129765	0.000391725	14.64519516	5.776570362	1	0.641841151	0.063255692	0.578585459	0.171182433	0.578585459	1.336357666	0.256119194
1058	T01B11.2a.1	8.225705522	WBGene00020139	eppl-1	8.54E-08	1.85E-06	28.67992763	4.503314952	1	0.500368328	0.000716636	0.499651692	0.039114791	0.499651692	1.304143904	0.112101884
17865	Y57G11C.24d.7	3.659372631	WBGene00001330	eps-8	0.01710893	0.02191935	5.685165082	11.20792634	1	1.245325149	1.493730428	-0.248405279	0.414698208	0.414698208	1.781186787	0.795114592
9734	F10G8.7.1	7.064651792	WBGene00008665	ercc-1	0.000386126	0.000907915	12.59816447	0.183344225	1	0.020371581	0.00112228	0.0192493	0.054156873	0.054156873	-0.222098234	0.075906347
4924	C28H8.4.2	7.711343976	WBGene00016195	erd-2.2	2.18E-05	0.000101205	18.02757897	0.431174347	1	0.047908261	0.00108376	0.046824501	0.043869951	0.046824501	-0.386820091	0.0696639
1417	T05H4.6b.2	8.97021577	WBGene00020269	erfa-1	2.42E-07	3.90E-06	26.66831271	0.857581493	1	0.095286833	0.000129533	0.0951573	0.035196794	0.0951573	-0.568332345	0.062397259
1048	H19N07.1a.1	9.022825064	WBGene00010405	erfa-3	8.38E-08	1.83E-06	28.71696885	0.803444078	1	0.089271564	0.000117039	0.089154526	0.035035315	0.089154526	-0.558400879	0.062343868
1993	F35G12.11.1	6.770036599	WBGene00009444	erh-2	7.77E-07	8.92E-06	24.41369535	1.253803648	1	0.139311516	0.001324283	0.137987233	0.061614606	0.137987233	-0.679798332	0.080741374
316	B0001.6.1	8.085883086	WBGene00007091	eri-12	2.06E-09	1.49E-07	35.91580531	2.187277358	1	0.243030818	0.003903932	0.239126886	0.040220345	0.239126886	0.930895152	0.075429576
17781	C41D11.1f.3	3.640015251	WBGene00016561	eri-6	0.01620762	0.020862719	5.78020834	1.272709803	1	0.1414122	0.255496229	-0.114084028	0.419557902	0.419557902	-0.341238065	0.370767145
18233	C41D11.1f.2	3.646364115	WBGene00016561	eri-6	0.020847514	0.026170016	5.339494818	1.337774443	1	0.148641605	0.186627418	-0.037985813	0.417958291	0.417958291	-0.105512303	0.3312669
16993	C26E6.7a.1	6.815327604	WBGene00016143	eri-9	0.010052048	0.013539179	6.625649528	0.281753478	1	0.031305942	0.037162543	-0.005856601	0.060329984	0.060329984	-0.243348692	0.144012257
17383	C26E6.7b.2	7.278488161	WBGene00016143	eri-9	0.01252258	0.016488339	6.235336483	0.25051831	1	0.027835368	0.012837682	0.014997686	0.049983734	0.049983734	-0.175405767	0.100367983
6307	Y105E8B.8a.1	7.383531256	WBGene00001334	ero-1	6.06E-05	0.000219815	16.08467886	0.349636597	1	0.038848511	0.002726451	0.036122059	0.048250555	0.048250555	-0.347846684	0.07669401
10232	Y105E8B.8c.1	6.900425084	WBGene00001334	ero-1	0.000470239	0.00105188	12.23012943	0.17069732	1	0.018966369	0.007061682	0.011904687	0.05805511	0.05805511	-0.233908372	0.09216008
10094	C30H7.2a.2	8.314537506	WBGene00016278	erp-44.1	0.000443337	0.001005019	12.34007479	0.022785917	1	0.002531769	0.000341766	0.002190003	0.038477245	0.038477245	-0.055372989	0.064362507
4816	K09E9.2.1	6.450255453	WBGene00010725	erv-46	1.97E-05	9.34E-05	18.22257566	0.450943575	1	0.050104842	0.001697017	0.048407825	0.072241265	0.072241265	-0.411103243	0.087014069
19081	K09E9.2.2	3.043206092	WBGene00010725	erv-46	0.037977727	0.045554961	4.306019446	2.513146546	1	0.279238505	0.307174499	-0.027935994	0.597733336	0.597733336	0.16382907	0.425257838
10367	T12A2.15a.1	6.630464746	WBGene00020443	esyt-2	0.000493917	0.001090458	12.13849014	0.066256805	1	0.007361867	0.001430967	0.0059309	0.065908627	0.065908627	-0.098899508	0.083293138
12915	T01D1.2c	3.523500453	WBGene00001340	etr-1	0.001437368	0.002547307	10.15722558	0.494284192	1	0.054920466	0.079165208	-0.024244742	0.44992911	0.44992911	0.269819955	0.265483347
13557	T01D1.2v.1	6.993819445	WBGene00001340	etr-1	0.001869628	0.003156454	9.673323244	0.405178025	1	0.045019781	0.007752805	0.037266975	0.05576064	0.05576064	-0.311685257	0.092523466
14400	T01D1.2f.5	2.4671285	WBGene00001340	etr-1	0.00272298	0.004328025	8.984374548	52.63743898	1	5.848604331	2.689321473	3.159282858	0.833493694	3.159282858	-3.595967236	1.081864483
15621	T01D1.2g.2	4.986946405	WBGene00001340	etr-1	0.004958482	0.007265203	7.894519063	19.1701509	1	2.130016766	0.761697879	1.368318887	0.178639625	1.368318887	2.060926161	0.653896371
15636	T01D1.2g.3	1.861760746	WBGene00001340	etr-1	0.00500798	0.007330688	7.876554743	27.40116937	1	3.044574374	1.152239382	1.892334992	1.168628788	1.892334992	2.464886316	0.786617337
15890	T01D1.2f.1	7.228350071	WBGene00001340	etr-1	0.005693687	0.008201203	7.644779	0.734994703	1	0.081666078	0.037421073	0.044245005	0.050879208	0.050879208	-0.408190679	0.141369155
17199	T01D1.2l.5	1.529826937	WBGene00001340	etr-1	0.011199501	0.014904016	6.433383914	31.94093937	1	3.548993263	1.83200692	1.716986343	1.39979095	1.716986343	-2.547752151	0.969912661
18760	T01D1.2a.5	1.300587616	WBGene00001340	etr-1	0.029990702	0.036589935	4.709825161	18.17329876	1	2.019255418	2.301892662	-0.282637244	1.58264602	1.58264602	-1.999762393	1.082456419
4882	F22A3.1a.1	6.130562855	WBGene00017687	ets-4	2.10E-05	9.86E-05	18.09371713	2.747450179	1	0.305272242	0.010199134	0.295073108	0.086137738	0.295073108	0.960305394	0.148658006
8437	F22A3.1a.3	4.304315909	WBGene00017687	ets-4	0.00020771	0.000563323	13.76001681	5.73098947	1	0.636776608	0.266271715	0.370504893	0.279381071	0.370504893	1.419947455	0.356940575
14703	C52B9.2b.2	6.210504976	WBGene00016865	ets-9	0.003153565	0.00490912	8.716421092	0.728639028	1	0.080959892	0.003880187	0.077079705	0.082233304	0.082233304	0.413225169	0.122831475
2552	F32A7.3a.1	5.47690298	WBGene00009304	eva-1	1.85E-06	1.66E-05	22.74224599	9.328463249	1	1.036495917	0.008555403	1.027940514	0.130135341	1.027940514	1.831469073	0.217113546
8926	F32A7.3c.1	2.212392212	WBGene00009304	eva-1	0.000269318	0.000690583	13.2725703	41.27380882	1	4.585978758	0.294829977	4.29114878	0.9622724	4.29114878	3.494039128	0.733247409
9830	F20D12.5.2	5.453412267	WBGene00017644	exc-9	0.000400656	0.00093288	12.52913224	0.356948224	1	0.039660914	0.004510929	0.035149985	0.132091814	0.132091814	0.294040356	0.115121266
18039	F20D12.5.1	1.978483328	WBGene00017644	exc-9	0.018681315	0.023702973	5.531103981	20.79247795	1	2.310275328	0.274163598	2.03611173	1.095900167	2.03611173	1.902030877	0.766425936
10636	F26H11.5.1	7.125153512	WBGene00001371	exl-1	0.000550307	0.001184226	11.93697726	0.03467878	1	0.003853198	0.000836046	0.003017152	0.052877474	0.052877474	0.035581461	0.074368973
3213	R09B3.1a.2	7.895414322	WBGene00001372	exo-3	4.26E-06	3.03E-05	21.14606562	0.496059632	1	0.055117737	0.000426719	0.054691018	0.041936221	0.054691018	-0.425612932	0.066567178
11828	Y105E8B.2a.2	7.344788506	WBGene00013687	exoc-8	0.000891613	0.001725411	11.04011543	1.128194522	1	0.125354947	0.027870078	0.097484869	0.048868307	0.097484869	-0.551633012	0.135544655
10303	F41G3.14.1	7.144473416	WBGene00018305	exos-8	0.000483957	0.001075106	12.17648569	0.227948687	1	0.025327632	0.00286411	0.022463522	0.052486148	0.052486148	-0.250600795	0.079413412
7222	F37C12.13a.1	7.628901559	WBGene00018154	exos-9	0.000105712	0.000335024	15.03184477	0.317348482	1	0.035260942	0.0004886	0.034772342	0.044845305	0.044845305	-0.318144016	0.068535919
9943	F01D4.5b.1	6.557382662	WBGene00008488	F01D4.5	0.000417219	0.000960405	12.45345768	0.615672658	1	0.068408073	0.001789485	0.066618588	0.068366449	0.068366449	-0.420043245	0.093429609
8819	F01D5.8b	5.934297105	WBGene00008498	F01D5.8	0.000255682	0.000663573	13.36999496	0.677418174	1	0.075268686	0.006937873	0.068330813	0.097108996	0.097108996	0.450428108	0.108313432
13859	F01D5.8a.1	4.981413247	WBGene00008498	F01D5.8	0.002109458	0.003483748	9.451767276	0.636779979	1	0.070753331	0.049272216	0.021481115	0.179299678	0.179299678	0.377014748	0.183222068
9322	F01F1.15.1	6.837303353	WBGene00017169	F01F1.15	0.000320108	0.00078595	12.94890997	0.148629183	1	0.016514354	0.003668791	0.012845562	0.059725326	0.059725326	-0.214155635	0.085367429
15635	F01F1.2.1	6.980682673	WBGene00017159	F01F1.2	0.005006608	0.007329149	7.877050058	0.61609043	1	0.068454492	0.001458265	0.066996228	0.056070876	0.066996228	-0.369203593	0.117326936
819	F01G4.6a.2	9.737228026	WBGene00008505	F01G4.6	3.70E-08	1.04E-06	30.29927535	1.289848355	1	0.143316484	0.001201146	0.142115338	0.034235904	0.142115338	0.705050117	0.066851699
1759	F01G4.6b.2	4.198524061	WBGene00008505	F01G4.6	4.79E-07	6.24E-06	25.34585984	5.647303011	1	0.627478112	0.015517745	0.611960367	0.298362806	0.611960367	1.451307941	0.169796521
3259	F01G4.6b.3	4.466041611	WBGene00008505	F01G4.6	4.43E-06	3.11E-05	21.07111698	3.308085813	1	0.36756509	0.017216648	0.350348442	0.252155985	0.350348442	1.088212298	0.159618782
8790	F01G4.6a.3	10.42307264	WBGene00008505	F01G4.6	0.000250417	0.000651999	13.40902059	0.189089483	1	0.021009943	0.000418658	0.020591284	0.03592917	0.03592917	0.246298331	0.06805505
4810	F02D8.4.1	6.304348227	WBGene00008521	F02D8.4	1.95E-05	9.30E-05	18.23280941	1.407106438	1	0.15634516	0.037336911	0.119008249	0.078062926	0.119008249	0.734135879	0.149397985
2640	F02E9.10c.1	7.586406968	WBGene00008533	F02E9.10	2.14E-06	1.86E-05	22.4639495	0.66488248	1	0.073875831	0.000872209	0.073003622	0.045378345	0.073003622	-0.493818991	0.06997005
2168	F02E9.5a.1	7.207393093	WBGene00008530	F02E9.5	1.05E-06	1.11E-05	23.83679878	0.604557169	1	0.067173019	0.000882704	0.066290315	0.051267501	0.066290315	0.485110592	0.073514187
12607	F02E9.8	2.832362563	WBGene00014731	F02E9.8	0.001260522	0.002288476	10.3994601	2.424418731	1	0.269379859	0.077514761	0.191865098	0.675840725	0.675840725	-0.766186952	0.316796618
4001	F02H6.1	4.958499816	WBGene00008534	F02H6.1	9.64E-06	5.51E-05	19.58193848	2.186310305	1	0.242923367	0.008510406	0.234412961	0.182060973	0.234412961	-0.871428643	0.13192635
8908	F02H6.2.1	6.839042719	WBGene00008535	F02H6.2	0.000266754	0.000685391	13.29050205	1.994412545	1	0.221601394	0.047658548	0.173942846	0.059677983	0.173942846	-0.768307388	0.161039116
18375	F02H6.2.2	3.501473078	WBGene00008535	F02H6.2	0.022757721	0.028347141	5.186904216	76.64904471	1	8.516560524	3.732387169	4.784173355	0.455892635	4.784173355	-3.567864872	1.497078745
1816	F02H6.3a.1	6.597175662	WBGene00008536	F02H6.3	5.34E-07	6.73E-06	25.13670153	1.945282137	1	0.21614246	0.005746061	0.210396399	0.067009887	0.210396399	-0.847884087	0.093583299
788	F02H6.4a	5.909467392	WBGene00008537	F02H6.4	3.22E-08	9.35E-07	30.57100807	3.802875417	1	0.422541713	0.013547937	0.408993776	0.098637442	0.408993776	-1.215649185	0.120398907
969	F02H6.4c	6.099345403	WBGene00008537	F02H6.4	6.68E-08	1.58E-06	29.15660002	3.557191167	1	0.395243463	0.009202402	0.386041061	0.087750889	0.386041061	-1.163982148	0.109010573
18498	F07C6.4c.1	3.598462555	WBGene00008555	F07C6.4	0.024790922	0.030674376	5.038431865	57.33276781	1	6.370307534	1.994968712	4.375338822	0.430166533	4.375338822	3.053040768	1.304417935
14428	F07E5.10	2.143908699	WBGene00023266	F07E5.10	0.002763038	0.004383173	8.957691384	4.495202569	1	0.499466952	0.152500709	0.346966243	0.999790865	0.999790865	1.02380834	0.430785871
11523	F07H5.3a	6.921635226	WBGene00014307	F07H5.3	0.000785148	0.001559601	11.2760178	1.235455891	1	0.137272877	0.001561753	0.135711124	0.057515728	0.135711124	0.580501693	0.14017852
12409	F07H5.3b	6.93614414	WBGene00014307	F07H5.3	0.001148113	0.002117658	10.57203369	0.826981553	1	0.091886839	0.001312095	0.090574744	0.057153004	0.090574744	0.466789361	0.118796209
4570	F07H5.4	6.550071996	WBGene00014308	F07H5.4	1.61E-05	8.04E-05	18.60774411	2.511395696	1	0.279043966	0.001809805	0.277234161	0.06862048	0.277234161	0.92252444	0.138522081
528	F07H5.5b	9.484225427	WBGene00014309	F07H5.5	9.66E-09	4.19E-07	32.90772734	1.607509991	1	0.178612221	0.000125441	0.17848678	0.034225262	0.17848678	0.789349829	0.062840126
909	F07H5.5a	10.19538299	WBGene00014309	F07H5.5	5.18E-08	1.30E-06	29.64781002	1.378613012	1	0.153179224	4.35E-05	0.153135729	0.035087541	0.153135729	0.725206004	0.065445051
830	F08B12.4b.1	7.836265005	WBGene00008572	F08B12.4	3.91E-08	1.08E-06	30.19263309	3.147700036	1	0.349744448	0.00021877	0.349525679	0.042524318	0.349525679	1.094839671	0.08689513
14807	F08B4.3	5.44026511	WBGene00017235	F08B4.3	0.003308813	0.005114616	8.628844803	0.641799524	1	0.071311058	0.004193515	0.067117543	0.133196685	0.133196685	-0.351761223	0.128930142
6204	F08F8.10c	5.766668789	WBGene00017275	F08F8.10	5.62E-05	0.000207193	16.22787736	0.821363069	1	0.091262563	0.012015738	0.079246825	0.108033818	0.108033818	-0.540158894	0.120839937
7472	F08F8.10a.1	7.599108895	WBGene00017275	F08F8.10	0.000122846	0.000376299	14.74848342	0.247733496	1	0.027525944	0.000810801	0.026715143	0.045216749	0.045216749	-0.282608039	0.069695976
9524	F08F8.7.1	7.108033476	WBGene00017272	F08F8.7	0.000352409	0.000846881	12.76900947	0.08195325	1	0.009105917	0.001086607	0.008019309	0.05323117	0.05323117	0.14284193	0.075253673
18204	F08F8.7.2	5.554121587	WBGene00017272	F08F8.7	0.020471388	0.025738801	5.371242668	0.401721509	1	0.044635723	0.012875438	0.031760286	0.123869419	0.123869419	-0.080869534	0.138811348
17034	F08F8.9c.1	4.361694607	WBGene00017274	F08F8.9	0.010297917	0.013836957	6.582620595	0.742210677	1	0.082467853	0.054817644	0.027650209	0.269508161	0.269508161	0.058779011	0.204847894
18759	F08F8.9a.1	8.389765174	WBGene00017274	F08F8.9	0.029984889	0.036584793	4.710158392	0.391490536	1	0.043498948	0.00189662	0.041602329	0.03797541	0.041602329	-0.246060848	0.109573191
4371	F09E5.7.1	7.916047064	WBGene00017285	F09E5.7	1.35E-05	7.08E-05	18.93628889	0.310001576	1	0.03444462	0.000393373	0.034051247	0.041737776	0.041737776	-0.340402772	0.066347527
13230	F09F3.8	3.324777888	WBGene00014732	F09F3.8	0.001627226	0.002815317	9.928686206	0.819641569	1	0.091071285	0.034093165	0.056978121	0.506422149	0.506422149	0.245119919	0.243702094
6848	F09F7.5a.2	6.103167504	WBGene00017302	F09F7.5	8.42E-05	0.000281408	15.46165106	5.015800883	1	0.557311209	0.088208281	0.469102928	0.087550707	0.469102928	1.259516309	0.229112151
17628	F09F7.5a.1	6.114710408	WBGene00017302	F09F7.5	0.014787897	0.019200441	5.941563276	1.365953936	1	0.15177266	0.031668244	0.120104416	0.086950683	0.120104416	0.500079859	0.192451848
6069	F10A3.4.1	2.339267665	WBGene00008634	F10A3.4	5.14E-05	0.000193671	16.39731379	69.88233423	1	7.764703803	2.759979131	5.004724672	0.896068567	5.004724672	5.049149015	1.099807
13123	F10A3.4.2	3.334620368	WBGene00008634	F10A3.4	0.00156383	0.002727497	10.00185076	28.87332711	1	3.208147457	1.325367859	1.882779598	0.503477489	1.882779598	2.740608219	0.758635093
2914	F10C1.9b.2	5.144420827	WBGene00044296	F10C1.9	3.01E-06	2.37E-05	21.80762386	7.688084391	1	0.854231599	0.154128985	0.700102614	0.160948965	0.700102614	1.701638854	0.273162208
7404	F10E7.5.1	8.116445887	WBGene00017347	F10E7.5	0.000118003	0.000364734	14.8243316	0.383088542	1	0.042565394	0.000434731	0.042130662	0.039967783	0.042130662	-0.345068731	0.065448258
10678	F10E7.5.2	6.187063609	WBGene00017347	F10E7.5	0.000558393	0.001196899	11.90980461	0.730227605	1	0.081136401	0.00811618	0.07302022	0.083344515	0.083344515	-0.450868335	0.10536175
5094	F10E9.4.1	6.96482727	WBGene00017356	F10E9.4	2.50E-05	0.000112179	17.76700304	0.797559322	1	0.088617702	0.000890274	0.087727429	0.056450718	0.087727429	-0.515749687	0.081414056
15047	F10E9.7.3	6.781666663	WBGene00017358	F10E9.7	0.003709074	0.005641875	8.421021234	0.470786567	1	0.052309619	0.00160737	0.050702249	0.061279755	0.061279755	-0.325517881	0.101459805
17971	F10E9.7.2	5.860975936	WBGene00017358	F10E9.7	0.018057641	0.022998347	5.590548486	0.488878969	1	0.054319885	0.007727955	0.046591931	0.10171291	0.10171291	-0.234337337	0.132588461
5112	F10G2.1.1	6.920383671	WBGene00017362	F10G2.1	2.54E-05	0.000113598	17.73644677	0.503316496	1	0.055924055	0.002161264	0.053762792	0.057547254	0.057547254	0.420892458	0.080542498
17624	F10G2.1.2	5.594111725	WBGene00017362	F10G2.1	0.014748983	0.019154262	5.946207642	0.740621499	1	0.082291278	0.021899126	0.060392151	0.120728015	0.120728015	0.325663071	0.154188263
11282	F10G7.5a.1	5.857449703	WBGene00017369	F10G7.5	0.000717857	0.001456269	11.44243503	0.343279895	1	0.038142211	0.013294358	0.024847852	0.101941206	0.101941206	0.305588437	0.121041537
17763	F10G7.5a.2	5.781300962	WBGene00017369	F10G7.5	0.016034712	0.020661065	5.799063544	3.326614837	1	0.369623871	0.397694213	-0.028070343	0.107023953	0.107023953	0.945940021	0.41085025
18644	F10G7.9a.2	6.96993066	WBGene00017372	F10G7.9	0.027507046	0.033768572	4.858700602	1.354091503	1	0.150454611	0.097648765	0.052805846	0.056327811	0.056327811	-0.471248654	0.211118027
12100	F11A10.6a.1	6.86305295	WBGene00008687	F11A10.6	0.001000393	0.001892158	10.82683837	0.062051845	1	0.006894649	0.003901881	0.002992768	0.059032138	0.059032138	0.080166974	0.085546494
13518	F11A6.3	2.158012164	WBGene00077549	F11A6.3	0.0018376	0.003111332	9.705073508	4.554894391	1	0.506099377	0.17824171	0.327857667	0.99195857	0.99195857	1.115211386	0.440906671
13801	F11C1.1.1	3.272866371	WBGene00008690	F11C1.1	0.002066776	0.003427604	9.48926543	1.683197938	1	0.187021993	0.159666438	0.027355555	0.522216689	0.522216689	-0.678131557	0.334134393
14915	F11C1.1.2	4.654990672	WBGene00008690	F11C1.1	0.003525553	0.005410182	8.513324842	0.535112583	1	0.059456954	0.015377945	0.044079009	0.222875084	0.222875084	-0.176058908	0.15126479
3877	F11E6.11a.1	4.024838093	WBGene00023501	F11E6.11	8.39E-06	4.95E-05	19.84751767	12.82922813	1	1.425469792	0.170018415	1.255451377	0.332089074	1.255451377	2.111046057	0.306402038
18155	F11E6.11a.2	2.977843501	WBGene00023501	F11E6.11	0.019886843	0.025071333	5.421800441	8.067408674	1	0.896378742	1.283937457	-0.387558716	0.621008897	0.621008897	1.513030918	0.758191433
6698	F11E6.3.2	8.592110121	WBGene00008707	F11E6.3	7.73E-05	0.000264	15.62424261	0.475226201	1	0.052802911	0.002436571	0.05036634	0.036792423	0.05036634	0.388516011	0.069951581
7179	F11E6.3.1	8.926328833	WBGene00008707	F11E6.3	0.000102943	0.000328203	15.08194045	0.762768618	1	0.084752069	0.001217466	0.083534603	0.035342576	0.083534603	0.488645563	0.091058333
11335	F11G11.5.2	7.852563924	WBGene00017385	F11G11.5	0.00073139	0.001476715	11.40773489	0.029270443	1	0.003252271	0.001023447	0.002228825	0.042359331	0.042359331	-0.028153531	0.068586022
2614	F12A10.8.1	7.098871134	WBGene00017397	F12A10.8	2.06E-06	1.80E-05	22.54273082	0.712989862	1	0.079221096	0.000901755	0.07831934	0.053423152	0.07831934	-0.513827011	0.074877561
6685	F12E12.3	3.31526984	WBGene00017404	F12E12.3	7.68E-05	0.000262887	15.63562328	3.373149984	1	0.374794443	0.04579156	0.329002883	0.509281782	0.509281782	-1.080743628	0.25383847
5346	F12F6.7.1	7.945815953	WBGene00008722	F12F6.7	3.02E-05	0.000129304	17.40507517	0.370228391	1	0.041136488	0.000360614	0.040775874	0.04145723	0.04145723	-0.356073248	0.066080846
8320	F12F6.8	3.564906657	WBGene00008723	F12F6.8	0.000196023	0.000539252	13.8688261	1.734176083	1	0.192686231	0.026896654	0.165789578	0.438912424	0.438912424	-0.729012274	0.219710164
6868	F13A2.14	3.824648278	WBGene00269436	F13A2.14	8.47E-05	0.000282239	15.45058853	1.592926918	1	0.17699188	0.021412313	0.155579567	0.37525657	0.37525657	0.731595102	0.197268125
9022	F13B12.3b	2.396592828	WBGene00008731	F13B12.3	0.000279634	0.000709406	13.2021114	47.56608078	1	5.285120087	0.463794076	4.821326011	0.867511815	4.821326011	3.746256851	0.789936067
6656	F13B12.4a.2	2.805970265	WBGene00008732	F13B12.4	7.54E-05	0.000259141	15.67127251	63.49728225	1	7.055253583	0.33880758	6.716446004	0.68625111	6.716446004	4.493661617	0.806684431
8327	F13B12.4b	2.769248026	WBGene00008732	F13B12.4	0.000196492	0.000539987	13.86433571	44.66517219	1	4.96279691	0.347734333	4.615062577	0.700979882	4.615062577	3.671360593	0.740538678
9219	F13B6.1.2	3.350322061	WBGene00017416	F13B6.1	0.000304176	0.000755096	13.04450116	3.378007203	1	0.375334134	0.0762242	0.299109934	0.498812443	0.498812443	1.024767638	0.274373827
16644	F13B6.1.1	2.080232605	WBGene00017416	F13B6.1	0.008341702	0.011471093	6.958605584	5.275303301	1	0.586144811	0.694315302	-0.10817049	1.035849651	1.035849651	1.24876802	0.639664826
3235	F13C5.1.2	5.000151438	WBGene00017422	F13C5.1	4.33E-06	3.06E-05	21.11278437	3.761328101	1	0.417925345	0.024266637	0.393658707	0.17707499	0.393658707	1.152390107	0.153157862
6208	F13D11.4.1	5.007993192	WBGene00017429	F13D11.4	5.63E-05	0.000207503	16.22352052	20.87019493	1	2.318910548	0.953420764	1.365489784	0.176152904	1.365489784	2.798210958	0.628548606
17859	F13D11.4.2	4.832912546	WBGene00017429	F13D11.4	0.017043514	0.021842878	5.691887393	10.25445163	1	1.139383514	1.120418671	0.018964843	0.197995973	0.197995973	1.591660052	0.680450403
413	F13D12.6.1	9.19066378	WBGene00008741	F13D12.6	4.12E-09	2.28E-07	34.56704638	2.476082221	1	0.275120247	0.002925975	0.272194272	0.034615681	0.272194272	0.981718196	0.070826415
17804	F13D12.6.2	7.654876381	WBGene00008741	F13D12.6	0.016433771	0.021126496	5.755857735	1.102700921	1	0.122522325	0.06776009	0.054762235	0.044529884	0.054762235	0.447035715	0.17770511
16697	F13D12.9.3	4.417628056	WBGene00008743	F13D12.9	0.008580793	0.011762423	6.908062436	36.48099368	1	4.053443743	0.22708946	3.826354283	0.260107223	3.826354283	2.721764482	0.947654709
18135	F13G3.7b.1	6.774435258	WBGene00008767	F13G3.7	0.019610549	0.024750276	5.44623468	0.192362434	1	0.021373604	0.008277615	0.013095989	0.061487553	0.061487553	-0.016857031	0.097890764
5326	F13H10.3c.1	7.321349145	WBGene00008774	F13H10.3	2.97E-05	0.000127444	17.43937956	0.8656898	1	0.096187756	0.005254452	0.090933304	0.049254032	0.090933304	-0.535540257	0.086221048
8522	F13H10.6a.2	4.227429159	WBGene00008777	F13H10.6	0.000217806	0.000584973	13.67088104	1.36157232	1	0.151285813	0.03223695	0.119048864	0.293063272	0.293063272	0.645917404	0.187159972
12291	F13H10.6b	4.068201973	WBGene00008777	F13H10.6	0.001084664	0.002019835	10.67716112	1.348242458	1	0.149804718	0.017808737	0.13199598	0.323357964	0.323357964	0.539165339	0.179262453
17718	F13H10.6a.1	4.271771346	WBGene00008777	F13H10.6	0.015678332	0.020253169	5.838596078	1.105176599	1	0.1227974	0.031909993	0.090887406	0.285099873	0.285099873	0.28601085	0.212211107
9020	F13H10.8a.2	4.95184161	WBGene00044784	F13H10.8	0.000279528	0.000709295	13.20282002	0.127406009	1	0.014156223	0.011522687	0.002633536	0.182871799	0.182871799	0.136751838	0.136567276
12341	F13H10.8a.1	7.056130618	WBGene00044784	F13H10.8	0.001111443	0.002061422	10.63205229	0.237214391	1	0.026357155	0.000896878	0.025460276	0.054343708	0.054343708	0.231836981	0.075423316
13275	F13H6.4	2.799932128	WBGene00017432	F13H6.4	0.001661215	0.002864172	9.890641367	1.012512893	1	0.112501433	0.063717528	0.048783904	0.688653345	0.688653345	0.36612672	0.311103265
16811	F13H8.3.2	5.784903593	WBGene00017436	F13H8.3	0.009090871	0.012377126	6.804886846	2.461026559	1	0.273447395	0.199544832	0.073902564	0.106776943	0.106776943	-0.770310867	0.299198244
19027	F14B8.5a.1	5.88287015	WBGene00017447	F14B8.5	0.036763441	0.044223558	4.361337002	7.485145169	1	0.831682797	1.29516364	-0.463480843	0.100309529	0.100309529	1.471395291	0.726135348
10448	F14D2.15.2	6.450084627	WBGene00023427	F14D2.15	0.000508367	0.001113659	12.08472007	0.20726336	1	0.023029262	0.001961958	0.021067305	0.072247709	0.072247709	-0.224548465	0.087623944
3830	F14D7.6b.1	1.653867397	WBGene00008793	F14D7.6	8.11E-06	4.84E-05	19.91223357	36.05014773	1	4.00557197	0.322176578	3.683395392	1.308990879	3.683395392	3.569438763	0.562620565
3831	F14D7.6c.3	1.653867397	WBGene00008793	F14D7.6	8.11E-06	4.84E-05	19.91223357	36.05014773	1	4.00557197	0.322176578	3.683395392	1.308990879	3.683395392	3.569438763	0.562620565
9406	F14D7.6c.2	2.946353528	WBGene00008793	F14D7.6	0.000332941	0.000810159	12.87533598	24.04102371	1	2.671224857	1.018150309	1.653074548	0.632518354	1.653074548	2.752996862	0.68571202
12937	F14D7.6b.2	1.199304441	WBGene00008793	F14D7.6	0.001457081	0.002577652	10.13211587	28.04946071	1	3.116606746	1.020674075	2.095932671	1.670074951	2.095932671	2.805738961	0.825115508
12938	F14D7.6c.1	1.199304441	WBGene00008793	F14D7.6	0.001457081	0.002577652	10.13211587	28.04946071	1	3.116606746	1.020674075	2.095932671	1.670074951	2.095932671	2.805738961	0.825115508
4189	F14H12.8.2	4.01730429	WBGene00017475	F14H12.8	1.14E-05	6.23E-05	19.25981157	2.329438669	1	0.258826519	0.020994409	0.237832109	0.333627721	0.333627721	0.938735223	0.185543148
13837	F14H3.3.1	4.949345529	WBGene00008822	F14H3.3	0.002090397	0.003457758	9.468417177	3.188136881	1	0.354237431	0.034172051	0.32006538	0.183176748	0.32006538	-0.888381544	0.246483515
3603	F15B9.8.1	5.182704544	WBGene00008851	F15B9.8	6.38E-06	4.05E-05	20.37127357	12.09170324	1	1.343522582	0.012550661	1.330971921	0.156964991	1.330971921	2.053553397	0.278298343
15569	F15H9.8	1.765776028	WBGene00194652	F15H9.8	0.004824238	0.007092495	7.944176097	6.746361201	1	0.749595689	0.214939584	0.534656104	1.231656989	1.231656989	1.206572139	0.506948521
17454	F16F9.1.1	4.176714465	WBGene00017513	F16F9.1	0.013124811	0.017210993	6.152208452	31.53019725	1	3.50335525	0.378942634	3.124412616	0.302419045	3.124412616	2.432105291	0.914941443
3161	F16G10.15	4.237501961	WBGene00017529	F16G10.15	4.03E-06	2.92E-05	21.25183249	3.502571685	1	0.389174632	0.016999997	0.372174635	0.291236735	0.372174635	1.12594059	0.169607452
15119	F16H6.11	1.676708306	WBGene00185119	F16H6.11	0.003843885	0.005819092	8.356129069	3.847542093	1	0.427504677	0.243973964	0.183530713	1.292861014	1.292861014	-0.994880653	0.530793541
922	F17B5.1b	2.507047308	WBGene00008905	F17B5.1	5.53E-08	1.37E-06	29.52269473	70.18549899	1	7.798388777	0.189281321	7.609107456	0.814776726	7.609107456	5.160811549	0.424297029
382	F17C11.2.1	4.892041642	WBGene00008914	F17C11.2	3.29E-09	1.97E-07	35.00270068	8.43232761	1	0.93692529	0.01227715	0.92464814	0.190324765	0.92464814	1.817292892	0.139065128
7879	F17C11.6.1	4.689068334	WBGene00008917	F17C11.6	0.000155305	0.000451152	14.30677154	8.292931014	1	0.921436779	0.140441171	0.780995609	0.217903338	0.780995609	1.593067247	0.312111589
6636	F17C11.7a.1	8.035002099	WBGene00008918	F17C11.7	7.45E-05	0.000257125	15.6917344	0.254789473	1	0.028309941	0.000706126	0.027603816	0.040654615	0.040654615	-0.293003806	0.066655088
14464	F17C11.7b.1	4.041172899	WBGene00008918	F17C11.7	0.002818423	0.004459906	8.921439121	0.956394254	1	0.106266028	0.07822147	0.028044558	0.328775196	0.328775196	-0.397412113	0.238398896
12631	F17C8.8	2.99186201	WBGene00044224	F17C8.8	0.00127349	0.002307628	10.38056031	6.043755532	1	0.671528392	0.119726466	0.551801927	0.615947549	0.615947549	1.252901378	0.329309686
7874	F18A11.5a.2	3.655908539	WBGene00008932	F18A11.5	0.000154982	0.0004505	14.31068824	3.468923725	1	0.385435969	0.126414686	0.259021283	0.415564065	0.415564065	1.125765208	0.292197697
10846	F18A11.6	3.999459933	WBGene00008933	F18A11.6	0.00060044	0.001267227	11.77461171	0.656685957	1	0.072965106	0.017484073	0.055481033	0.337298112	0.337298112	-0.332999895	0.182730588
18346	F18A11.7	2.244769955	WBGene00044057	F18A11.7	0.022401831	0.027947951	5.214302535	3.778506749	1	0.419834083	0.164356476	0.255477607	0.944976991	0.944976991	-0.461714238	0.424425668
8121	F18C5.10.1	8.27500656	WBGene00017563	F18C5.10	0.000176916	0.000498616	14.0616316	0.762843483	1	0.084760387	0.001054701	0.083705686	0.038754871	0.083705686	0.481323062	0.095828951
18854	F18C5.10.2	2.603063613	WBGene00017563	F18C5.10	0.032111118	0.03898161	4.592554693	76.9225693	1	8.546952144	2.47078167	6.076170475	0.771297656	6.076170475	-3.416605893	1.544985109
3139	F19B10.1.1	5.930608586	WBGene00017583	F19B10.1	3.92E-06	2.86E-05	21.30314127	0.905492153	1	0.100610239	0.003134687	0.097475552	0.097334061	0.097475552	-0.589855053	0.101134862
17072	F19B10.1.2	3.040595962	WBGene00017583	F19B10.1	0.01050414	0.014082273	6.547334586	1.485075314	1	0.165008368	0.114931174	0.050077194	0.598647128	0.598647128	-0.094051514	0.322606936
2811	F19B10.10.2	6.023358598	WBGene00017589	F19B10.10	2.67E-06	2.18E-05	22.03863023	3.25671388	1	0.361857098	0.049940177	0.311916921	0.091885937	0.311916921	-1.100569589	0.168866289
10008	F19B10.10.1	5.845009077	WBGene00017589	F19B10.10	0.000430813	0.000985256	12.39357952	1.762350987	1	0.195816776	0.042622191	0.153194585	0.102751659	0.153194585	-0.712416218	0.162617705
11501	F19B2.12	3.933955595	WBGene00194812	F19B2.12	0.000780289	0.001553055	11.28754235	1.931344001	1	0.214593778	0.023215991	0.191377787	0.351090011	0.351090011	-0.694440707	0.192586874
17856	F20D12.2.1	8.489083154	WBGene00017642	F20D12.2	0.01702886	0.021827764	5.693396915	0.450372719	1	0.050041413	0.009374686	0.040666727	0.037364887	0.040666727	-0.282842342	0.111886827
9724	F20G2.7	3.716349745	WBGene00044920	F20G2.7	0.000384453	0.000904912	12.60627932	1.127699168	1	0.125299908	0.02331966	0.101980248	0.400691765	0.400691765	0.534238277	0.206068711
2613	F21C10.10.1	7.287909971	WBGene00017659	F21C10.10	2.05E-06	1.79E-05	22.54926553	7.125761262	1	0.791751251	0.002201402	0.78954985	0.049820565	0.78954985	1.598946575	0.191596698
3459	F21C10.10.2	7.372611414	WBGene00017659	F21C10.10	5.44E-06	3.60E-05	20.67683806	6.370727498	1	0.707858611	0.00192371	0.705934901	0.048422224	0.705934901	1.49387688	0.198941847
10130	F21D12.3.1	5.186034652	WBGene00017663	F21D12.3	0.0004499	0.001016452	12.3126466	1.646525234	1	0.182947248	0.039903978	0.143043271	0.15662424	0.15662424	0.694559947	0.169462107
16391	F21D12.3.2	5.859345845	WBGene00017663	F21D12.3	0.007362216	0.010280422	7.182399986	0.716528263	1	0.079614251	0.011742549	0.067871702	0.101818367	0.101818367	0.370100067	0.136764965
17322	F21D5.3a.1	6.200998159	WBGene00009008	F21D5.3	0.012109886	0.016001101	6.294709518	1.071446583	1	0.11904962	0.02135994	0.097689681	0.082680603	0.097689681	0.451913418	0.167463763
9699	F21D9.11b	2.38258557	WBGene00219452	F21D9.11	0.000380417	0.00089772	12.62600503	7.008208001	1	0.778689778	0.211867982	0.566821795	0.874413419	0.874413419	-1.541922943	0.431873557
11480	F21D9.5	2.972371836	WBGene00009019	F21D9.5	0.000775354	0.001545845	11.29932172	1.186729805	1	0.131858867	0.05831217	0.073546697	0.622994812	0.622994812	-0.543962021	0.291358113
5975	F21D9.6	3.889385644	WBGene00009020	F21D9.6	4.88E-05	0.000187006	16.49344325	2.978261175	1	0.330917908	0.023105958	0.30781195	0.360766648	0.360766648	-0.996414789	0.195071963
3288	F21F8.6	2.944890013	WBGene00017680	F21F8.6	4.58E-06	3.19E-05	21.00573242	29.28300136	1	3.253666818	0.160932316	3.092734502	0.63305801	3.092734502	3.210129765	0.41956338
18072	F21G4.1.1	6.063453527	WBGene00009023	F21G4.1	0.019017305	0.024085219	5.499923563	1.599570406	1	0.177730045	0.254088368	-0.076358323	0.089667195	0.089667195	0.698173091	0.331654755
11201	F21H7.2.1	2.884468084	WBGene00009028	F21H7.2	0.000690252	0.001410453	11.51531316	40.3900138	1	4.487779311	0.227821052	4.259958259	0.655710996	4.259958259	3.337405622	0.791969794
13952	F22B5.4.2	4.797663272	WBGene00009042	F22B5.4	0.002200476	0.003609841	9.374309014	3.833417718	1	0.425935302	0.011211669	0.414723633	0.202711584	0.414723633	0.971305838	0.271553875
18395	F22B5.4.1	1.741492671	WBGene00009042	F22B5.4	0.023113059	0.028758451	5.159987835	17.60047107	1	1.955607897	0.42737095	1.528236947	1.248079624	1.528236947	1.706440851	0.718352982
14151	F22B8.4	3.203455696	WBGene00009047	F22B8.4	0.002410741	0.003899162	9.207131617	0.864445625	1	0.096049514	0.041847627	0.054201887	0.544046487	0.544046487	0.163864818	0.259577724
17031	F22D6.14	1.848575547	WBGene00009055	F22D6.14	0.010286258	0.013823726	6.584637083	2.863234296	1	0.318137144	0.166695673	0.151441471	1.177111292	1.177111292	-0.442109165	0.475706608
15934	F22E5.21.2	2.290638788	WBGene00044363	F22E5.21	0.005804662	0.008337962	7.609964847	5.455009543	1	0.606112171	0.142489874	0.463622298	0.92094791	0.92094791	1.017301583	0.408691573
15871	F22E5.9.2	2.934459817	WBGene00017708	F22E5.9	0.005653073	0.00815245	7.657693428	1.027290581	1	0.114143398	0.230012618	-0.115869221	0.63691632	0.63691632	-0.413527619	0.394443343
17783	F22E5.9.1	6.338007057	WBGene00017708	F22E5.9	0.016269413	0.020939263	5.773520234	0.532172463	1	0.059130274	0.001741967	0.057388306	0.076662591	0.076662591	-0.29682298	0.124882497
17716	F22F7.7a.2	6.077775603	WBGene00017724	F22F7.7	0.015650442	0.020219424	5.841728792	0.353883284	1	0.039320365	0.011493069	0.027827296	0.088894616	0.088894616	0.164493089	0.119632425
14205	F22G12.5b.2	7.805390607	WBGene00009065	F22G12.5	0.002468963	0.003978181	9.163452507	0.184247591	1	0.020471955	0.001784741	0.018687214	0.042843243	0.042843243	-0.188030602	0.071050241
10774	F22G12.8	3.924003086	WBGene00044712	F22G12.8	0.000580753	0.001233737	11.83667842	0.412998682	1	0.045888742	0.021723073	0.02416567	0.353230007	0.353230007	0.206484829	0.191608664
15108	F22H10.5	3.192314736	WBGene00017729	F22H10.5	0.003828347	0.005799789	8.363489343	1.302742094	1	0.144749122	0.044126994	0.100622128	0.547628615	0.547628615	0.307947105	0.26223794
6218	F23A7.4.2	3.770654511	WBGene00009069	F23A7.4	5.67E-05	0.000208774	16.20896414	3.759160435	1	0.417684493	0.046190401	0.371494092	0.387746822	0.387746822	-1.12231944	0.224011534
8427	F23A7.4.1	4.501482869	WBGene00009069	F23A7.4	0.000206942	0.000562062	13.76697408	2.535336248	1	0.281704028	0.015315865	0.266388163	0.246448129	0.266388163	-0.873308565	0.177294476
8293	F23A7.6	4.095559509	WBGene00009071	F23A7.6	0.000193123	0.000533032	13.89684165	2.83805959	1	0.315339954	0.021240861	0.294099094	0.317957932	0.317957932	-0.924486306	0.187266156
7903	F23B12.4a.1	6.045978838	WBGene00009081	F23B12.4	0.000156927	0.000454479	14.28721716	1.686608808	1	0.187400979	0.027095694	0.160305285	0.090624068	0.160305285	0.718218701	0.140892433
18514	F23B12.4c.1	2.970776059	WBGene00009081	F23B12.4	0.0251404	0.031079911	5.014189185	3.886710511	1	0.431856723	0.299537012	0.132319711	0.623575094	0.623575094	-0.641409725	0.425984726
8783	F23B12.7.1	8.784038293	WBGene00009084	F23B12.7	0.000249123	0.000649201	13.41873781	0.369829029	1	0.041092114	0.000144832	0.040947283	0.035885495	0.040947283	-0.331587601	0.068903261
14891	F23C8.1	1.916695243	WBGene00017731	F23C8.1	0.003460915	0.00531955	8.547003241	3.288789521	1	0.365421058	0.196936614	0.168484444	1.133875978	1.133875978	0.882867847	0.479124066
1593	F23C8.5a.2	8.570791583	WBGene00017734	F23C8.5	3.44E-07	4.94E-06	25.98788205	0.881461332	1	0.097940148	0.000214821	0.097725327	0.036905879	0.097725327	-0.573800281	0.063210538
7596	F23C8.5a.1	7.244425613	WBGene00017734	F23C8.5	0.000131542	0.000396357	14.61956636	0.469944155	1	0.052216017	0.001598848	0.050617169	0.050587027	0.050617169	-0.381849085	0.075037547
13703	F23D12.9	2.850929237	WBGene00044217	F23D12.9	0.001978053	0.003303924	9.56979115	2.044289298	1	0.227143255	0.057007533	0.170135722	0.668603919	0.668603919	-0.61405756	0.301775788
12244	F23F1.4.1	5.39652924	WBGene00017745	F23F1.4	0.001059924	0.001981341	10.71984807	1.498573122	1	0.166508125	0.040628854	0.12587927	0.136921787	0.136921787	0.634499001	0.167275802
17625	F23F1.4.2	5.12690548	WBGene00017745	F23F1.4	0.014756347	0.019162739	5.945327737	1.153792136	1	0.128199126	0.243428887	-0.115229761	0.16281271	0.16281271	0.614682718	0.332306613
15018	F25B3.5a.1	4.685629167	WBGene00009102	F25B3.5	0.003662951	0.005582475	8.443775186	0.498957401	1	0.055439711	0.01430473	0.041134982	0.2184007	0.2184007	-0.146194973	0.149252299
17573	F25B3.5b.1	3.024720356	WBGene00009102	F25B3.5	0.014278088	0.018596533	6.003430646	3.361783444	1	0.373531494	0.409402347	-0.035870854	0.604232976	0.604232976	0.779981181	0.47185879
15347	F25B4.3	4.249033103	WBGene00023276	F25B4.3	0.004306365	0.006422368	8.149895295	0.718870458	1	0.079874495	0.015172213	0.064702283	0.289158479	0.289158479	-0.205538954	0.175107796
10487	F25B4.7.2	7.045138807	WBGene00017770	F25B4.7	0.000518167	0.001130905	12.04912553	0.278145713	1	0.030905079	0.001916026	0.028989053	0.054587162	0.054587162	-0.273700811	0.078221359
13322	F25B4.7.1	6.331919807	WBGene00017770	F25B4.7	0.001696079	0.002913967	9.852426023	0.456700648	1	0.050744516	0.006503528	0.044240988	0.076913256	0.076913256	-0.325118939	0.099435794
2600	F25B5.3c.1	4.823246407	WBGene00017775	F25B5.3	2.00E-06	1.76E-05	22.59981849	7.644476162	1	0.84938624	0.069912371	0.779473869	0.199278526	0.779473869	-1.659342937	0.207079993
4563	F25B5.6c.1	8.264370453	WBGene00017777	F25B5.6	1.60E-05	8.02E-05	18.61503789	0.429864495	1	0.047762722	0.000605237	0.047157485	0.038831228	0.047157485	-0.386045098	0.065358387
1795	F25C8.1	2.66842031	WBGene00009104	F25C8.1	5.06E-07	6.45E-06	25.24131684	25.93014305	1	2.881127005	0.215690956	2.665436049	0.742913387	2.665436049	3.138770036	0.40748
11929	F25E5.8a.1	5.558829831	WBGene00017789	F25E5.8	0.000934915	0.001793825	10.95222074	0.283859779	1	0.031539975	0.007315971	0.024224004	0.123495819	0.123495819	0.225811432	0.117612304
12651	F25E5.8b.2	3.776004267	WBGene00017789	F25E5.8	0.001283933	0.002322873	10.36548253	3.022197026	1	0.33579967	0.067936759	0.26786291	0.386492512	0.386492512	0.873816813	0.242368418
17666	F25E5.8a.2	6.65609481	WBGene00017789	F25E5.8	0.015118642	0.019587653	5.902589445	0.459656149	1	0.051072905	0.001513633	0.049559272	0.065081299	0.065081299	0.279359342	0.115011314
5046	F25H2.6.1	8.11604783	WBGene00009120	F25H2.6	2.41E-05	0.000109166	17.83650727	0.527606673	1	0.058622964	0.000406314	0.058216649	0.039971033	0.058216649	-0.419770808	0.065987818
16816	F25H2.6.2	5.503331216	WBGene00009120	F25H2.6	0.009113279	0.012403207	6.800491272	0.418768664	1	0.046529852	0.023679946	0.022849906	0.127961845	0.127961845	0.168709324	0.143763243
8143	F26A1.9.1	3.353834026	WBGene00017807	F26A1.9	0.000178183	0.000500828	14.04821815	6.396279287	1	0.710697699	0.0812276	0.629470098	0.497774474	0.629470098	1.393481744	0.27776218
13887	F26A1.9.2	2.165861716	WBGene00017807	F26A1.9	0.00214356	0.003532931	9.422355262	7.75616435	1	0.861796039	0.281902727	0.579893311	0.987623284	0.987623284	1.438936799	0.484819421
5119	F26E4.3.1	6.894135401	WBGene00009158	F26E4.3	2.55E-05	0.00011378	17.73047364	0.486395167	1	0.054043907	0.001091093	0.052952815	0.058217155	0.058217155	0.412259418	0.078230257
956	F26F12.3a.1	9.19502491	WBGene00017834	F26F12.3	6.30E-08	1.51E-06	29.26864859	4.348048972	1	0.483116552	0.000432857	0.482683696	0.034606698	0.482683696	1.283627998	0.106957206
6119	F26F12.3b.2	7.153282275	WBGene00017834	F26F12.3	5.29E-05	0.00019777	16.34221383	3.04345799	1	0.338161999	0.010463241	0.327698758	0.052310462	0.327698758	0.991994468	0.170781356
4490	F26F4.5.1	7.757206689	WBGene00017827	F26F4.5	1.49E-05	7.57E-05	18.75555877	0.420762938	1	0.046751438	0.000415668	0.04633577	0.043358488	0.04633577	-0.385153811	0.067402728
5354	F27B3.7	6.524312932	WBGene00017849	F27B3.7	3.04E-05	0.000129898	17.39352035	0.950925455	1	0.105658384	0.003131967	0.102526417	0.069527569	0.102526417	-0.561018444	0.090573512
4064	F27C1.6.1	8.087003801	WBGene00017855	F27C1.6	1.02E-05	5.76E-05	19.4670277	0.435249763	1	0.048361085	0.000303217	0.048057868	0.040210974	0.048057868	-0.392644153	0.065181628
9058	F27D4.3	4.988806333	WBGene00014746	F27D4.3	0.000284368	0.000718649	13.17064969	0.92849836	1	0.103166484	0.006933903	0.096232581	0.178418343	0.178418343	-0.508348401	0.128806064
17676	F27D4.6a.3	5.064828641	WBGene00009190	F27D4.6	0.015220985	0.019709091	5.890707433	1.803162395	1	0.200351377	0.086617807	0.113733571	0.16962682	0.16962682	0.555047619	0.227262816
9429	F28B3.6.1	6.931389273	WBGene00017887	F28B3.6	0.000337327	0.00081883	12.85084357	0.20311811	1	0.022568679	0.00100186	0.021566819	0.05727132	0.05727132	-0.236648639	0.077447958
780	F28B4.3.1	10.4167596	WBGene00017892	F28B4.3	3.15E-08	9.25E-07	30.6119402	4.419590736	1	0.491065637	0.000245375	0.490820263	0.035901897	0.490820263	1.298654957	0.100828814
14627	F28B4.4.1	3.579958894	WBGene00017893	F28B4.4	0.003039579	0.004756264	8.783557222	0.975039505	1	0.108337723	0.078534651	0.029803072	0.434969291	0.434969291	0.33045541	0.261660332
11658	F28C6.4a.1	6.307212215	WBGene00009204	F28C6.4	0.000835203	0.001639743	11.16132384	0.388460016	1	0.043162224	0.012058042	0.031104182	0.077942409	0.077942409	-0.326904534	0.110443691
12994	F28C6.4a.2	6.620098537	WBGene00009204	F28C6.4	0.001488892	0.002622576	10.09231232	0.327193976	1	0.036354886	0.007423192	0.028931694	0.066248308	0.066248308	-0.276476451	0.096766503
13061	F28E10.16	2.517267938	WBGene00235292	F28E10.16	0.001525343	0.002673044	10.04774789	1.346078418	1	0.149564269	0.088430199	0.06113407	0.810045715	0.810045715	0.544012791	0.355124111
2668	F28E10.5	3.265704651	WBGene00044302	F28E10.5	2.23E-06	1.91E-05	22.38479897	9.396130487	1	1.044014499	0.069126571	0.974887928	0.524430916	0.974887928	1.865211523	0.275167062
8136	F28F8.10	4.069873893	WBGene00044219	F28F8.10	0.000177892	0.000500442	14.05128589	0.67376151	1	0.07486239	0.016617502	0.058244888	0.323025563	0.323025563	-0.436078221	0.177836886
12754	F28F8.7b	4.611666686	WBGene00009224	F28F8.7	0.001342258	0.002408782	10.2834898	0.685002972	1	0.076111441	0.039929703	0.036181739	0.229334687	0.229334687	-0.371325077	0.181111861
5181	F28H1.4b.3	4.320918005	WBGene00017909	F28H1.4	2.65E-05	0.00011722	17.65124117	2.64048778	1	0.293387531	0.02124719	0.272140341	0.276501177	0.276501177	0.949682506	0.17071058
18369	F28H1.4b.1	1.340965326	WBGene00017909	F28H1.4	0.022692825	0.028275539	5.191867032	18.29818447	1	2.033131608	1.378548869	0.65458274	1.548956568	1.548956568	1.84254743	0.891194682
9533	F29B9.1.2	6.330684511	WBGene00017919	F29B9.1	0.000352984	0.000847489	12.76595941	0.162606546	1	0.018067394	0.003457796	0.014609598	0.076964263	0.076964263	-0.211058693	0.093131941
15662	F29B9.1.1	5.581557427	WBGene00017919	F29B9.1	0.005068571	0.007407066	7.854808731	0.410756663	1	0.045639629	0.012448748	0.033190881	0.121706402	0.121706402	-0.216227212	0.125554825
11589	F29B9.11.1	8.138575555	WBGene00017925	F29B9.11	0.000808434	0.001596638	11.2217693	0.083305666	1	0.009256185	0.000286977	0.008969208	0.039788759	0.039788759	0.124637635	0.064895749
12967	F29B9.11.2	6.58926236	WBGene00017925	F29B9.11	0.001475118	0.002603421	10.10943985	0.104613827	1	0.011623759	0.001622362	0.010001397	0.067276153	0.067276153	0.081881891	0.084444877
19123	F29B9.12.1	2.422047649	WBGene00044482	F29B9.12	0.039137731	0.046843298	4.254879209	25.1155712	1	2.790619023	0.63982018	2.150798843	0.855094524	2.150798843	1.896633968	0.897845203
12388	F29B9.8.2	7.349057917	WBGene00017923	F29B9.8	0.001138725	0.002103902	10.58721286	0.307114258	1	0.034123806	0.001054477	0.033069329	0.048799035	0.048799035	0.277134994	0.07586328
17985	F29B9.8.1	6.10743647	WBGene00017923	F29B9.8	0.018196056	0.023156593	5.577174546	0.416644875	1	0.046293875	0.006799748	0.039494127	0.087328003	0.087328003	0.214542401	0.122795311
9910	F29C4.3	1.419814315	WBGene00023277	F29C4.3	0.000412462	0.000952617	12.47487606	15.58894662	1	1.73210518	0.154732694	1.577372486	1.485023737	1.577372486	2.171473861	0.538062982
18914	F29C4.4.2	1.262144054	WBGene00017927	F29C4.4	0.033587962	0.040645093	4.515556272	6.745699259	1	0.74952214	0.224191277	0.525330863	1.615333376	1.615333376	-0.624456683	0.590447385
3453	F29G9.7	4.609788333	WBGene00017933	F29G9.7	5.42E-06	3.59E-05	20.68421769	2.52671313	1	0.280745903	0.010935771	0.269810132	0.229618236	0.269810132	-0.951354629	0.145685983
7800	F30A10.3.1	7.824063878	WBGene00009262	F30A10.3	0.000148889	0.000436894	14.38620493	0.234301663	1	0.026033518	0.001002066	0.025031453	0.042649338	0.042649338	-0.273019401	0.068696069
18703	F30A10.3.2	6.002518073	WBGene00009262	F30A10.3	0.028929304	0.03540255	4.77181549	1.036089365	1	0.115121041	0.027511423	0.087609617	0.093071736	0.093071736	-0.400478713	0.178203727
4749	F30F8.9b.1	5.741777716	WBGene00009276	F30F8.9	1.86E-05	8.96E-05	18.32848331	1.138678091	1	0.126519788	0.006264713	0.120255074	0.10977606	0.120255074	-0.630013223	0.111497512
13827	F31D4.9.2	5.552506662	WBGene00009294	F31D4.9	0.002084229	0.00345005	9.473837464	0.451536721	1	0.050170747	0.018132029	0.032038718	0.123997792	0.123997792	-0.296443788	0.134879972
18149	F31D4.9.1	6.020679899	WBGene00009294	F31D4.9	0.019764815	0.024925731	5.432548477	0.275882497	1	0.030653611	0.006805215	0.023848395	0.092037105	0.092037105	-0.034978063	0.116795513
13797	F31D5.2.1	5.562311205	WBGene00017945	F31D5.2	0.002054111	0.003407588	9.500543128	1.497360223	1	0.166373358	0.144139795	0.022233563	0.123220209	0.123220209	0.749238829	0.261808442
18110	F31E3.6.2	5.267761023	WBGene00017952	F31E3.6	0.019344597	0.024449645	5.470092943	0.453429252	1	0.050381028	0.004778792	0.045602236	0.148549902	0.148549902	0.099472118	0.146405686
16382	F31F7.1b.1	2.38278461	WBGene00017964	F31F7.1	0.007316006	0.010221507	7.193697953	47.75927565	1	5.306586183	1.141688696	4.164897487	0.874315006	4.164897487	3.156434118	1.068914983
15207	F32A11.1.1	8.422735091	WBGene00009307	F32A11.1	0.004039722	0.006079771	8.265873348	0.094661229	1	0.010517914	0.000223257	0.010294657	0.037766248	0.037766248	-0.087720012	0.063634827
10011	F32A11.5	4.532284836	WBGene00009310	F32A11.5	0.000431486	0.000986499	12.39066515	0.39381945	1	0.043757717	0.010272327	0.033485389	0.24156671	0.24156671	-0.245414115	0.147857678
645	F32A5.4a.2	6.382791345	WBGene00017970	F32A5.4	1.76E-08	6.23E-07	31.74638906	3.33413919	1	0.37045991	0.003014944	0.367444966	0.074853206	0.367444966	1.132825555	0.091195726
7339	F32A5.4a.1	4.840178146	WBGene00017970	F32A5.4	0.000113763	0.000354789	14.89336294	3.171171964	1	0.35235244	0.019177879	0.333174561	0.197037203	0.333174561	0.993701664	0.187425248
12514	F32A5.8.2	6.280064566	WBGene00017971	F32A5.8	0.001199669	0.002194185	10.49085383	0.142405438	1	0.015822826	0.004472839	0.011349988	0.07909959	0.07909959	0.139560124	0.096246995
12182	F32B4.4b.2	6.487853698	WBGene00009314	F32B4.4	0.001032402	0.001939716	10.76853463	0.528136168	1	0.058681796	0.033197404	0.025484392	0.070843758	0.070843758	-0.423117733	0.141624019
10512	F32B4.5b.1	3.488806014	WBGene00009315	F32B4.5	0.000523364	0.001139356	12.03052117	7.490642606	1	0.832293623	0.082463423	0.7498302	0.459354786	0.7498302	1.453413235	0.332386637
10755	F32B5.6b.2	4.511801479	WBGene00017979	F32B5.6	0.000576365	0.001226463	11.85080326	2.019178265	1	0.224353141	0.057782679	0.166570462	0.244804581	0.244804581	0.759375827	0.20277841
13564	F32B5.6e	3.195781444	WBGene00017979	F32B5.6	0.001875798	0.003165083	9.667270836	7.216701221	1	0.801855691	0.298841307	0.503014385	0.54651162	0.54651162	1.382740053	0.41292337
18665	F32B5.6d.1	3.520666529	WBGene00017979	F32B5.6	0.027992769	0.03432436	4.828512687	8.898483223	1	0.988720358	0.849194889	0.139525469	0.450692312	0.450692312	1.262735677	0.615291857
7823	F32B5.7a.2	5.722150357	WBGene00017980	F32B5.7	0.000150623	0.000440627	14.36440113	1.988387748	1	0.220931972	0.040487898	0.180444074	0.111171355	0.180444074	0.785772913	0.161938672
3910	F32B6.3.2	7.195259091	WBGene00009320	F32B6.3	8.71E-06	5.10E-05	19.77447549	0.888340483	1	0.098704498	0.00100965	0.097694848	0.051496219	0.097694848	-0.554090933	0.077716979
19097	F32B6.3.1	3.049461427	WBGene00009320	F32B6.3	0.038381134	0.045998064	4.28805121	19.08339784	1	2.120377538	1.577302419	0.543075119	0.59554863	0.59554863	-1.713177278	0.829812654
5186	F32D1.5a.1	9.670623204	WBGene00017984	F32D1.5	2.67E-05	0.000117634	17.64270098	0.274568062	1	0.030507562	6.42E-05	0.030443348	0.034201893	0.034201893	-0.314620068	0.063139179
15630	F32D1.5b.3	5.606021515	WBGene00017984	F32D1.5	0.004987656	0.007303741	7.883908821	0.521619148	1	0.057957683	0.006854514	0.051103169	0.119806536	0.119806536	-0.289265792	0.12498648
12852	F32D8.11.2	3.016618854	WBGene00043302	F32D8.11	0.001403552	0.002499708	10.20112191	2.423378685	1	0.269264298	0.119288601	0.149975698	0.607102031	0.607102031	-0.796918657	0.327125557
16496	F32D8.11.3	2.357624835	WBGene00043302	F32D8.11	0.007756479	0.010762021	7.08885489	1.53470226	1	0.170522473	0.152823958	0.017698516	0.88683378	0.88683378	0.123305897	0.406299768
15068	F32D8.12a.1	7.817215481	WBGene00009334	F32D8.12	0.003747331	0.005692123	8.402365424	0.783726101	1	0.087080678	0.000432574	0.086648104	0.042720089	0.086648104	-0.424935519	0.128899304
12231	F33D4.4.1	8.030412077	WBGene00017996	F33D4.4	0.001053731	0.001971857	10.73069157	0.040053673	1	0.004450408	0.000755253	0.003695155	0.04069462	0.04069462	0.032338898	0.066824983
18745	F33E2.4.1	1.51176489	WBGene00009360	F33E2.4	0.02965547	0.03620989	4.72915394	15.72555209	1	1.747283566	0.249347072	1.497936494	1.413475124	1.497936494	1.56184379	0.693799756
1564	F33E2.5.2	6.604097456	WBGene00009361	F33E2.5	3.26E-07	4.77E-06	26.08952238	2.230160613	1	0.247795624	0.001547797	0.246247826	0.066778399	0.246247826	-0.909700701	0.089797605
6960	F33H1.4.2	8.497430667	WBGene00009365	F33H1.4	8.99E-05	0.000295742	15.33711904	0.757068209	1	0.08411869	0.003212975	0.080905715	0.037316221	0.080905715	-0.488516961	0.089567337
19211	F33H1.4.1	8.078428815	WBGene00009365	F33H1.4	0.041612964	0.049577716	4.150877096	0.659032034	1	0.073225782	0.00634618	0.066879601	0.040282886	0.066879601	-0.304338393	0.146198049
2958	F34D10.6b.1	1.392458514	WBGene00009375	F34D10.6	3.18E-06	2.46E-05	21.70622779	46.06954625	1	5.118838472	0.566394731	4.552443741	1.506930165	4.552443741	4.171211389	0.677747164
18079	F34D10.6b.2	3.298958777	WBGene00009375	F34D10.6	0.019056992	0.024126138	5.49627815	5.594734401	1	0.621637156	0.750833217	-0.129196061	0.514222089	0.514222089	1.141057122	0.589136916
1826	F34H10.3.2	7.361351999	WBGene00009380	F34H10.3	5.46E-07	6.85E-06	25.09318081	2.48374579	1	0.275971754	0.000712043	0.275259711	0.04860123	0.275259711	0.956100131	0.099606009
13725	F35C12.3b.1	4.85551128	WBGene00009408	F35C12.3	0.001996931	0.003330109	9.55235499	0.350982959	1	0.038998107	0.0099405	0.029057607	0.195028686	0.195028686	-0.102358433	0.136592906
14729	F35C12.3a.2	3.114121446	WBGene00009408	F35C12.3	0.003192268	0.004960181	8.694185	5.099151363	1	0.566572374	0.163311088	0.403261285	0.573395283	0.573395283	1.08354784	0.346300139
14835	F35C8.8b	3.095065531	WBGene00018038	F35C8.8	0.003362881	0.005188381	8.599322138	0.960544709	1	0.10672719	0.048201668	0.058525522	0.57984331	0.57984331	-0.081695551	0.27343386
11701	F35C8.9	3.460053532	WBGene00077784	F35C8.9	0.00084659	0.001655992	11.1362025	1.588245074	1	0.176471675	0.038216038	0.138255637	0.467303142	0.467303142	-0.604110195	0.237040573
5856	F35D11.3.2	7.100725448	WBGene00018044	F35D11.3	4.53E-05	0.000177217	16.63419481	2.6058159	1	0.2895351	0.019592888	0.269942212	0.053384146	0.269942212	0.921030572	0.155735772
10219	F35D11.4.1	6.523421613	WBGene00018045	F35D11.4	0.000468153	0.001048546	12.23842566	0.594679201	1	0.066075467	0.003971177	0.06210429	0.069559293	0.069559293	-0.40995472	0.093413602
16580	F35D11.4.2	5.489843536	WBGene00018045	F35D11.4	0.008059462	0.011125694	7.020213454	1.629605798	1	0.181067311	0.0245616	0.15650571	0.129067394	0.15650571	-0.578355018	0.199169461
10565	F35E12.10.1	7.15167644	WBGene00009434	F35E12.10	0.000533379	0.001155512	11.99519399	0.313091744	1	0.034787972	0.012320669	0.022467302	0.052342362	0.052342362	-0.319880257	0.100379797
12382	F35E12.10.2	6.470335745	WBGene00009434	F35E12.10	0.001135063	0.002098152	10.5931687	2.807111563	1	0.311901285	0.163021979	0.148879306	0.071489775	0.148879306	-0.917600068	0.268402282
2892	F35E12.4	6.466017261	WBGene00009428	F35E12.4	2.94E-06	2.33E-05	21.85357666	13.60538031	1	1.511708923	0.003287534	1.508421389	0.071650398	1.508421389	-2.2002353	0.274116022
2281	F35E12.6.1	7.411424013	WBGene00009430	F35E12.6	1.25E-06	1.25E-05	23.50378148	2.557337168	1	0.284148574	0.003295278	0.280853296	0.047820545	0.280853296	0.962878068	0.109430739
2169	F35E12.9d	5.782182857	WBGene00009433	F35E12.9	1.05E-06	1.11E-05	23.83655884	10.12663462	1	1.125181624	0.011720656	1.113460968	0.106963427	1.113460968	-1.919300705	0.214166597
19149	F35G2.1a.2	9.187859264	WBGene00009435	F35G2.1	0.039994446	0.047803691	4.218120184	0.114259963	1	0.012695551	0.000111798	0.012583753	0.034621509	0.034621509	-0.01381388	0.075426423
15374	F35H10.3.2	1.779045092	WBGene00018069	F35H10.3	0.004375519	0.006514042	8.12100942	4.594527974	1	0.510503108	0.265860958	0.24464215	1.222765601	1.222765601	1.04946801	0.524868746
13587	F35H10.5.1	4.836728601	WBGene00018070	F35H10.5	0.001893162	0.003189129	9.650343189	0.46387469	1	0.051541632	0.008309927	0.043231705	0.197491842	0.197491842	-0.212965587	0.134689177
7773	F36D4.5b.2	7.770704583	WBGene00018090	F36D4.5	0.000146182	0.000430421	14.42076486	0.469295523	1	0.052143947	0.006634509	0.045509438	0.04321193	0.045509438	-0.386420224	0.083776472
9174	F36D4.5b.1	7.653352491	WBGene00018090	F36D4.5	0.000299699	0.000747712	13.07227575	0.216649664	1	0.024072185	0.00487328	0.019198905	0.044548178	0.044548178	-0.265104427	0.080161877
8906	F36F2.1b.2	1.777471764	WBGene00009475	F36F2.1	0.000266325	0.000684442	13.29352188	15.97738265	1	1.775264739	0.34971684	1.425547899	1.223816837	1.425547899	2.268930972	0.556103602
17202	F36F2.1b.1	3.944500436	WBGene00009475	F36F2.1	0.01121818	0.01492627	6.43042396	1.602860647	1	0.178095627	0.030459994	0.147635633	0.348835581	0.348835581	0.451300484	0.233846138
16404	F36G9.4	1.913076378	WBGene00014751	F36G9.4	0.007400208	0.010326586	7.173165552	2.307480827	1	0.256386759	0.212524778	0.04386198	1.136136426	1.136136426	0.512616894	0.486058045
13570	F36H12.2b.1	5.900568435	WBGene00018118	F36H12.2	0.00188125	0.003173032	9.661938629	0.132333241	1	0.014703693	0.014221369	0.000482325	0.099192886	0.099192886	-0.113778041	0.12169096
15779	F36H5.10.1	2.357813078	WBGene00018108	F36H5.10	0.005436387	0.007885673	7.728234731	0.97345454	1	0.108161616	0.162197813	-0.054036198	0.886739524	0.886739524	0.01949164	0.410867882
19226	F36H5.10.3	1.283808036	WBGene00018108	F36H5.10	0.041974276	0.049969169	4.136241149	8.241016284	1	0.915668476	0.33265809	0.583010386	1.596839192	1.596839192	0.757754583	0.622478261
5263	F37A4.1.1	8.679094858	WBGene00018131	F37A4.1	2.82E-05	0.000122838	17.53234572	0.2169186	1	0.024102067	0.000164979	0.023937088	0.036356078	0.036356078	-0.284387028	0.062828794
12353	F37A4.2.1	6.934856097	WBGene00018132	F37A4.2	0.001121901	0.002078691	10.6147343	0.791469938	1	0.087941104	0.001558469	0.086382635	0.057185001	0.086382635	-0.457160964	0.115969731
15080	F37C12.3.1	7.704825386	WBGene00018151	F37C12.3	0.003785298	0.005745219	8.384041332	0.292472557	1	0.032496951	0.000459989	0.032036962	0.043944391	0.043944391	-0.252281737	0.081657017
15761	F37C4.4b.2	4.24055214	WBGene00018144	F37C4.4	0.005383739	0.007818223	7.745807255	1.012297299	1	0.112477478	0.05639324	0.056084237	0.290685683	0.290685683	0.336776106	0.210887712
18116	F37C4.4b.1	2.497812815	WBGene00018144	F37C4.4	0.019395157	0.024504105	5.465531208	3.060190601	1	0.340021178	0.272644827	0.067376351	0.819072631	0.819072631	0.448548869	0.448682826
15699	F37C4.5a.1	9.489846584	WBGene00018145	F37C4.5	0.005185138	0.007560194	7.813708951	0.352757871	1	0.039195319	0.000130408	0.039064911	0.034222009	0.039064911	-0.278653462	0.089061353
18856	F37C4.5a.3	6.418925403	WBGene00018145	F37C4.5	0.032178856	0.039059697	4.588942837	1.173641614	1	0.130404624	0.030732244	0.09967238	0.073437418	0.09967238	-0.421897917	0.190872599
15776	F37C4.6a.1	6.713367057	WBGene00018146	F37C4.6	0.005428673	0.00787598	7.73079875	0.141900762	1	0.015766751	0.002375953	0.013390798	0.063296162	0.063296162	0.058233096	0.084194274
8465	F37F2.2.1	6.78665193	WBGene00018159	F37F2.2	0.000210116	0.000568143	13.73838828	1.090705859	1	0.12118954	0.006057124	0.115132416	0.061137278	0.115132416	-0.572530599	0.116453348
12945	F37F2.2.2	3.04013845	WBGene00018159	F37F2.2	0.001461969	0.002584902	10.12594172	49.38294413	1	5.486993792	2.882032331	2.604961461	0.598807433	2.604961461	3.730313981	1.100426383
4926	F38A5.2a.1	7.618826695	WBGene00018161	F38A5.2	2.18E-05	0.0001014	18.02314193	0.392660594	1	0.043628955	0.001616552	0.042012403	0.044969741	0.044969741	-0.374574054	0.071825408
17338	F38A5.2b.2	6.686884074	WBGene00018161	F38A5.2	0.012222892	0.016135515	6.278247377	0.523005407	1	0.058111712	0.01715779	0.040953922	0.064110785	0.064110785	-0.300828274	0.121811593
18356	F38A5.2b.1	6.506160927	WBGene00018161	F38A5.2	0.02254824	0.028115282	5.202976959	0.3824243	1	0.042491589	0.013699122	0.028792467	0.070178101	0.070178101	-0.199711339	0.118893388
11490	F38H4.3.2	3.51953233	WBGene00009547	F38H4.3	0.00077942	0.001552289	11.28961052	8.104133571	1	0.900459286	0.455472126	0.444987159	0.450998095	0.450998095	1.633290374	0.470246065
3584	F39E9.1	4.974763556	WBGene00018194	F39E9.1	6.27E-06	4.00E-05	20.40468862	2.027545466	1	0.22528283	0.0086058	0.216677029	0.180096394	0.216677029	-0.85030685	0.131695394
17952	F39E9.10	5.306405281	WBGene00023036	F39E9.10	0.017832735	0.022735942	5.612506725	0.784993886	1	0.087221543	0.004419787	0.082801756	0.144923045	0.144923045	0.326769691	0.160942196
12207	F39E9.7	4.30010463	WBGene00018199	F39E9.7	0.001039351	0.001948772	10.75611995	1.325480643	1	0.147275627	0.014204485	0.133071142	0.28011516	0.28011516	0.551120943	0.168247572
6717	F39G3.5a.1	5.076859358	WBGene00018210	F39G3.5	7.80E-05	0.000265963	15.60497678	0.967041217	1	0.107449024	0.007642693	0.099806331	0.168280699	0.168280699	0.560001548	0.127974784
7158	F39H2.3.1	7.300484719	WBGene00009563	F39H2.3	0.000101939	0.000325955	15.10044227	1.22235662	1	0.135817402	0.008079544	0.127737858	0.04960524	0.127737858	-0.618739719	0.115164995
11549	F40E10.6.3	5.998629704	WBGene00009574	F40E10.6	0.000793643	0.001572718	11.25604177	0.484675295	1	0.053852811	0.010296708	0.043556102	0.093295443	0.093295443	0.357155711	0.113013061
14745	F40E10.6.1	7.802409509	WBGene00009574	F40E10.6	0.003201761	0.004969949	8.688772986	0.073317165	1	0.008146352	0.001242419	0.006903933	0.042874491	0.042874491	0.026448857	0.069525388
16371	F40E10.6.2	6.819658676	WBGene00009574	F40E10.6	0.007270299	0.010164474	7.204944696	0.234391542	1	0.026043505	0.00640616	0.019637345	0.060209858	0.060209858	0.166755361	0.091794219
10349	F40E3.5.2	3.414959335	WBGene00018232	F40E3.5	0.000491254	0.001086512	12.1485762	5.070742494	1	0.563415833	0.231102995	0.332312838	0.480023691	0.480023691	1.303382963	0.36728214
18277	F40E3.5.1	1.764042713	WBGene00018232	F40E3.5	0.021566496	0.027007384	5.280423962	20.05734261	1	2.228593624	1.183806056	1.044787568	1.23282274	1.23282274	1.86152752	0.802988291
10700	F40E3.7	3.519682305	WBGene00077781	F40E3.7	0.000563587	0.001205616	11.89255637	0.40060078	1	0.044511198	0.034606222	0.009904975	0.45095765	0.45095765	-0.238164033	0.229739385
19073	F40F12.8	3.24340101	WBGene00014755	F40F12.8	0.037852211	0.045423447	4.311650908	3.905825388	1	0.433980599	0.056737694	0.377242905	0.531382117	0.531382117	0.703470211	0.365284105
17968	F40F12.9c.3	1.68611682	WBGene00043995	F40F12.9	0.01799619	0.022923909	5.596519998	8.445614522	1	0.938401614	0.176782874	0.76161874	1.286269049	1.286269049	1.11230543	0.51732756
11730	F40F8.1c	3.645620978	WBGene00009575	F40F8.1	0.000857329	0.001672851	11.11282311	0.569738552	1	0.063304284	0.041952601	0.021351683	0.418145237	0.418145237	-0.288686203	0.227792008
14984	F40F8.1a.3	5.166313773	WBGene00009575	F40F8.1	0.003605623	0.005507575	8.472465845	0.361647179	1	0.04018302	0.013781609	0.026401411	0.158655662	0.158655662	-0.13683453	0.135526496
3431	F40F8.11a.1	7.830813576	WBGene00044916	F40F8.11	5.28E-06	3.52E-05	20.73410161	0.871632081	1	0.096848009	0.010680389	0.08616762	0.042580015	0.08616762	-0.565709265	0.092654235
201	F40F8.5a.2	7.994997091	WBGene00009578	F40F8.5	7.87E-10	8.96E-08	37.79137562	5.692774932	1	0.632530548	0.001854582	0.630675966	0.041007907	0.630675966	1.491982626	0.079920129
525	F40F8.5a.1	7.555860027	WBGene00009578	F40F8.5	9.60E-09	4.19E-07	32.92030773	7.492188623	1	0.832465403	0.004899772	0.827565631	0.045775134	0.827565631	1.699241197	0.116969442
5298	F40F8.5i.2	1.223364457	WBGene00009578	F40F8.5	2.90E-05	0.000125144	17.48438262	27.09368897	1	3.010409886	0.295910384	2.714499501	1.648921195	2.714499501	3.117412874	0.62098875
8286	F40F8.5g.1	2.510823915	WBGene00009578	F40F8.5	0.000192393	0.000531461	13.90395308	12.60749713	1	1.400833015	0.543635805	0.857197209	0.813025689	0.857197209	2.171740123	0.55560346
9565	F40F8.5g.2	2.199071208	WBGene00009578	F40F8.5	0.000357918	0.000856459	12.73999798	13.55839191	1	1.50648799	0.498979342	1.007508648	0.969469562	1.007508648	2.140955569	0.564354969
5047	F40F9.5.1	5.822378105	WBGene00009582	F40F9.5	2.41E-05	0.000109166	17.83726394	1.80158252	1	0.200175836	0.022079457	0.178096378	0.104245984	0.178096378	0.782570582	0.135431606
18887	F40F9.5.2	5.434564168	WBGene00009582	F40F9.5	0.032868757	0.039829528	4.552602159	1.23032711	1	0.136703012	0.041275907	0.095427105	0.133677958	0.133677958	0.412042972	0.200733478
7801	F40G9.17.2	6.569417716	WBGene00185078	F40G9.17	0.000148918	0.000436922	14.38584429	0.878782067	1	0.097642452	0.002614361	0.095028091	0.067951517	0.095028091	-0.519212596	0.101199745
9632	F40G9.17.1	5.972381838	WBGene00185078	F40G9.17	0.000369271	0.000877478	12.68160282	0.504410297	1	0.056045589	0.00556363	0.050481959	0.094825803	0.094825803	-0.378894878	0.104886226
14427	F40H3.2.1	4.390448556	WBGene00018250	F40H3.2	0.002761048	0.004380319	8.959007879	0.507125643	1	0.056347294	0.016691272	0.039656022	0.26464718	0.26464718	-0.093480727	0.162168299
9434	F40H6.6	6.176455851	WBGene00044412	F40H6.6	0.000338006	0.000820126	12.84708083	0.276548648	1	0.030727628	0.00217999	0.028547637	0.083856536	0.083856536	-0.274014343	0.093543794
7283	F41B5.11	3.765943194	WBGene00023039	F41B5.11	0.000110427	0.000347035	14.94950193	7.33497471	1	0.81499719	0.035355989	0.779641201	0.388854527	0.779641201	1.51248516	0.284248686
3160	F41C3.5.2	8.990350876	WBGene00018271	F41C3.5	4.03E-06	2.92E-05	21.25211475	0.53135748	1	0.05903972	0.00082461	0.05821511	0.035133287	0.05821511	-0.437412124	0.064580279
3906	F41C3.5.1	8.488386614	WBGene00018271	F41C3.5	8.65E-06	5.07E-05	19.78747958	0.409126918	1	0.045458546	0.002112033	0.043346514	0.037368966	0.043346514	-0.389046108	0.069143464
765	F41E6.5b.1	6.869698372	WBGene00018286	F41E6.5	2.98E-08	8.99E-07	30.71767481	5.143967493	1	0.571551944	0.002606098	0.568945846	0.058855903	0.568945846	1.401399542	0.108204853
1992	F41E6.5b.2	5.318122858	WBGene00018286	F41E6.5	7.75E-07	8.90E-06	24.41984819	7.526475332	1	0.836275037	0.033206732	0.803068304	0.143847304	0.803068304	1.659313351	0.179328378
16349	F41E7.2.2	4.416290751	WBGene00009618	F41E7.2	0.007196994	0.010075164	7.223134114	3.375918482	1	0.375102054	0.188674444	0.18642761	0.260329336	0.260329336	0.846388804	0.30778307
1093	F41G3.18.1	3.588628627	WBGene00044221	F41G3.18	9.31E-08	1.95E-06	28.51198856	11.24684837	1	1.249649819	0.050903474	1.198746344	0.43271291	1.198746344	2.091523573	0.239061729
18737	F41G4.5	2.206877039	WBGene00018309	F41G4.5	0.029525716	0.036066851	4.736696449	5.699156406	1	0.633239601	0.153585397	0.479654203	0.965246334	0.965246334	0.782594309	0.456509681
18535	F41H10.3c.2	6.415533335	WBGene00018316	F41H10.3	0.025486138	0.031471634	4.990547867	0.409120513	1	0.045457835	0.020574568	0.024883267	0.073568667	0.073568667	-0.1916696	0.125951861
2294	F42A10.5.1	8.644803648	WBGene00018341	F42A10.5	1.28E-06	1.27E-05	23.45830372	0.608599655	1	0.067622184	0.000382106	0.067240078	0.036523027	0.067240078	-0.474392361	0.063580184
14791	F42A10.5.2	6.136783962	WBGene00018341	F42A10.5	0.003278817	0.005073731	8.645435882	0.964619102	1	0.1071799	0.034905606	0.072274294	0.085822214	0.085822214	-0.476775766	0.148340599
15340	F42A6.3	2.359089908	WBGene00018325	F42A6.3	0.004296241	0.006410193	8.1541636	1.391874805	1	0.154652756	0.107622034	0.047030723	0.886100434	0.886100434	-0.293880214	0.38323543
448	F42C5.9.1	7.458252746	WBGene00018349	F42C5.9	5.15E-09	2.63E-07	34.13258175	2.488930788	1	0.276547865	0.001181811	0.275366054	0.047125112	0.275366054	0.983428557	0.071891063
16081	F42C5.9.2	2.994183481	WBGene00018349	F42C5.9	0.006261604	0.008912107	7.473432962	64.35087921	1	7.15009769	1.362594873	5.787502818	0.61511307	5.787502818	3.709987297	1.223537185
834	F42F12.4.1	6.09603944	WBGene00009636	F42F12.4	3.98E-08	1.09E-06	30.1579151	3.815982955	1	0.423998106	0.002888928	0.421109178	0.087924641	0.421109178	1.205528746	0.096810261
10705	F42G10.1.2	5.791064065	WBGene00009645	F42G10.1	0.000565109	0.001208128	11.88753312	0.405106214	1	0.045011802	0.003996299	0.041015503	0.106356056	0.106356056	-0.31744694	0.106152986
19171	F42G10.1.1	2.951002934	WBGene00009645	F42G10.1	0.040456439	0.048299457	4.198638886	3.161758449	1	0.351306494	0.869941462	-0.518634967	0.630806744	0.630806744	0.751462729	0.640834767
13241	F42G2.7b.1	1.852128167	WBGene00044362	F42G2.7	0.001634293	0.002824991	9.920710145	13.48749458	1	1.498610508	0.222866316	1.275744193	1.174820333	1.275744193	1.853419634	0.498289473
18022	F42G8.10.1	8.198634745	WBGene00018361	F42G8.10	0.018577866	0.023593951	5.540820953	0.120658808	1	0.013406534	0.000387423	0.013019111	0.039318963	0.039318963	-0.061720115	0.074543738
11664	F42H10.6.2	6.220539106	WBGene00018370	F42H10.6	0.000836226	0.001640938	11.15905332	0.457749477	1	0.050861053	0.006754358	0.044106695	0.081766165	0.081766165	-0.343473755	0.101998977
4105	F43D2.2	6.576378759	WBGene00009651	F43D2.2	1.06E-05	5.94E-05	19.3921016	0.915163758	1	0.101684862	0.001258823	0.100426039	0.067713368	0.100426039	-0.56186827	0.083800173
19167	F43E2.1.2	6.496781259	WBGene00018390	F43E2.1	0.040417078	0.048263478	4.20028955	0.442234475	1	0.049137164	0.013527128	0.035610036	0.070517945	0.070517945	0.206191737	0.129604571
14384	F43E2.6b.1	1.561052774	WBGene00018394	F43E2.6	0.002701437	0.004298561	8.998889429	15.05592266	1	1.672880295	0.425409311	1.247470984	1.376414616	1.376414616	1.95051334	0.610577321
14283	F43G6.17b	1.742994806	WBGene00219378	F43G6.17	0.00256629	0.004112388	9.092719771	18.96079593	1	2.106755103	0.350212397	1.756542706	1.247058055	1.756542706	2.140811011	0.612499651
2837	F43G6.3	6.580249601	WBGene00009656	F43G6.3	2.75E-06	2.22E-05	21.98118509	0.761590804	1	0.0846212	0.001577295	0.083043906	0.067581524	0.083043906	-0.534977798	0.084491029
18597	F44D12.11	2.264024342	WBGene00014375	F44D12.11	0.026444508	0.032546212	4.926717233	8.167428528	1	0.907492059	0.177606885	0.729885174	0.934823214	0.934823214	1.109275018	0.504539437
12821	F44E2.6a.1	5.973270577	WBGene00018419	F44E2.6	0.001387373	0.002476346	10.22250528	0.139955315	1	0.015550591	0.001263893	0.014286698	0.094773409	0.094773409	-0.074023897	0.096317442
12822	F44E2.6b.1	5.973270577	WBGene00018419	F44E2.6	0.001387373	0.002476346	10.22250528	0.139955315	1	0.015550591	0.001263893	0.014286698	0.094773409	0.094773409	-0.074023897	0.096317442
11440	F44E5.1.2	8.264180157	WBGene00009688	F44E5.1	0.000766414	0.001532859	11.32085545	0.028273214	1	0.003141468	0.000228949	0.002912519	0.0388326	0.0388326	-0.007691002	0.064197329
16486	F44E7.17	5.878947972	WBGene00235319	F44E7.17	0.007738262	0.010743258	7.093068973	0.365286698	1	0.040587411	0.002777735	0.037809676	0.100559147	0.100559147	-0.204980564	0.114071057
12315	F44E7.4b.2	9.254905105	WBGene00018426	F44E7.4	0.001096819	0.00203857	10.65654881	0.452738762	1	0.050304307	0.001741975	0.048562332	0.034493116	0.048562332	-0.346131981	0.087527251
17978	F44E7.4b.1	8.502354677	WBGene00018426	F44E7.4	0.018104893	0.023050301	5.585970991	0.420422762	1	0.04671364	0.006711305	0.040002335	0.037287704	0.040002335	-0.271422258	0.108684787
17916	F44E7.5a.2	6.859055223	WBGene00018427	F44E7.5	0.017502135	0.02235928	5.645308667	0.197931344	1	0.021992372	0.012314465	0.009677907	0.059138682	0.059138682	-0.069191205	0.103406371
2337	F44F1.5	4.227860106	WBGene00009697	F44F1.5	1.35E-06	1.32E-05	23.34905142	5.116275708	1	0.568475079	0.021202785	0.547272294	0.292984914	0.547272294	-1.36817088	0.174951404
13480	F45B8.5	4.275579633	WBGene00194794	F45B8.5	0.001804637	0.003064134	9.738341379	1.816658991	1	0.201850999	0.01521824	0.186632759	0.284425214	0.284425214	-0.654475818	0.193107807
1477	F45D11.1	1.523479891	WBGene00018448	F45D11.1	2.70E-07	4.19E-06	26.4515487	42.16681623	1	4.685201803	0.070144248	4.615057555	1.404585951	4.615057555	4.012797156	0.486904558
2735	F45D11.2	2.163780912	WBGene00018449	F45D11.2	2.42E-06	2.02E-05	22.23276632	17.53869848	1	1.948744275	0.077189113	1.871555162	0.988770845	1.871555162	2.559603679	0.391636946
2736	F45D11.3	2.163780912	WBGene00018450	F45D11.3	2.42E-06	2.02E-05	22.23276632	17.53869848	1	1.948744275	0.077189113	1.871555162	0.988770845	1.871555162	2.559603679	0.391636946
2737	F45D11.4	2.163780912	WBGene00018451	F45D11.4	2.42E-06	2.02E-05	22.23276632	17.53869848	1	1.948744275	0.077189113	1.871555162	0.988770845	1.871555162	2.559603679	0.391636946
4510	F45D3.4a.1	8.172327084	WBGene00009724	F45D3.4	1.52E-05	7.73E-05	18.70701587	1.415036336	1	0.15722626	0.000631981	0.156594279	0.039521875	0.156594279	0.693091638	0.103464073
17190	F45D3.4b.1	3.887190592	WBGene00009724	F45D3.4	0.011155932	0.014853808	6.440307791	29.30454509	1	3.256060566	1.208123288	2.047937277	0.361249457	2.047937277	2.382091448	0.869443671
8044	F45E1.1.2	4.411513878	WBGene00018462	F45E1.1	0.000169274	0.000481643	14.14469687	3.45699073	1	0.384110081	0.096260623	0.287849458	0.261123803	0.287849458	1.056051423	0.240480711
17535	F45E1.1.1	3.477774686	WBGene00018462	F45E1.1	0.013914215	0.018161879	6.048994895	6.103977598	1	0.678219733	0.494128042	0.184091691	0.462389502	0.462389502	1.110128866	0.48781021
6433	F45F2.10.2	7.44350902	WBGene00018482	F45F2.10	6.53E-05	0.000232246	15.94307637	2.241328709	1	0.249036523	0.012268659	0.236767864	0.047340569	0.236767864	-0.847171891	0.149512236
10413	F45F2.10.1	6.602183133	WBGene00018482	F45F2.10	0.000501193	0.001101634	12.11121961	2.087658582	1	0.231962065	0.063204833	0.168757232	0.066842289	0.168757232	-0.770263664	0.178121016
9897	F45H10.2.3	5.67958829	WBGene00009739	F45H10.2	0.000410821	0.000950013	12.48232345	0.128031514	1	0.014225724	0.005642359	0.008583365	0.114261475	0.114261475	-0.160950485	0.111856426
14254	F45H10.2.1	7.668670017	WBGene00009739	F45H10.2	0.002533451	0.004067636	9.116276331	0.236520858	1	0.026280095	0.000525748	0.025754347	0.044365478	0.044365478	-0.22511426	0.074104582
9441	F46A8.1	1.769788208	WBGene00014759	F46A8.1	0.000339308	0.000822591	12.83988796	22.10282898	1	2.455869886	0.138857779	2.317012108	1.228962377	2.317012108	2.536909059	0.54831834
4242	F46B6.5d.1	7.80775643	WBGene00009770	F46B6.5	1.21E-05	6.51E-05	19.15364224	1.125733077	1	0.125081453	0.00262772	0.122453733	0.042818502	0.122453733	-0.620595971	0.09024541
4000	F46C3.4	4.597835865	WBGene00044702	F46C3.4	9.62E-06	5.51E-05	19.58503266	2.026944295	1	0.225216033	0.011315087	0.213900946	0.231429281	0.231429281	-0.853364132	0.146656458
18112	F46C3.5	1.613678991	WBGene00044703	F46C3.5	0.019361624	0.024467141	5.468555314	3.830965184	1	0.425662798	0.263291169	0.162371629	1.337811396	1.337811396	-0.419970997	0.547115642
17309	F46C5.2.1	2.844433597	WBGene00009779	F46C5.2	0.01203533	0.015914531	6.305657106	19.32546079	1	2.147273421	0.648915548	1.498357873	0.671127644	1.498357873	1.920417945	0.710825157
10590	F46F11.7.1	5.981744721	WBGene00018510	F46F11.7	0.000538631	0.001164217	11.97693628	0.630450799	1	0.070050089	0.007514769	0.06253532	0.09427586	0.09427586	0.417213724	0.108340632
7812	F46H5.2a.2	5.98357232	WBGene00018518	F46H5.2	0.000150119	0.000439747	14.37071825	1.908848281	1	0.212094253	0.028756338	0.183337915	0.094169036	0.183337915	-0.765051039	0.149263283
13177	F46H5.2c.1	5.792749805	WBGene00018518	F46H5.2	0.001591035	0.00276383	9.970092443	0.213976363	1	0.023775151	0.011642647	0.012132505	0.106241215	0.106241215	0.178045154	0.119659222
4601	F46H5.3b.4	6.714418517	WBGene00018519	F46H5.3	1.64E-05	8.15E-05	18.56826939	1.164344355	1	0.129371595	0.021180354	0.108191241	0.0632642	0.108191241	0.648646468	0.120862011
11998	F46H5.3b.2	5.361753155	WBGene00018519	F46H5.3	0.000960177	0.001831377	10.90282609	1.290392225	1	0.143376914	0.051957562	0.091419351	0.139939117	0.139939117	0.611280638	0.180782024
13332	F46H5.3b.3	2.188610436	WBGene00018519	F46H5.3	0.001702105	0.002921907	9.845901791	1.278422843	1	0.142046983	0.109211984	0.032834999	0.975155242	0.975155242	0.578384714	0.404531485
14620	F46H5.3a.4	10.60175394	WBGene00018519	F46H5.3	0.003032745	0.004747844	8.787662992	0.156496977	1	0.017388553	0.000437295	0.016951258	0.036797896	0.036797896	0.174182261	0.069471919
15164	F46H5.3b.1	4.970048659	WBGene00018519	F46H5.3	0.003948499	0.005959723	8.307348626	1.045886007	1	0.116209556	0.072480487	0.043729069	0.180663595	0.180663595	0.478742528	0.207176386
14951	F46H5.4.2	7.620463143	WBGene00018520	F46H5.4	0.00356212	0.005453134	8.49454937	0.311835985	1	0.034648443	0.000490515	0.034157928	0.044949448	0.044949448	-0.263128076	0.083290163
220	F46H5.7a.2	7.873465365	WBGene00018522	F46H5.7	9.46E-10	9.86E-08	37.43389447	3.400799326	1	0.377866592	0.004470663	0.373395929	0.042151056	0.373395929	1.156609164	0.077884889
669	F46H5.7a.1	8.135156063	WBGene00018522	F46H5.7	1.98E-08	6.78E-07	31.51225214	3.429618287	1	0.381068699	0.002582285	0.378486413	0.039816212	0.378486413	1.1463715	0.084911497
18047	F46H5.7b.1	2.467386659	WBGene00018522	F46H5.7	0.018763745	0.023797007	5.523400997	31.1069986	1	3.456333178	0.68282133	2.773511848	0.833371418	2.773511848	2.325284121	0.93780683
18274	F47D12.9a.1	4.511240029	WBGene00018564	F47D12.9	0.021536119	0.026973771	5.282878219	1.232327895	1	0.136925322	0.153194758	-0.016269437	0.244893795	0.244893795	0.336893977	0.281586451
18825	F47D12.9a.2	8.702824404	WBGene00018564	F47D12.9	0.03151032	0.038312917	4.624942371	0.113704671	1	0.012633852	0.000603423	0.012030429	0.036244375	0.036244375	0.007633592	0.07535217
10606	F47F2.1a.1	1.946520088	WBGene00018569	F47F2.1	0.000543224	0.00117218	11.96111308	23.67541201	1	2.630601335	0.586061625	2.04453971	1.115399964	2.04453971	2.594076816	0.617649669
10607	F47F2.1c.1	1.946520088	WBGene00018569	F47F2.1	0.000543224	0.00117218	11.96111308	23.67541201	1	2.630601335	0.586061625	2.04453971	1.115399964	2.04453971	2.594076816	0.617649669
11569	F47F2.1a.2	3.755977952	WBGene00018569	F47F2.1	0.000799457	0.001581364	11.24249372	1.65564751	1	0.183960834	0.067765476	0.116195359	0.391207062	0.391207062	0.666479327	0.243292388
11570	F47F2.1c.3	3.755977952	WBGene00018569	F47F2.1	0.000799457	0.001581364	11.24249372	1.65564751	1	0.183960834	0.067765476	0.116195359	0.391207062	0.391207062	0.666479327	0.243292388
2351	F47H4.12	2.924177778	WBGene00043053	F47H4.12	1.38E-06	1.34E-05	23.31010327	13.14414564	1	1.460460627	0.115659098	1.344801529	0.640740984	1.344801529	2.235650164	0.332268762
8707	F48E8.3.1	8.136635301	WBGene00018610	F48E8.3	0.000240044	0.000631	13.48839336	0.062044935	1	0.006893882	0.000319381	0.006574501	0.039804326	0.039804326	0.137435407	0.065004134
7075	F48F5.2	3.605880919	WBGene00009846	F48F5.2	9.65E-05	0.000312234	15.20388145	2.00108661	1	0.222342957	0.027630745	0.194712212	0.428254736	0.428254736	0.820880697	0.21754003
15028	F48F5.6a.2	1.534996265	WBGene00009848	F48F5.6	0.003680584	0.005605244	8.435041804	9.667587029	1	1.074176337	0.304322164	0.769854172	1.39589657	1.39589657	1.543086364	0.573386846
16389	F48G7.4.1	3.759175083	WBGene00018615	F48G7.4	0.007351246	0.010266357	7.185075378	0.481976834	1	0.053552982	0.179510153	-0.125957171	0.390450887	0.390450887	-0.184836343	0.322189154
18195	F48G7.4.2	3.681522698	WBGene00018615	F48G7.4	0.020291373	0.025525087	5.386651466	1.422884834	1	0.158098315	0.101739914	0.056358401	0.409200716	0.409200716	-0.109043411	0.273473572
16932	F49B2.4	1.771796262	WBGene00009864	F49B2.4	0.009693077	0.013102714	6.690449314	10.00723485	1	1.111914983	0.167452109	0.944462874	1.227615744	1.227615744	-1.37759252	0.512973292
12362	F49C12.12a.2	5.643762439	WBGene00009881	F49C12.12	0.001125993	0.002084754	10.60800161	0.511500889	1	0.056833432	0.024523916	0.032309516	0.116929958	0.116929958	0.371697424	0.142326323
4537	F49C12.7c.1	5.937446194	WBGene00009877	F49C12.7	1.56E-05	7.89E-05	18.65689324	1.19489638	1	0.132766264	0.013875826	0.118890439	0.096917395	0.118890439	0.655513063	0.120382173
17284	F49D11.10.2	7.27596519	WBGene00045433	F49D11.10	0.011831375	0.015667467	6.335964686	0.131843934	1	0.014649326	0.00085639	0.013792936	0.050027696	0.050027696	-0.049266776	0.079301922
16255	F49E11.2.1	3.538374975	WBGene00009889	F49E11.2	0.006828416	0.009614814	7.317557214	2.537622228	1	0.281958025	0.251396123	0.030561902	0.445942676	0.445942676	0.746697821	0.372694077
2768	F49E2.5d.1	6.085885563	WBGene00009888	F49E2.5	2.54E-06	2.10E-05	22.13821788	5.903315643	1	0.65592396	0.031733276	0.624190684	0.088461796	0.624190684	1.4518346	0.178010727
4561	F49E2.5i.1	6.801818024	WBGene00009888	F49E2.5	1.59E-05	8.00E-05	18.62249771	2.289890136	1	0.254432237	0.018059807	0.23637243	0.060707721	0.23637243	0.881019187	0.132174717
8274	F49E2.5g.1	4.997696901	WBGene00009888	F49E2.5	0.000191524	0.000529803	13.91247076	3.095275093	1	0.343919455	0.036089863	0.307829591	0.177364693	0.307829591	0.967233411	0.194476723
10908	F49E2.5h.1	4.190255852	WBGene00009888	F49E2.5	0.000615768	0.001292051	11.72769659	16.86761973	1	1.87417997	1.237735134	0.636444836	0.299894692	0.636444836	2.498778364	0.719625229
11744	F49E2.5b.1	6.695025832	WBGene00009888	F49E2.5	0.000864033	0.001683922	11.09837721	6.549185625	1	0.727687292	0.024586521	0.70310077	0.063858369	0.70310077	1.330945729	0.325625881
11786	F49E2.5j.2	7.8735397	WBGene00009888	F49E2.5	0.000878564	0.001705995	11.0674515	0.821569576	1	0.091285508	0.003443129	0.087842379	0.042150322	0.087842379	0.471049514	0.11550984
12843	F49E2.5k.1	3.631485731	WBGene00009888	F49E2.5	0.001396983	0.002489616	10.20977413	12.31047112	1	1.367830125	0.397383603	0.970446522	0.421715769	0.970446522	1.783690623	0.466722108
16717	F49E2.5a.1	7.496473577	WBGene00009888	F49E2.5	0.008712979	0.011929333	6.880733758	2.096797047	1	0.23297745	0.005356087	0.227621363	0.046581024	0.227621363	0.651655906	0.227503681
18758	F49E2.5e.1	4.61222388	WBGene00009888	F49E2.5	0.029960519	0.036557008	4.711556186	3.23996098	1	0.359995664	0.080654611	0.279341053	0.22925063	0.279341053	0.707945647	0.315197825
5494	F49E8.7a.1	7.848173712	WBGene00018638	F49E8.7	3.44E-05	0.000143338	17.15739491	0.279745813	1	0.031082868	0.000440184	0.030642684	0.042403547	0.042403547	-0.315222115	0.066890451
16581	F49E8.7b	5.115764455	WBGene00018638	F49E8.7	0.008059906	0.011125694	7.020114842	0.981173214	1	0.109019246	0.044391758	0.064627488	0.164011639	0.164011639	-0.396461853	0.175700768
14107	F49F1.8	2.249330635	WBGene00018648	F49F1.8	0.002361493	0.003831421	9.244922172	3.980369331	1	0.442263259	0.153402521	0.288860738	0.942563104	0.942563104	-0.984587593	0.418705814
9929	F52C6.12.3	4.417448876	WBGene00018669	F52C6.12	0.000415395	0.000957554	12.46164126	1.036332244	1	0.115148027	0.019139995	0.096008032	0.260136975	0.260136975	-0.516658177	0.164014225
883	F52D1.2e	3.77919849	WBGene00018683	F52D1.2	4.78E-08	1.24E-06	29.80586835	11.52342858	1	1.280380953	0.068645175	1.211735778	0.385745363	1.211735778	2.13573515	0.24278422
18348	F52E1.12	1.86105206	WBGene00018699	F52E1.12	0.022444917	0.027998652	5.210961614	3.226301207	1	0.358477912	0.242639551	0.115838361	1.169083309	1.169083309	-0.096792847	0.504995404
11019	F52E1.5.1	2.429988335	WBGene00018694	F52E1.5	0.000644302	0.001338305	11.64341606	20.529286	1	2.281031778	0.246229523	2.034802255	0.851253641	2.034802255	2.386165238	0.561018032
17936	F52E1.5.2	1.29472841	WBGene00018694	F52E1.5	0.017684367	0.022566893	5.627149383	40.13924342	1	4.459915935	0.446481923	4.013434012	1.587589125	4.013434012	2.659062633	1.059780831
9847	F52H2.5.2	4.794241111	WBGene00018717	F52H2.5	0.000404131	0.000939346	12.5129975	0.562454134	1	0.062494904	0.017689707	0.044805197	0.20317505	0.20317505	-0.373781873	0.149049164
4842	F53A9.6.2	5.362703863	WBGene00018729	F53A9.6	2.01E-05	9.50E-05	18.17964988	1.572647155	1	0.174738573	0.009795791	0.164942781	0.139855657	0.164942781	0.734307935	0.125749017
8980	F53A9.6.1	5.749016258	WBGene00018729	F53A9.6	0.000274628	0.000699966	13.23596515	1.522140287	1	0.169126699	0.005662504	0.163464194	0.109266249	0.163464194	0.670559142	0.141070262
9304	F53C11.4a.2	7.926450156	WBGene00009974	F53C11.4	0.000317725	0.00078161	12.96289518	0.268875966	1	0.029875107	0.001155467	0.02871964	0.041638974	0.041638974	0.279628595	0.068549114
12089	F53C11.4b.2	7.592490482	WBGene00009974	F53C11.4	0.000996478	0.001886624	10.83409866	0.501377785	1	0.055708643	0.001811511	0.053897132	0.045300704	0.053897132	-0.365886643	0.091294906
15905	F53C11.4a.1	5.601389431	WBGene00009974	F53C11.4	0.005732125	0.008247745	7.632642754	0.435631522	1	0.048403502	0.010236016	0.038167486	0.120164152	0.120164152	0.228442439	0.123524623
17956	F53C11.4b.1	5.296470302	WBGene00009974	F53C11.4	0.017870023	0.022778408	5.608846468	0.897735735	1	0.099748415	0.010835792	0.088912623	0.145843854	0.145843854	-0.362038247	0.168827797
15910	F53C3.4.1	3.089230456	WBGene00018748	F53C3.4	0.005736877	0.008253026	7.631148027	2.499832941	1	0.277759216	0.256660052	0.021099163	0.581831168	0.581831168	0.740493691	0.398024846
8705	F53C3.5	3.414311778	WBGene00018749	F53C3.5	0.000239727	0.000630314	13.49086664	2.714267056	1	0.301585228	0.035353934	0.266231294	0.480208653	0.480208653	0.905315924	0.237948072
1930	F53E4.1b.1	5.674601727	WBGene00009978	F53E4.1	6.78E-07	8.04E-06	24.6760505	2.980717656	1	0.331190851	0.017031216	0.314159635	0.114629232	0.314159635	1.053671653	0.130744253
11253	F53E4.1a.1	8.053594974	WBGene00009978	F53E4.1	0.000706496	0.001436975	11.47207884	0.082108674	1	0.009123186	0.000380854	0.008742332	0.040493929	0.040493929	0.126920564	0.065579784
12245	F53E4.1c.1	2.764145025	WBGene00009978	F53E4.1	0.001060582	0.001982409	10.71869999	5.539974295	1	0.615552699	0.3151678	0.300384899	0.70304929	0.70304929	1.358562024	0.446738071
4331	F53F1.2.2	7.600757483	WBGene00009980	F53F1.2	1.31E-05	6.90E-05	19.00192325	0.719007295	1	0.079889699	0.001277657	0.078612043	0.045195918	0.078612043	-0.495331074	0.072672248
4970	F53F1.2.1	6.843299664	WBGene00009980	F53F1.2	2.26E-05	0.000104274	17.95263269	0.628232729	1	0.069803637	0.004428533	0.065375104	0.059562433	0.065375104	-0.469362173	0.087044805
16010	F53F10.2a.2	9.419401699	WBGene00018764	F53F10.2	0.006036072	0.008629208	7.539502153	0.073074767	1	0.008119419	0.000204308	0.007915111	0.034274207	0.034274207	0.035951941	0.062961116
18208	F53F10.2a.1	8.055230542	WBGene00018764	F53F10.2	0.020515209	0.02578823	5.367512963	0.169257268	1	0.018806363	0.001366846	0.017439517	0.040479902	0.040479902	0.122428788	0.081174272
10010	F53F10.8.2	6.313678369	WBGene00044423	F53F10.8	0.000431405	0.000986414	12.39101213	0.161436398	1	0.017937378	0.001719552	0.016217825	0.077671248	0.077671248	-0.193392288	0.089660668
12768	F53F10.8.1	3.258477387	WBGene00044423	F53F10.8	0.001353019	0.00242543	10.26875759	0.677437876	1	0.075270875	0.077665409	-0.002394534	0.52667416	0.52667416	-0.336906075	0.281822712
11423	F53F4.11.1	8.817030652	WBGene00009993	F53F4.11	0.000759203	0.001521198	11.33840894	0.095284117	1	0.010587124	0.000155563	0.010431561	0.035749953	0.035749953	-0.145761496	0.062596478
10633	F53F4.12.1	7.097504908	WBGene00009994	F53F4.12	0.000549227	0.001182236	11.9406358	0.240185951	1	0.026687328	0.000822007	0.025865321	0.05345194	0.05345194	-0.249381132	0.074681802
12721	F53F4.14.1	7.883651503	WBGene00009996	F53F4.14	0.001324283	0.002382689	10.30836844	0.130305292	1	0.014478366	0.002257992	0.012220374	0.042050869	0.042050869	-0.16288472	0.071922943
1750	F53F4.8	2.993538275	WBGene00009991	F53F4.8	4.71E-07	6.17E-06	25.37730874	50.90565891	1	5.656184323	0.15107031	5.505114013	0.615344892	5.505114013	4.333715109	0.444575207
16491	F53H1.2	1.810847078	WBGene00023291	F53H1.2	0.007744691	0.010749232	7.091580778	2.007582032	1	0.22306467	0.270243256	-0.047178586	1.201690156	1.201690156	-0.516752797	0.522320288
2725	F53H2.3b.1	7.876920895	WBGene00010006	F53H2.3	2.40E-06	2.02E-05	22.24410711	0.851106563	1	0.094567396	0.000766824	0.093800572	0.042116973	0.093800572	-0.551729839	0.067688769
3874	F53H2.3d	7.489086525	WBGene00010006	F53H2.3	8.37E-06	4.95E-05	19.85068463	1.256038213	1	0.139559801	0.001453772	0.138106029	0.046684586	0.138106029	-0.659252896	0.092060378
7859	F54D1.6.1	8.158608922	WBGene00010047	F54D1.6	0.000153745	0.000447699	14.32577997	0.468080893	1	0.052008988	0.000867732	0.051141256	0.039629456	0.051141256	0.378588249	0.074080442
18056	F54D1.6.2	5.815507396	WBGene00010047	F54D1.6	0.018850447	0.023893727	5.515336475	1.520489936	1	0.168943326	0.094481135	0.074462191	0.104704754	0.104704754	0.511337014	0.217571406
18234	F54D10.4.2	4.391941109	WBGene00018805	F54D10.4	0.020872873	0.026200412	5.337375669	2.156741069	1	0.239637897	0.440321788	-0.200683891	0.264396475	0.264396475	-0.770968912	0.442413412
3121	F54D10.5.1	7.096648394	WBGene00018806	F54D10.5	3.86E-06	2.83E-05	21.332937	0.647234699	1	0.071914967	0.00108926	0.070825707	0.05347001	0.070825707	-0.486659827	0.07540503
2102	F54D10.7.1	6.381374336	WBGene00018808	F54D10.7	9.21E-07	1.00E-05	24.08583244	1.806727307	1	0.200747479	0.001999494	0.198747984	0.074909525	0.198747984	-0.811687066	0.089341361
1695	F54D11.3	5.631363765	WBGene00018813	F54D11.3	4.20E-07	5.67E-06	25.6009047	1.750209222	1	0.194467691	0.003865266	0.190602425	0.117867629	0.190602425	-0.821878697	0.109819276
13340	F54D5.15b.1	2.698157873	WBGene00010057	F54D5.15	0.001707987	0.002930246	9.839555912	51.99732092	1	5.777480102	1.048699546	4.728780556	0.730314718	4.728780556	3.627770909	0.97712631
16766	F54D5.16	1.752676579	WBGene00044040	F54D5.16	0.008910443	0.012164035	6.840689744	2.49857035	1	0.277618928	0.260060451	0.017558477	1.240491727	1.240491727	-0.538958116	0.526230736
8977	F54D5.7.1	8.402434594	WBGene00010052	F54D5.7	0.00027428	0.000699233	13.23834752	0.043017141	1	0.004779682	0.000223185	0.004556497	0.037894265	0.037894265	-0.112371899	0.063697467
8201	F54E12.2.1	9.630311633	WBGene00010061	F54E12.2	0.000183886	0.000513204	13.98896912	0.596107828	1	0.066234203	0.000133856	0.066100347	0.034192166	0.066100347	-0.4249899	0.085019642
240	F54E4.3.1	5.51407266	WBGene00010059	F54E4.3	1.12E-09	1.06E-07	37.10893187	6.487801444	1	0.720866827	0.005814179	0.715052648	0.127086973	0.715052648	1.600324957	0.116044349
16245	F55A11.4a.1	7.0872633	WBGene00010077	F55A11.4	0.006793152	0.009571048	7.326862769	0.377333934	1	0.041925993	0.006182528	0.035743465	0.053669082	0.053669082	-0.270627546	0.098548405
18621	F55A11.4b	5.6821774	WBGene00010077	F55A11.4	0.026969507	0.033149567	4.892762029	4.25664853	1	0.472960948	0.429510036	0.043450912	0.114071	0.114071	-0.918933841	0.426667441
16529	F55A11.6e.2	4.741953402	WBGene00010079	F55A11.6	0.007888005	0.010922661	7.058726498	2.007706597	1	0.223078511	0.020267313	0.202811198	0.210380384	0.210380384	0.641958971	0.221068801
19180	F55A11.6e.1	3.425331788	WBGene00010079	F55A11.6	0.040661245	0.048519607	4.190077205	3.889532621	1	0.432170291	0.394824627	0.037345664	0.477069901	0.477069901	0.624177979	0.44723852
11656	F55A3.2.2	6.270395723	WBGene00018848	F55A3.2	0.000833609	0.001636871	11.1648687	0.956314665	1	0.106257185	0.021444342	0.084812843	0.079520574	0.084812843	-0.510940555	0.126839417
15138	F55A3.2.1	6.315571518	WBGene00018848	F55A3.2	0.003882926	0.005870816	8.337768382	0.35635719	1	0.039595243	0.017280747	0.022314496	0.077592104	0.077592104	-0.261315163	0.119401412
8897	F55A3.7	5.473116973	WBGene00018852	F55A3.7	0.000265293	0.00068248	13.300801	0.532085458	1	0.059120606	0.004406715	0.054713892	0.130449119	0.130449119	-0.387358521	0.114508813
8956	F55A4.4	3.308024959	WBGene00018856	F55A4.4	0.000272371	0.000696074	13.25143432	2.147706397	1	0.238634044	0.040002916	0.198631128	0.511470705	0.511470705	0.809316767	0.249795761
8656	F55B11.3.1	7.670719663	WBGene00010085	F55B11.3	0.00023307	0.000616207	13.54372141	0.333287861	1	0.037031985	0.000616991	0.036414994	0.044341228	0.044341228	-0.314763451	0.068599967
15799	F55B11.3.2	6.080105564	WBGene00010085	F55B11.3	0.005492506	0.007956486	7.70969396	0.246440444	1	0.027382272	0.006012475	0.021369797	0.088769923	0.088769923	0.133667796	0.103397769
17739	F55B11.6.2	2.271846004	WBGene00044249	F55B11.6	0.015809009	0.020397801	5.823993842	2.635459042	1	0.292828782	0.432718332	-0.13988955	0.930726259	0.930726259	0.559178539	0.53374855
13611	F55B12.11	2.210731371	WBGene00077570	F55B12.11	0.001913244	0.003217275	9.630961616	2.503394926	1	0.278154992	0.13407936	0.144075632	0.963167108	0.963167108	-0.805724263	0.413968369
9457	F55C5.2	2.311292377	WBGene00010092	F55C5.2	0.000341303	0.000826028	12.8289171	7.369462692	1	0.818829188	0.173658371	0.645170817	0.910306948	0.910306948	1.559961244	0.421408262
11917	F55G1.9.1	7.006352282	WBGene00018904	F55G1.9	0.000929832	0.001785852	10.96232232	0.476578943	1	0.052953216	0.001143477	0.051809739	0.055468427	0.055468427	-0.357093342	0.088822803
8344	F55G11.7.2	1.078868025	WBGene00010127	F55G11.7	0.000198672	0.0005449	13.84360685	18.66894632	1	2.074327369	0.160181108	1.914146261	1.779683756	1.914146261	-2.497069886	0.603809723
17200	F55H2.7.2	6.726710919	WBGene00010132	F55H2.7	0.011200288	0.014904197	6.433259113	1.051249301	1	0.116805478	0.035876212	0.080929266	0.062892692	0.080929266	-0.451004168	0.164732723
7601	F56A11.5a.1	7.449382486	WBGene00018925	F56A11.5	0.000131785	0.00039683	14.61607961	0.252057724	1	0.028006414	0.000818019	0.027188395	0.047254358	0.047254358	-0.283793612	0.070949399
917	F56A8.3b.5	7.138345994	WBGene00010139	F56A8.3	5.45E-08	1.36E-06	29.54871212	1.976671951	1	0.219630217	0.003028847	0.21660137	0.052609365	0.21660137	-0.868602479	0.079897092
3818	F56A8.3a.1	7.983607365	WBGene00010139	F56A8.3	7.98E-06	4.78E-05	19.94319544	0.554294579	1	0.061588287	0.000737453	0.060850834	0.041110451	0.060850834	-0.440930285	0.067009892
4956	F56A8.3b.3	5.763876478	WBGene00010139	F56A8.3	2.24E-05	0.000103444	17.97359653	1.880050398	1	0.208894489	0.007603612	0.201290877	0.108227741	0.201290877	-0.793460926	0.123713337
8392	F56A8.3b.1	6.282376086	WBGene00010139	F56A8.3	0.000203391	0.000554589	13.7994918	0.374596928	1	0.041621881	0.005098529	0.036523352	0.078999641	0.078999641	-0.344288659	0.097494438
13335	F56A8.4.1	6.829757713	WBGene00010140	F56A8.4	0.001702932	0.002922888	9.845008265	0.427761442	1	0.047529049	0.001105018	0.046424031	0.05993158	0.05993158	-0.324066259	0.090888418
12555	F56A8.5.1	6.871730136	WBGene00010141	F56A8.5	0.001226328	0.00223546	10.45025119	0.196700003	1	0.021855556	0.001060932	0.020794624	0.058802238	0.058802238	-0.197945701	0.078492044
7583	F56B3.3	3.849694645	WBGene00018929	F56B3.3	0.000129799	0.000391778	14.64469508	0.825009453	1	0.091667717	0.022668885	0.068998832	0.369588577	0.369588577	-0.524013536	0.197005059
3484	F56B3.4a.1	7.4018312	WBGene00004824	F56B3.4	5.62E-06	3.69E-05	20.61342101	0.541588992	1	0.060176555	0.001268683	0.058907871	0.047967073	0.058907871	-0.444769173	0.072627517
4247	F56C11.5a.1	4.957873791	WBGene00018957	F56C11.5	1.21E-05	6.53E-05	19.14412952	2.45540516	1	0.272822796	0.043199218	0.229623578	0.182137047	0.229623578	-0.953226335	0.176872666
12483	F56C11.5a.2	6.602718027	WBGene00018957	F56C11.5	0.001188281	0.002178753	10.50847797	0.187703401	1	0.020855933	0.002629689	0.018226244	0.066824427	0.066824427	-0.188133625	0.086576667
3133	F56C9.11.1	6.958621965	WBGene00018954	F56C9.11	3.90E-06	2.85E-05	21.31542279	0.696301152	1	0.077366795	0.000937374	0.07642942	0.056600993	0.07642942	-0.503452515	0.076884465
4017	F56C9.3.1	8.311189885	WBGene00018948	F56C9.3	9.80E-06	5.58E-05	19.55019423	0.512654687	1	0.056961632	0.000265471	0.056696161	0.038500381	0.056696161	-0.42195361	0.064136971
7839	F56D3.1.1	4.885796919	WBGene00018969	F56D3.1	0.000151878	0.000443448	14.34877958	63.48616831	1	7.054018701	1.137802924	5.916215777	0.191120765	5.916215777	4.410613303	0.861753852
8513	F56D3.1.2	3.485718327	WBGene00018969	F56D3.1	0.000216565	0.000582256	13.68160658	74.63675305	1	8.292972562	1.539218727	6.753753834	0.46020236	6.753753834	4.73163906	0.966067611
14878	F56D5.4	6.526831416	WBGene00014772	F56D5.4	0.003436439	0.005286545	8.559923182	0.405238334	1	0.045026482	0.0013401	0.043686382	0.069438053	0.069438053	-0.29230949	0.097884176
12147	F56D6.16	3.151517899	WBGene00219304	F56D6.16	0.00101947	0.001920937	10.79186796	0.854501288	1	0.094944588	0.047554072	0.047390515	0.560934555	0.560934555	0.374423626	0.268189215
10620	F56D6.17	4.223120875	WBGene00219307	F56D6.17	0.000546111	0.001176967	11.95123771	2.7476528	1	0.305294756	0.018034899	0.287259857	0.293847689	0.293847689	0.878356572	0.202345884
3587	F56F10.1.1	7.980781444	WBGene00018984	F56F10.1	6.29E-06	4.02E-05	20.39711798	0.554586342	1	0.061620705	0.001910513	0.059710191	0.041136032	0.059710191	0.445924563	0.070438151
4185	F56F11.4a.1	8.007433207	WBGene00018991	F56F11.4	1.13E-05	6.20E-05	19.27272703	1.00887681	1	0.112097423	0.000924466	0.111172957	0.040896949	0.111172957	-0.588091271	0.084925983
5790	F57A8.1.1	7.209703995	WBGene00010177	F57A8.1	4.32E-05	0.000170633	16.7268691	1.408399819	1	0.156488869	0.001086231	0.155402638	0.051224269	0.155402638	0.677833211	0.113963846
8699	F57A8.1.2	5.643001044	WBGene00010177	F57A8.1	0.000238457	0.000627407	13.50083474	2.041256594	1	0.226806288	0.020286701	0.206519587	0.116987332	0.206519587	0.780115702	0.161214969
3193	F57B10.8.1	6.830380129	WBGene00019005	F57B10.8	4.17E-06	2.99E-05	21.18327038	0.766021853	1	0.085113539	0.001103449	0.08401009	0.059914513	0.08401009	-0.526079264	0.079237067
14692	F57B9.1.1	5.878300657	WBGene00018996	F57B9.1	0.003139619	0.00489107	8.724501667	0.598655739	1	0.066517304	0.015841328	0.050675976	0.100600419	0.100600419	-0.353036295	0.124764553
16876	F57B9.1.2	5.520865569	WBGene00018996	F57B9.1	0.00939592	0.012743175	6.7459791	0.318835186	1	0.035426132	0.017517442	0.01790869	0.126536277	0.126536277	0.004150042	0.134582529
19203	F57B9.1.3	6.566815014	WBGene00018996	F57B9.1	0.041486842	0.049448047	4.156017434	0.259703961	1	0.028855996	0.004380766	0.024475229	0.068040907	0.068040907	-0.074293967	0.110883943
15093	F57C2.5a.1	7.809524931	WBGene00010197	F57C2.5	0.003804725	0.005769731	8.374737448	0.206238937	1	0.022915437	0.004901021	0.018014417	0.04280004	0.04280004	-0.195398063	0.07931643
10307	F57G9.6	2.483507282	WBGene00044041	F57G9.6	0.000484453	0.00107579	12.17457595	4.595073894	1	0.510563766	0.152602405	0.357961361	0.825767825	0.825767825	1.247747388	0.392976927
10680	F58A6.1.1	5.83751553	WBGene00019022	F58A6.1	0.000558676	0.001197282	11.90885937	1.463801314	1	0.16264459	0.011850088	0.150794502	0.103243602	0.150794502	0.640848925	0.147831484
8057	F58B3.4.1	8.056562279	WBGene00010231	F58B3.4	0.000170641	0.00048475	14.12955951	1.031907015	1	0.114656335	0.000375738	0.114280597	0.040468494	0.114280597	-0.560408737	0.111077031
16509	F58D12.2	1.898912323	WBGene00014778	F58D12.2	0.007808718	0.01082597	7.076826484	2.190357814	1	0.24337309	0.205641752	0.037731339	1.145022728	1.145022728	0.45159298	0.485079145
12659	F58F9.1a.1	1.888672846	WBGene00019055	F58F9.1	0.001286582	0.002326193	10.36167879	24.86970338	1	2.763300375	0.43670883	2.326591545	1.151485684	2.326591545	2.54567647	0.658351413
6823	F58G1.2a.1	7.546378946	WBGene00010264	F58G1.2	8.32E-05	0.000278964	15.48477653	0.341457154	1	0.037939684	0.000685785	0.037253899	0.045900688	0.045900688	-0.333056277	0.069754134
16851	F58G1.9	1.629858739	WBGene00010271	F58G1.9	0.009289948	0.012618143	6.766218291	2.224213692	1	0.247134855	0.298728505	-0.051593651	1.326140373	1.326140373	-0.52472001	0.557611563
18503	F58G11.3b	2.08479355	WBGene00010281	F58G11.3	0.024881506	0.030778139	5.032114303	21.41966322	1	2.37996258	1.538101968	0.841860612	1.033228523	1.033228523	1.926724402	0.86381824
15101	F58G6.9b.2	5.970695386	WBGene00044107	F58G6.9	0.003816081	0.005783886	8.369321353	2.084808288	1	0.231645365	0.00420518	0.227440185	0.094925337	0.227440185	0.692220136	0.210580922
15889	F58G6.9b.1	3.779447151	WBGene00044107	F58G6.9	0.005684678	0.008188742	7.647635533	1.375264337	1	0.152807149	0.091061151	0.061745998	0.385687255	0.385687255	-0.41515284	0.260584386
14134	F58H1.3a.1	6.69633741	WBGene00010286	F58H1.3	0.002400756	0.003887682	9.21473029	0.148149605	1	0.016461067	0.007459825	0.009001242	0.063817871	0.063817871	-0.143760897	0.095749637
7701	F59A7.8	6.460872811	WBGene00019095	F59A7.8	0.000139372	0.000414311	14.51060998	0.264079968	1	0.029342219	0.001526255	0.027815963	0.071842451	0.071842451	-0.291425433	0.086431247
8975	F59B2.11	2.959166715	WBGene00010313	F59B2.11	0.00027411	0.000699034	13.23950565	5.740930889	1	0.63788121	0.089649743	0.548231467	0.627811682	0.627811682	1.325608788	0.313239666
15538	F59B2.3.1	7.719608172	WBGene00010308	F59B2.3	0.004733714	0.006972921	7.978462072	0.088535669	1	0.009837297	0.000464993	0.009372304	0.043776211	0.043776211	-0.030457665	0.067806362
16772	F59C6.10	2.077546237	WBGene00014789	F59C6.10	0.008928715	0.012184619	6.83703036	2.701435017	1	0.300159446	0.180402255	0.119757191	1.037396274	1.037396274	-0.496619959	0.451556725
11409	F59E12.16c	6.665967865	WBGene00235270	F59E12.16	0.000754878	0.001514388	11.34901955	0.118537921	1	0.01317088	0.002515194	0.010655686	0.064767326	0.064767326	-0.14825492	0.085281313
14634	F59H6.2	3.834799798	WBGene00019133	F59H6.2	0.003049849	0.004770052	8.777404395	1.578581397	1	0.175397933	0.022051699	0.153346234	0.372949768	0.372949768	-0.528511219	0.209794081
8114	F59H6.3	4.697839919	WBGene00019134	F59H6.3	0.000176725	0.000498507	14.06366294	0.292046163	1	0.032449574	0.010662411	0.021787162	0.216639304	0.216639304	-0.267019204	0.142225788
1866	K10C2.4.1	8.604724053	WBGene00019620	fah-1	5.96E-07	7.31E-06	24.92504566	0.826294657	1	0.091810517	0.000327086	0.091483431	0.036726507	0.091483431	0.552855687	0.063489078
5159	K10C2.4.2	6.058508687	WBGene00019620	fah-1	2.63E-05	0.000116535	17.67047059	1.880310307	1	0.208923367	0.031288002	0.177635365	0.089936375	0.177635365	0.802285604	0.144556896
10523	ZK688.3.1	6.475025091	WBGene00022798	fahd-1	0.000525545	0.001143083	12.02277268	0.69745397	1	0.077494886	0.005745274	0.071749612	0.071315972	0.071749612	0.443421666	0.101463549
17930	ZK688.3.2	5.726352578	WBGene00022798	fahd-1	0.017657931	0.022540698	5.629771726	0.725309936	1	0.080589993	0.035213239	0.045376754	0.110871035	0.110871035	-0.305917428	0.156739633
15740	F02A9.3.1	10.94858125	WBGene00001386	far-2	0.00532075	0.00773706	7.76706264	0.163083159	1	0.018120351	4.79E-05	0.018072409	0.03905087	0.03905087	0.162734312	0.071582704
11709	F15B9.3b.1	4.164093574	WBGene00001389	far-5	0.000850949	0.001663238	11.12667767	0.816517875	1	0.090724208	0.006853755	0.083870453	0.304789215	0.304789215	0.374358086	0.161142798
495	Y71H10A.2.1	7.965669418	WBGene00022200	fard-1	7.56E-09	3.49E-07	33.38602322	5.000513406	1	0.555612601	0.000588524	0.555024077	0.04127378	0.555024077	1.389415748	0.093360352
14108	Y71H10A.2.5	1.965383424	WBGene00022200	fard-1	0.002362145	0.003832207	9.244416666	33.08029321	1	3.675588134	1.357754545	2.317833589	1.103854637	2.317833589	2.859250613	0.82937427
14879	Y71H10A.2.4	1.549875159	WBGene00022200	fard-1	0.003438054	0.005288673	8.55906813	36.13717823	1	4.015242026	1.221948721	2.793293305	1.38474173	2.793293305	2.901944988	0.868445924
15318	Y71H10A.2.2	3.577384951	WBGene00022200	fard-1	0.004251229	0.006352144	8.173265829	22.91480315	1	2.546089239	0.938062933	1.608026306	0.435641258	1.608026306	2.278046935	0.705019806
7035	T08B2.9b.1	7.737764319	WBGene00001497	fars-1	9.39E-05	0.000305596	15.2549545	0.878901052	1	0.097655672	0.004757149	0.092898524	0.043572725	0.092898524	-0.525774855	0.096902801
7568	T08B2.9a.2	7.719806164	WBGene00001497	fars-1	0.000129024	0.00039021	14.6559829	0.265472497	1	0.029496944	0.003316474	0.02618047	0.043773974	0.043773974	-0.299553001	0.075750301
8889	T08B2.9b.2	7.39315938	WBGene00001497	fars-1	0.000263924	0.00067957	13.3104995	1.898607728	1	0.210956414	0.020156775	0.190799639	0.048100755	0.190799639	-0.749889973	0.156966604
1295	W02A2.1a.1	10.53310085	WBGene00001394	fat-2	1.70E-07	3.01E-06	27.34463469	2.542902798	1	0.282544755	2.92E-05	0.28251554	0.036441725	0.28251554	0.975849424	0.090054858
177	T13F2.1a.1	9.518270596	WBGene00001396	fat-4	6.27E-10	7.88E-08	38.23638548	3.252741086	1	0.361415676	8.27E-05	0.361333008	0.034207988	0.361333008	1.128871839	0.062780806
14364	T13F2.1c.3	2.288623076	WBGene00001396	fat-4	0.00267591	0.00426387	9.016242164	7.267646118	1	0.807516235	0.182387054	0.625129181	0.921992338	0.921992338	1.319349156	0.427990586
3023	VZK822L.1a.1	8.957035182	WBGene00001398	fat-6	3.44E-06	2.60E-05	21.5563496	1.390079098	1	0.154453233	0.001057288	0.153395945	0.035239514	0.153395945	0.701970012	0.088930972
4467	VZK822L.1a.2	9.26765275	WBGene00001398	fat-6	1.45E-05	7.45E-05	18.79785757	1.612267133	1	0.179140793	0.00063459	0.178506203	0.034471279	0.178506203	0.740414905	0.109938973
15648	VZK822L.1c.1	3.415981944	WBGene00001398	fat-6	0.005046031	0.007380724	7.862867123	9.162799713	1	1.018088857	0.211656238	0.80643262	0.479731735	0.80643262	1.423012293	0.452790777
10462	K07A3.1a.1	8.749173104	WBGene00001404	fbp-1	0.000512022	0.001120164	12.07136506	0.029474613	1	0.003274957	0.000195337	0.00307962	0.036035145	0.036035145	-0.069808454	0.06281119
13286	K07A3.1b	5.886000896	WBGene00001404	fbp-1	0.001671655	0.002879786	9.879113241	0.177506769	1	0.019722974	0.004348531	0.015374443	0.100110841	0.100110841	0.117653588	0.104551727
15920	K07A3.1a.2	5.987848126	WBGene00001404	fbp-1	0.005759831	0.008280842	7.62394645	0.183965638	1	0.020440626	0.01603499	0.004405637	0.093919784	0.093919784	-0.045863866	0.122952456
17699	T12B5.3.1	1.224496503	WBGene00020450	fbxa-10	0.015464971	0.019998997	5.862709346	37.63538711	1	4.181709679	0.855540407	3.326169272	1.647931863	3.326169272	2.612601227	1.014178835
18604	T12B5.3.2	3.412207952	WBGene00020450	fbxa-10	0.026582688	0.032703965	4.917712721	1.664881602	1	0.184986845	0.519953545	-0.3349667	0.480810023	0.480810023	0.554186266	0.500532805
7036	F08A8.7.1	7.264761872	WBGene00008569	fbxa-101	9.40E-05	0.000305688	15.25385044	0.467565421	1	0.051951713	0.000619051	0.051332663	0.050224297	0.051332663	-0.384088813	0.072160046
13270	Y51A2A.9	3.355192421	WBGene00014907	fbxa-117	0.001658023	0.002859746	9.894180192	0.620210202	1	0.068912245	0.033354737	0.035557508	0.49737353	0.49737353	0.036524493	0.240732857
6019	Y18D10A.18	4.428716085	WBGene00012485	fbxa-121	5.00E-05	0.000190328	16.44635842	1.116532893	1	0.12405921	0.012086347	0.111972864	0.258270701	0.258270701	-0.616740479	0.154676463
6689	Y53C10A.13	5.041029079	WBGene00014917	fbxa-122	7.68E-05	0.000262922	15.63452636	0.557237693	1	0.061915299	0.006419304	0.055495995	0.172326047	0.172326047	-0.429274938	0.126826105
3764	Y53C10A.14	6.09728338	WBGene00014918	fbxa-123	7.59E-06	4.62E-05	20.03739817	0.836129628	1	0.092903292	0.002076352	0.09082694	0.087859197	0.09082694	-0.553581192	0.095088418
11476	Y53C10A.7	5.304410579	WBGene00014916	fbxa-124	0.000773975	0.001543634	11.30262688	0.886373209	1	0.098485912	0.004706899	0.093779013	0.145107278	0.145107278	-0.478377459	0.12535165
6258	F59A1.8	5.101000778	WBGene00010294	fbxa-129	5.83E-05	0.000213206	16.15727084	1.571076776	1	0.174564086	0.007157287	0.167406799	0.165616568	0.167406799	-0.712273865	0.126706389
18037	Y22D7AR.11.2	4.253838887	WBGene00021264	fbxa-13	0.018662997	0.02368249	5.532820492	0.920698846	1	0.102299872	0.048507121	0.053792751	0.288296326	0.288296326	0.047364338	0.213903062
3967	F54D10.6	5.072947108	WBGene00018807	fbxa-146	9.36E-06	5.40E-05	19.6373937	1.803027456	1	0.200336384	0.007126214	0.19321017	0.168717092	0.19321017	0.79656218	0.127248183
8688	Y38H6C.10	4.533676141	WBGene00012623	fbxa-149	0.000237037	0.000624459	13.51204695	1.060712084	1	0.117856898	0.01135767	0.106499228	0.241347981	0.241347981	-0.543030787	0.149261653
1124	C06H5.1.1	6.798950819	WBGene00007392	fbxa-156	1.03E-07	2.10E-06	28.31087844	4.883546016	1	0.542616224	0.003407901	0.539208323	0.060788483	0.539208323	1.356575317	0.118912687
6550	C06H5.1.2	4.746734353	WBGene00007392	fbxa-156	7.03E-05	0.000245547	15.8035716	14.7035648	1	1.633729422	0.588944728	1.044784694	0.209711919	1.044784694	2.277746791	0.501105084
4858	C08E3.4	3.65787	WBGene00015596	fbxa-161	2.05E-05	9.65E-05	18.14536914	4.98460742	1	0.553845269	0.030422901	0.523422368	0.41507359	0.523422368	1.301806335	0.216626236
7938	C31C9.4	4.802533037	WBGene00007838	fbxa-168	0.000159871	0.000460964	14.25222868	0.906741789	1	0.100749088	0.008344301	0.092404787	0.20205379	0.20205379	-0.515707802	0.135693681
1917	C38D9.12	3.491322071	WBGene00045293	fbxa-175	6.62E-07	7.91E-06	24.72298286	8.333589218	1	0.925954358	0.038292456	0.887661902	0.458665185	0.887661902	1.774940768	0.234896411
12478	F17A9.1	2.700189448	WBGene00017533	fbxa-178	0.001186761	0.002176838	10.51084273	0.657985826	1	0.073109536	0.069372993	0.003736543	0.729461138	0.729461138	-0.339194209	0.324621957
371	F31E9.1	4.665081665	WBGene00009295	fbxa-180	3.13E-09	1.93E-07	35.10147344	10.01797239	1	1.113108044	0.012539678	1.100568365	0.221392786	1.100568365	1.978788854	0.145919103
14798	F47H4.7a	2.712833352	WBGene00009838	fbxa-187	0.003292867	0.005093062	8.637645815	18.83757858	1	2.093064287	0.519434833	1.573629454	0.724169071	1.573629454	2.101062193	0.624556752
5681	F57G4.4	4.887158767	WBGene00010209	fbxa-191	3.98E-05	0.000160524	16.87883538	0.575533468	1	0.063948163	0.00858248	0.055365683	0.190946888	0.190946888	-0.461605259	0.133769536
10738	F59A1.9	5.524265471	WBGene00010295	fbxa-193	0.000571277	0.001217749	11.86731532	0.370630464	1	0.041181163	0.004041233	0.03713993	0.126261403	0.126261403	-0.289041306	0.112713492
8261	T06C12.5	5.351690459	WBGene00011514	fbxa-198	0.000190303	0.000527264	13.92448597	0.456298217	1	0.050699802	0.004194051	0.046505751	0.140826926	0.140826926	-0.363305618	0.116728552
5152	T07D3.1	4.704290382	WBGene00020304	fbxa-200	2.61E-05	0.00011603	17.68132474	1.534944934	1	0.170549437	0.012125166	0.158424271	0.215713873	0.215713873	-0.730778547	0.144061572
12959	W05F2.5	5.49606146	WBGene00021037	fbxa-203	0.001470429	0.00259705	10.11530808	0.556471974	1	0.061830219	0.004301022	0.057529198	0.128556764	0.128556764	-0.342022539	0.114896351
11017	Y102A5C.3	5.408583008	WBGene00013612	fbxa-207	0.000643545	0.001336976	11.6456011	0.351142949	1	0.039015883	0.004156774	0.03485911	0.135887652	0.135887652	-0.26629505	0.115469761
10467	Y37H2A.8	5.365973418	WBGene00012568	fbxa-212	0.000512544	0.001120822	12.06946459	0.631441428	1	0.070160159	0.004306151	0.065854008	0.139569182	0.139569182	-0.40105511	0.116623656
10499	Y47H9C.11	5.404739343	WBGene00012954	fbxa-217	0.000520463	0.001134618	12.04088324	0.394671947	1	0.043852439	0.004689878	0.039162561	0.136216804	0.136216804	-0.300003655	0.116470491
16251	Y49E10.17c	2.77626102	WBGene00013036	fbxa-218	0.006815959	0.009599636	7.320838752	0.538687891	1	0.05985421	0.240863527	-0.181009317	0.698144981	0.698144981	0.083104414	0.41121463
3303	ZC47.9	5.267623765	WBGene00013841	fbxa-33	4.64E-06	3.22E-05	20.98033092	5.321801095	1	0.591311233	0.006952498	0.584358734	0.148563002	0.584358734	-1.368259983	0.179089732
2543	ZC47.10	4.192807001	WBGene00013842	fbxa-34	1.83E-06	1.65E-05	22.76703711	6.899122923	1	0.766569214	0.019574176	0.746995037	0.299421267	0.746995037	-1.57525881	0.186483528
2106	C29F9.10	3.2945698	WBGene00016224	fbxa-57	9.24E-07	1.00E-05	24.08002696	10.47625365	1	1.164028183	0.07671467	1.087313513	0.515558929	1.087313513	1.992569633	0.278579375
6686	T20H9.5	0.698711876	WBGene00020641	fbxa-68	7.68E-05	0.000262887	15.63568444	19.80755431	1	2.200839368	0.072078188	2.12876118	2.169510641	2.169510641	2.783718114	0.660710367
13383	T12B5.12	2.79065227	WBGene00020458	fbxa-70	0.001734354	0.002966479	9.811379496	1.616120653	1	0.179568961	0.066145275	0.113423687	0.692360253	0.692360253	0.5419711	0.31356458
1143	Y22D7AR.9.1	6.54875392	WBGene00021262	fbxa-74	1.10E-07	2.21E-06	28.18207143	6.839950143	1	0.75999446	0.00665051	0.753343951	0.06866644	0.753343951	-1.604832184	0.141639383
3057	Y22D7AR.9.3	5.224721813	WBGene00021262	fbxa-74	3.55E-06	2.66E-05	21.49269298	6.705225666	1	0.745025074	0.055788493	0.689236581	0.152733221	0.689236581	-1.541087792	0.195939622
7029	F44G3.13	4.039892816	WBGene00044660	fbxa-87	9.35E-05	0.000304535	15.26313819	6.15973287	1	0.684414763	0.025888093	0.65852667	0.329033796	0.65852667	1.392063433	0.256430435
8424	W09G3.5	4.781022254	WBGene00012368	fbxa-93	0.000206312	0.000560563	13.77270585	0.460013227	1	0.051112581	0.009478932	0.041633649	0.204974669	0.204974669	-0.344630845	0.137972357
12957	C18B12.5	3.753431066	WBGene00007667	fbxa-97	0.001467217	0.002591777	10.11933836	0.772507212	1	0.085834135	0.025880142	0.059953993	0.391810402	0.391810402	-0.280510585	0.206163789
8920	F36H5.11	1.89280778	WBGene00018109	fbxb-12	0.000268614	0.000689242	13.27747461	15.39842118	1	1.710935687	0.152165832	1.558769854	1.148871857	1.558769854	-2.142146024	0.463351489
13822	M117.5	2.482476116	WBGene00010921	fbxb-4	0.002082781	0.0034489	9.475112554	2.584623053	1	0.287180339	0.103323998	0.183856341	0.826252321	0.826252321	-0.754029108	0.367153362
9954	E04A4.2	2.421879502	WBGene00017117	fbxb-80	0.000419633	0.000964894	12.44268226	10.15432763	1	1.128258625	0.164535541	0.963723084	0.855176024	0.963723084	-1.722494787	0.405260678
4804	T17A3.7.1	4.006452476	WBGene00020544	fbxb-84	1.95E-05	9.27E-05	18.24052378	2.745123868	1	0.305013763	0.02890513	0.276108633	0.335855452	0.335855452	-0.99630434	0.194457732
15192	Y63D3A.11	2.191733278	WBGene00013410	fbxb-94	0.004002936	0.006030754	8.282482503	5.890571812	1	0.654507979	0.184985981	0.469521998	0.973454773	0.973454773	-1.133939095	0.440044427
9668	C32B5.11	2.033600647	WBGene00016304	fbxc-41	0.000375992	0.000890487	12.64788129	18.36263193	1	2.040292437	0.109066503	1.931225934	1.062993574	1.931225934	2.303931034	0.504598177
12757	Y37H2A.9	5.005147531	WBGene00012569	fbxc-46	0.001343103	0.002409731	10.28232894	0.736692849	1	0.081854761	0.007324055	0.074530706	0.176486908	0.176486908	-0.391863047	0.132815893
10538	M02B7.1.1	5.539882797	WBGene00019723	fbxc-47	0.000529104	0.001149186	12.01019325	0.411826003	1	0.045758445	0.008905809	0.036852636	0.125005279	0.125005279	-0.32436531	0.12070059
18069	M02B7.1.2	5.744661504	WBGene00019723	fbxc-47	0.019012632	0.024083298	5.500353331	0.503494536	1	0.055943837	0.006191995	0.049751842	0.109572646	0.109572646	-0.230311524	0.136177465
10528	C32B5.12	3.739786039	WBGene00016305	fbxc-57	0.000526531	0.001144685	12.01927667	0.584070416	1	0.064896713	0.020721454	0.044175259	0.39505735	0.39505735	-0.305578123	0.201986824
5321	C02F5.7a.2	5.659425843	WBGene00015350	fbxl-1	2.96E-05	0.000127401	17.44249053	2.124984624	1	0.236109403	0.019871235	0.216238168	0.11575576	0.216238168	0.839161913	0.135319678
8760	C02F5.7b.3	7.201454539	WBGene00015350	fbxl-1	0.000246708	0.000644594	13.4370165	1.786306063	1	0.198478451	0.017227784	0.181250667	0.051379078	0.181250667	0.728975047	0.151293509
9625	C02F5.7b.1	6.515609998	WBGene00015350	fbxl-1	0.00036739	0.000873643	12.69115328	1.679921294	1	0.186657922	0.052682497	0.133975425	0.069838291	0.133975425	0.706975563	0.166640492
18207	C02F5.7b.2	6.353615825	WBGene00015350	fbxl-1	0.020513255	0.025787191	5.367679077	0.253499177	1	0.028166575	0.008304473	0.019862102	0.076025032	0.076025032	-0.07517726	0.109400669
7805	K07G5.6.1	7.638595119	WBGene00010645	fecl-1	0.000149322	0.000437884	14.38073697	0.467795939	1	0.051977327	0.000556071	0.051421256	0.044726691	0.051421256	-0.378790548	0.073854669
11034	T19C3.8.1	8.483608482	WBGene00001412	fem-2	0.000647538	0.001343198	11.63409701	0.284518915	1	0.031613213	0.000481533	0.03113168	0.037397025	0.037397025	-0.278827553	0.067140489
15996	C01F6.4b	5.048014511	WBGene00001413	fem-3	0.005994096	0.008576448	7.552076615	1.006668131	1	0.111852015	0.024021168	0.087830847	0.171528791	0.171528791	-0.42612469	0.166239662
2619	T01C3.7.2	9.663960559	WBGene00001423	fib-1	2.08E-06	1.81E-05	22.52307225	0.967773887	1	0.107530432	9.75E-05	0.107432938	0.034199721	0.107432938	-0.589168934	0.070701417
8317	F32D1.1a.1	7.437416909	WBGene00017981	figl-1	0.000195733	0.000538649	13.87160529	0.266064995	1	0.029562777	0.000615038	0.02894774	0.047430523	0.047430523	-0.283932311	0.0704814
4493	F32D1.9b.1	8.26167696	WBGene00017988	fipp-1	1.49E-05	7.61E-05	18.74535711	0.618238441	1	0.06869316	0.000533133	0.068160027	0.038850677	0.068160027	-0.458282165	0.068257631
10581	F32D1.9a.1	7.256861137	WBGene00017988	fipp-1	0.00053728	0.00116237	11.98161337	0.164817942	1	0.018313105	0.002701448	0.015611657	0.050364315	0.050364315	-0.209046683	0.077795925
1904	ZK265.9.1	7.597772991	WBGene00044094	fitm-2	6.44E-07	7.75E-06	24.77667179	0.872992443	1	0.09699916	0.000488782	0.096510378	0.045233652	0.096510378	-0.569455147	0.068776127
11230	F36H1.1a.1	7.667887529	WBGene00001426	fkb-1	0.000698781	0.001424193	11.49248712	0.081543057	1	0.00906034	0.000534509	0.00852583	0.044374748	0.044374748	-0.122187	0.068379732
11520	F36H1.1a.2	7.925972102	WBGene00001426	fkb-1	0.000785168	0.001559601	11.275971	0.125615781	1	0.013957309	0.000401056	0.013556253	0.041643496	0.041643496	-0.166451898	0.066314216
16557	C05C8.3.1	5.441157142	WBGene00001428	fkb-3	0.007973983	0.011023043	7.039308036	0.32182358	1	0.035758176	0.019402044	0.016356131	0.133121498	0.133121498	0.040449842	0.138818021
13665	C50F2.6a.1	4.778340701	WBGene00001430	fkb-5	0.00194927	0.003264903	9.596703255	0.545935019	1	0.060659447	0.018966694	0.041692752	0.205341552	0.205341552	-0.263662791	0.151172308
15483	C50F2.6a.2	6.218767316	WBGene00001430	fkb-5	0.004617141	0.006824924	8.023611552	0.618483858	1	0.068720429	0.002706823	0.066013606	0.08184828	0.08184828	-0.366248094	0.118983127
2654	F31D4.3.1	9.229617094	WBGene00001431	fkb-6	2.19E-06	1.89E-05	22.4235875	0.632385698	1	0.070265078	0.000106027	0.070159051	0.034538866	0.070159051	-0.47775802	0.062388217
18219	C25A1.2.1	1.135542931	WBGene00001442	fkh-10	0.020673124	0.025971044	5.35414032	34.02718229	1	3.780798032	0.559886394	3.220911638	1.72732195	3.220911638	2.404817702	0.989174197
5698	F26D12.1h.1	5.835190765	WBGene00001439	fkh-7	4.04E-05	0.000162386	16.85103264	4.277551217	1	0.475283469	0.116322415	0.358961053	0.103396795	0.358961053	1.210810349	0.23658836
14687	F26D12.1c	2.760256521	WBGene00001439	fkh-7	0.003134771	0.00488518	8.727318838	4.915538983	1	0.546170998	0.215087969	0.331083029	0.704629923	0.704629923	1.083609458	0.399733901
15429	F26D12.1d	1.856563096	WBGene00001439	fkh-7	0.004485902	0.006654567	8.075851702	18.27964025	1	2.031071139	0.693957772	1.337113367	1.171966033	1.337113367	2.048347646	0.660409601
16897	F26D12.1m.1	5.072392323	WBGene00001439	fkh-7	0.009500247	0.012868654	6.726281182	7.034961941	1	0.781662438	0.937816416	-0.156153979	0.168779081	0.168779081	1.565323151	0.623274567
17673	F26D12.1b.1	6.573057419	WBGene00001439	fkh-7	0.0151817	0.01966156	5.895258581	0.410902883	1	0.045655876	0.01460188	0.031053996	0.067826829	0.067826829	0.236966954	0.116301234
11313	F40H3.4b.2	1.728651976	WBGene00001440	fkh-8	0.000725552	0.001467777	11.4226236	40.287102	1	4.476344666	1.605160895	2.871183772	1.256843066	2.871183772	3.419109529	0.904680173
19034	F40H3.4b.1	3.814882869	WBGene00001440	fkh-8	0.036890016	0.044359498	4.355482145	1.908295002	1	0.212032778	0.670055745	-0.458022967	0.377487942	0.377487942	0.71298119	0.546454285
10339	R53.1a.2	7.191091069	WBGene00011271	flad-1	0.000489203	0.001082886	12.15637715	0.051383764	1	0.005709307	0.001191839	0.004517469	0.051575452	0.051575452	-0.092319664	0.074535226
10340	R53.1b.2	7.191091069	WBGene00011271	flad-1	0.000489203	0.001082886	12.15637715	0.051383764	1	0.005709307	0.001191839	0.004517469	0.051575452	0.051575452	-0.092319664	0.074535226
13255	R53.1a.1	5.550442987	WBGene00011271	flad-1	0.001645468	0.002841089	9.908168081	0.550966344	1	0.061218483	0.028570221	0.032648262	0.124162006	0.124162006	-0.36965388	0.149595439
13256	R53.1b.1	5.550442987	WBGene00011271	flad-1	0.001645468	0.002841089	9.908168081	0.550966344	1	0.061218483	0.028570221	0.032648262	0.124162006	0.124162006	-0.36965388	0.149595439
1106	Y66H1B.2c.2	8.71142511	WBGene00022048	fln-1	9.50E-08	1.97E-06	28.47305531	1.220895711	1	0.135655079	0.003387119	0.13226796	0.036204656	0.13226796	0.683993326	0.072313996
4941	Y66H1B.2c.3	7.047968087	WBGene00022048	fln-1	2.21E-05	0.000102511	17.99687056	2.121538316	1	0.23572648	0.036809643	0.198916836	0.054524233	0.198916836	0.847743732	0.141669605
18657	Y66H1B.2c.1	8.671313584	WBGene00022048	fln-1	0.027811521	0.034118566	4.839713158	0.137380161	1	0.015264462	0.003203024	0.012061438	0.036393387	0.036393387	-0.072859366	0.078774661
8846	C23F12.1g.2	7.721791132	WBGene00016006	fln-2	0.000259112	0.0006704	13.34500743	1.480291988	1	0.164476888	0.003862694	0.160614193	0.043751568	0.160614193	0.662545428	0.1383611
14413	C23F12.1m.2	7.718079753	WBGene00016006	fln-2	0.00274062	0.004352135	8.972575239	3.114450028	1	0.346050003	0.059876062	0.286173941	0.043793495	0.286173941	0.864201736	0.249733701
16395	C23F12.1l.2	4.922017221	WBGene00016006	fln-2	0.00736921	0.010288173	7.180696441	44.81528214	1	4.979475793	0.403002051	4.576473742	0.186550471	4.576473742	3.055776515	1.036119126
18982	C23F12.1b	5.166509393	WBGene00016006	fln-2	0.035380084	0.042660381	4.426737038	1.938898826	1	0.215433203	0.104752871	0.110680331	0.158635352	0.158635352	0.517378417	0.251962076
5626	Y37D8A.15.2	4.139937957	WBGene00001457	flp-14	3.82E-05	0.000155532	16.95727081	8.360971227	1	0.928996803	0.054409492	0.874587311	0.309372839	0.874587311	1.655784561	0.274491798
16353	Y37D8A.15.1	3.339410982	WBGene00001457	flp-14	0.007217987	0.010102445	7.217905846	8.24156126	1	0.915729029	0.39183375	0.523895279	0.502049942	0.523895279	1.316913988	0.449369598
3126	Y48D7A.2.2	4.698447377	WBGene00001461	flp-18	3.87E-06	2.84E-05	21.32620207	3.763350958	1	0.418150106	0.034369686	0.383780421	0.216552005	0.383780421	1.165384254	0.172352685
7038	Y48D7A.2.1	4.176781008	WBGene00001461	flp-18	9.41E-05	0.00030594	15.25095248	6.202798824	1	0.689199869	0.15380738	0.535392489	0.302406593	0.535392489	1.417825651	0.290730718
6391	F39H2.1.1	5.504566255	WBGene00009562	flp-22	6.40E-05	0.000229352	15.97921463	2.420248887	1	0.268916543	0.00987666	0.259039883	0.127861001	0.259039883	0.880732187	0.155084803
7272	F39H2.1.2	5.123496357	WBGene00009562	flp-22	0.000109518	0.000344697	14.96510792	1.292010424	1	0.143556714	0.016352168	0.127204546	0.163178467	0.163178467	0.643914682	0.140052388
1525	C24A1.1.1	5.127433027	WBGene00016028	flp-24	3.03E-07	4.56E-06	26.22903523	3.020274651	1	0.335586072	0.00931652	0.326269552	0.162756198	0.326269552	1.071582843	0.129537667
16757	C24A1.1.2	2.626908916	WBGene00016028	flp-24	0.008875594	0.012122969	6.847690368	16.37152211	1	1.819058012	0.285717274	1.533340738	0.760829885	1.533340738	1.817953395	0.636754888
377	C03G5.7.2	4.188790438	WBGene00001448	flp-5	3.24E-09	1.97E-07	35.03277385	12.70093052	1	1.411214502	0.032132023	1.379082478	0.300166941	1.379082478	2.241357451	0.188797855
9126	F31F6.4b.1	3.396528541	WBGene00001451	flp-8	0.000292272	0.000732983	13.11927901	3.973503776	1	0.44150042	0.136409675	0.305090745	0.485313755	0.485313755	1.154865988	0.31252364
9479	F02D10.5.1	4.80151763	WBGene00001465	flr-1	0.000345414	0.000833974	12.80651978	12.86169676	1	1.429077418	0.781730952	0.647346466	0.202190781	0.647346466	2.13761303	0.572516649
1277	K08C7.2.2	7.161176264	WBGene00001476	fmo-1	1.63E-07	2.93E-06	27.42510672	6.104151177	1	0.67823902	0.003267095	0.674971925	0.052154471	0.674971925	1.512338865	0.138965655
11622	K08C7.2.1	5.065579575	WBGene00001476	fmo-1	0.000817549	0.001609969	11.20096324	6.662690697	1	0.740298966	0.337982975	0.402315991	0.169542438	0.402315991	1.402640769	0.385454067
15877	K08C7.2.4	2.698162578	WBGene00001476	fmo-1	0.005662202	0.00816253	7.654782313	38.0804833	1	4.231164811	0.771248669	3.459916142	0.73031274	3.459916142	2.876177869	0.932724114
9269	F23B12.6.2	7.574451204	WBGene00006465	fntb-1	0.000312916	0.000772645	12.99145203	0.259190462	1	0.02879894	0.0029685	0.025830441	0.045532256	0.045532256	-0.278764001	0.075811592
9404	F23B12.6.1	7.022340253	WBGene00006465	fntb-1	0.000332295	0.00080876	12.87896847	0.41965911	1	0.04662879	0.008838472	0.037790318	0.055100957	0.055100957	-0.361004172	0.094522655
4629	K01B6.1.1	5.236779524	WBGene00010453	fozi-1	1.67E-05	8.26E-05	18.53208715	10.68394469	1	1.187104965	0.261114025	0.925990941	0.151545853	0.925990941	1.936392285	0.341980762
7133	K01B6.1.2	5.365420373	WBGene00010453	fozi-1	9.98E-05	0.00032026	15.14032509	12.41119958	1	1.379022176	0.619197549	0.759824627	0.139617579	0.759824627	2.145126771	0.509470631
11819	Y37E3.16.1	7.164162833	WBGene00021354	fpn-1.1	0.000889533	0.001722748	11.04444653	0.213587323	1	0.023731925	0.001208525	0.0225234	0.052095811	0.052095811	0.223625076	0.074893094
18464	T04B2.2b	2.231929837	WBGene00001487	frk-1	0.02417688	0.029969694	5.081898693	4.277979148	1	0.475331016	0.639600416	-0.1642694	0.951802563	0.951802563	0.774408443	0.609495807
17235	F25H9.5a.1	7.742883247	WBGene00001496	frm-10	0.011434531	0.015185004	6.396504126	0.656654282	1	0.072961587	0.008258821	0.064702765	0.043515955	0.064702765	-0.355746793	0.130434817
18564	F25H9.5a.2	7.860143555	WBGene00001496	frm-10	0.025827016	0.031841032	4.967562732	1.833592432	1	0.203732492	0.008481572	0.195250921	0.042283379	0.195250921	-0.543144558	0.234102265
9059	T04C9.6a.1	6.301903668	WBGene00001489	frm-2	0.000284662	0.000719212	13.16871607	1.248838256	1	0.138759806	0.010135459	0.128624347	0.078165996	0.128624347	0.606657314	0.12820989
9496	T04C9.6a.2	5.622087649	WBGene00001489	frm-2	0.000347427	0.000837335	12.79564728	1.324038171	1	0.147115352	0.046450915	0.100664438	0.118573864	0.118573864	0.656077666	0.170718321
6175	C56A3.3c.2	3.907975282	WBGene00008342	frpr-5	5.51E-05	0.00020422	16.26413486	1.84208251	1	0.204675834	0.028136053	0.176539782	0.356701383	0.356701383	0.808706916	0.199097632
9747	C54F6.14.1	5.376202844	WBGene00001500	ftn-1	0.000387713	0.000910433	12.5904949	75.28544742	1	8.365049714	1.189562698	7.175487016	0.138678222	7.175487016	4.659908911	1.024660182
14424	C54F6.14.2	4.234535334	WBGene00001500	ftn-1	0.002757529	0.004375647	8.961337531	70.15057087	1	7.794507874	0.994409737	6.800098137	0.291773604	6.800098137	4.099934146	1.185894617
627	D1037.3.1	8.610801146	WBGene00001501	ftn-2	1.59E-08	5.82E-07	31.93428637	4.435856703	1	0.492872967	0.00308053	0.489792437	0.036695072	0.489792437	1.304922577	0.094551408
4565	D1037.3.2	8.903454256	WBGene00001501	ftn-2	1.60E-05	8.03E-05	18.61170167	1.247205066	1	0.138578341	0.001235961	0.137342379	0.035422581	0.137342379	0.650136783	0.09759879
600	F52D10.3a.1	9.380402455	WBGene00001502	ftt-2	1.40E-08	5.33E-07	32.18452778	1.361065324	1	0.15122948	0.000329285	0.150900196	0.034313804	0.150900196	0.727013925	0.063289514
4748	F52D10.3a.2	8.519348916	WBGene00001502	ftt-2	1.86E-05	8.95E-05	18.33011732	0.861930634	1	0.09577007	0.001643613	0.094126458	0.037190367	0.094126458	0.539077276	0.082286044
18815	C12D8.1c.1	6.7213502	WBGene00007534	fubl-1	0.031135917	0.037876102	4.645453089	0.569572062	1	0.063285785	0.010976936	0.052308849	0.06305422	0.06305422	0.288872386	0.134341714
10147	C27H5.3a.2	7.565538734	WBGene00016173	fust-1	0.000453118	0.001021972	12.29934055	0.439906236	1	0.048878471	0.017340996	0.031537475	0.045648146	0.045648146	-0.383327642	0.107267169
14633	C27H5.3b.3	5.02083853	WBGene00016173	fust-1	0.00304944	0.004769739	8.777648606	0.361282863	1	0.04014254	0.023228622	0.016913918	0.174653828	0.174653828	0.14070728	0.151402182
18470	C27H5.3a.1	8.282201637	WBGene00016173	fust-1	0.024304298	0.030117855	5.072785538	0.618387645	1	0.068709738	0.004401747	0.064307992	0.038703618	0.064307992	-0.317867674	0.135238308
2717	K08F8.3.1	5.84900052	WBGene00001505	fut-1	2.38E-06	2.00E-05	22.26431421	6.725622109	1	0.747291345	0.045278509	0.702012836	0.102490782	0.702012836	1.550823477	0.188810549
4935	F59E12.13.1	7.839178683	WBGene00006402	fut-3	2.21E-05	0.000102284	18.00285602	0.463954095	1	0.051550455	0.004783947	0.046766508	0.042494656	0.046766508	-0.408689962	0.078862285
19080	F59E12.13.3	5.252184253	WBGene00006402	fut-3	0.037949832	0.045525907	4.307269301	0.928226972	1	0.10313633	0.146433595	-0.043297265	0.150046335	0.150046335	-0.301003204	0.26646476
18807	C10F3.6.1	4.628452653	WBGene00001508	fut-8	0.031008994	0.03773775	4.652464641	35.80372572	1	3.978191747	0.717686797	3.26050495	0.226813567	3.26050495	2.342305798	1.050898059
18964	C10F3.6.2	4.575289625	WBGene00001508	fut-8	0.034974522	0.042211393	4.446418575	8.795632975	1	0.977292553	1.291137828	-0.313845276	0.234877086	0.234877086	1.448593319	0.73054396
15752	C10A4.5.2	1.555906853	WBGene00015666	gad-2	0.00535315	0.007778244	7.756097582	23.46225396	1	2.606917107	0.490844796	2.116072311	1.380242616	2.116072311	2.267165465	0.728428303
6798	F58D2.1	2.496630625	WBGene00010240	gadr-1	8.20E-05	0.000276193	15.51086376	7.973973996	1	0.885997111	0.145104161	0.74089295	0.819624057	0.819624057	-1.691768503	0.387805376
4024	F47G4.2.2	6.201249785	WBGene00009823	gadr-6	9.89E-06	5.63E-05	19.53166549	1.070327897	1	0.118925322	0.01086145	0.108063871	0.082668704	0.108063871	-0.624558261	0.110104549
5926	ZK899.8i.2	7.064695934	WBGene00001516	gap-2	4.74E-05	0.000183136	16.54849336	1.44823328	1	0.160914809	0.008858729	0.15205608	0.05415591	0.15205608	-0.685951696	0.116599519
17318	ZK899.8i.1	4.041320902	WBGene00001516	gap-2	0.012078804	0.015963718	6.299265083	59.97237849	1	6.66359761	0.190288889	6.473308721	0.328745309	6.473308721	3.381849142	1.252599686
13907	Y40H4A.1a.1	2.826344663	WBGene00001519	gar-3	0.002163565	0.003560773	9.405322477	55.3603272	1	6.151147467	0.752590623	5.398556843	0.678201681	5.398556843	3.694726544	1.030359564
18107	Y81G3A.3b.3	7.340254723	WBGene00013591	gcn-2	0.01929615	0.024391135	5.474475526	0.523885517	1	0.058209502	0.004867233	0.053342269	0.0489422	0.053342269	-0.300797951	0.122001434
11104	F52A8.5.3	3.129729326	WBGene00009918	gcsh-2	0.000666101	0.001373066	11.58153043	48.23656456	1	5.359618284	2.053516417	3.306101867	0.56816367	3.306101867	3.703154437	0.935570069
12794	F52A8.5.1	6.151524889	WBGene00009918	gcsh-2	0.001368163	0.002447594	10.24822333	0.385258322	1	0.04280648	0.005673235	0.037133245	0.085082461	0.085082461	-0.293284389	0.101244044
18957	F52A8.5.2	6.507044345	WBGene00009918	gcsh-2	0.034721873	0.041921941	4.458800413	0.553826628	1	0.061536292	0.006119784	0.055416508	0.070146223	0.070146223	0.276394664	0.134692539
13596	F25B4.1.2	7.776153685	WBGene00017765	gcst-1	0.001902842	0.003203314	9.640974837	0.168197575	1	0.018688619	0.002450877	0.016237743	0.043153261	0.043153261	0.182938596	0.073076555
14159	F25B4.1.1	7.342818183	WBGene00017765	gcst-1	0.002425518	0.003920846	9.195945264	0.195399467	1	0.021711052	0.005739401	0.015971651	0.048900378	0.048900378	0.196000479	0.08451234
16831	F08B1.2b	3.380867189	WBGene00001538	gcy-12	0.009181643	0.012485391	6.787148931	5.955717618	1	0.661746402	0.490908727	0.170837675	0.489850962	0.489850962	1.172445749	0.48993213
3030	ZK829.4.2	11.53216733	WBGene00014095	gdh-1	3.45E-06	2.60E-05	21.54981735	0.782805934	1	0.086978437	1.09E-05	0.086967519	0.044802085	0.086967519	0.532899889	0.078727981
11911	Y57G11C.10a.1	9.584115474	WBGene00001558	gdi-1	0.000926994	0.001781297	10.96798785	0.027997448	1	0.003110828	6.73E-05	0.003043561	0.034191061	0.034191061	-0.04697243	0.062897413
2885	K01C8.5.2	7.898153323	WBGene00001571	gei-14	2.89E-06	2.29E-05	21.8881673	0.922047865	1	0.102449763	0.000465362	0.101984401	0.041909684	0.101984401	-0.57290631	0.071236846
12526	W10D5.3f.2	7.919853909	WBGene00001574	gei-17	0.001207056	0.00220558	10.47951243	0.334725265	1	0.037191696	0.002544745	0.034646951	0.041701525	0.041701525	-0.293861632	0.077083921
13060	W10D5.3f.1	7.476233135	WBGene00001574	gei-17	0.001525368	0.002673044	10.04771763	0.17545523	1	0.019495026	0.004808495	0.01468653	0.046866592	0.046866592	-0.196787308	0.08122177
14435	W10D5.3e.2	7.342713612	WBGene00001574	gei-17	0.0027694	0.004391135	8.953489955	0.138034495	1	0.015337166	0.001299893	0.014037273	0.048902082	0.048902082	-0.133010987	0.073257608
16563	W10D5.3b	3.889504837	WBGene00001574	gei-17	0.008008544	0.011066809	7.031562642	2.903713403	1	0.322634823	0.054552853	0.26808197	0.360740448	0.360740448	-0.752804755	0.272665171
16624	W10D5.3g.2	3.603061745	WBGene00001574	gei-17	0.008229031	0.011329768	6.982940111	0.756542161	1	0.08406024	0.172696685	-0.088636445	0.428980349	0.428980349	-0.18997707	0.324706194
16922	W10D5.3c.2	6.247904931	WBGene00001574	gei-17	0.009665168	0.013072708	6.695590028	0.167116206	1	0.018568467	0.024389138	-0.00582067	0.080518045	0.080518045	0.046390523	0.131725118
3439	W07B3.2a.2	5.380745957	WBGene00001561	gei-4	5.35E-06	3.56E-05	20.70756212	5.563195736	1	0.61813286	0.036629542	0.581503318	0.138284292	0.581503318	1.396294255	0.185620799
6472	W07B3.2b.3	7.152592357	WBGene00001561	gei-4	6.67E-05	0.00023598	15.90144918	2.265353086	1	0.251705898	0.004388674	0.247317225	0.05232416	0.247317225	-0.851257384	0.150624575
9706	W07B3.2b.2	6.082655754	WBGene00001561	gei-4	0.000381445	0.000899497	12.62096168	0.684972425	1	0.076108047	0.009293734	0.066814314	0.088633764	0.088633764	-0.446667592	0.109509968
11328	W07B3.2c.3	8.095234576	WBGene00001561	gei-4	0.000728744	0.001472413	11.41446745	0.718561243	1	0.079840138	0.001290113	0.078550025	0.040142409	0.078550025	-0.444130007	0.10616793
11973	W07B3.2d.3	6.298963897	WBGene00001561	gei-4	0.000948528	0.001813238	10.92543804	1.549585315	1	0.172176146	0.010649835	0.161526311	0.078290273	0.161526311	-0.644692941	0.159767463
14844	W07B3.2c.2	6.933650338	WBGene00001561	gei-4	0.003378317	0.005208334	8.590982256	0.095012945	1	0.010556994	0.007022565	0.003534429	0.05721499	0.05721499	-0.061931326	0.091658779
17076	W07B3.2d.2	5.176380469	WBGene00001561	gei-4	0.010524751	0.014106963	6.543847026	0.432967221	1	0.048107469	0.043204601	0.004902868	0.157614645	0.157614645	-0.09868368	0.173453092
18921	W07B3.2b.1	3.655012691	WBGene00001561	gei-4	0.033811403	0.040900343	4.504215466	24.55681343	1	2.728534825	0.279881568	2.448653257	0.415788253	2.448653257	-1.916368273	0.876802288
19024	W07B3.2f.2	2.166414293	WBGene00001561	gei-4	0.036698543	0.044152452	4.364347136	24.25341856	1	2.694824285	1.346984972	1.347839313	0.98731874	1.347839313	-1.881897428	0.877484294
17143	T12A7.1.1	6.929726202	WBGene00001577	gem-4	0.010911044	0.014567577	6.479748155	0.791750089	1	0.087972232	0.001055093	0.086917139	0.05731283	0.086917139	-0.392368419	0.14263023
11318	T12A2.8.1	8.338106315	WBGene00020442	gen-1	0.000726193	0.001468617	11.4209829	0.327059716	1	0.036339968	0.002370981	0.033968988	0.03831631	0.03831631	-0.298514955	0.072208646
6417	F56A11.1.1	7.897639389	WBGene00001579	gex-2	6.48E-05	0.00023125	15.95588896	0.635266643	1	0.070585183	0.01062628	0.059958902	0.041914659	0.059958902	-0.459606739	0.092245789
6324	F28D1.10.1	8.501722669	WBGene00001580	gex-3	6.13E-05	0.000221709	16.06333426	0.371860188	1	0.041317799	0.000207198	0.0411106	0.037291357	0.0411106	-0.346829277	0.063358722
5903	F07A11.2a.2	6.910914361	WBGene00008546	gfat-1	4.66E-05	0.000180692	16.58155728	1.858188809	1	0.206465423	0.048733308	0.157732115	0.057787004	0.157732115	0.796776249	0.158548863
1108	F22B3.4.2	9.318206553	WBGene00009035	gfat-2	9.63E-08	1.99E-06	28.44608983	1.214993658	1	0.134999295	0.002231329	0.132767966	0.034392757	0.132767966	-0.680386859	0.068954815
8610	F22B3.4.1	9.740201144	WBGene00009035	gfat-2	0.00022827	0.000606812	13.5827764	0.505575871	1	0.056175097	0.000877455	0.055297642	0.034237945	0.055297642	-0.388783635	0.079904344
6749	K02A11.1b.1	7.868188861	WBGene00001582	gfi-2	7.96E-05	0.000269933	15.56732295	0.442079775	1	0.049119975	0.001341303	0.047778672	0.04220329	0.047778672	-0.375169331	0.069415658
8886	K02A11.1a.1	8.067606835	WBGene00001582	gfi-2	0.000263652	0.000679098	13.31243318	0.132236437	1	0.014692937	0.000898443	0.013794494	0.040374345	0.040374345	-0.199704137	0.067073266
14040	F29C12.4.1	8.663102781	WBGene00009246	gfm-1	0.002279465	0.003715718	9.309678441	0.059977508	1	0.006664168	0.000298283	0.006365885	0.036433121	0.036433121	-0.051742641	0.063280965
18646	F46C8.7b	1.125036306	WBGene00018486	glb-16	0.027602928	0.033882645	4.852697796	10.56571152	1	1.173967947	0.51384516	0.660122786	1.736922899	1.736922899	1.159233526	0.703579085
7239	F11A5.10.2	6.515802956	WBGene00001591	glc-1	0.000107416	0.000339546	15.00167641	6.463550441	1	0.718172271	0.22888176	0.489290511	0.069831379	0.489290511	1.456347368	0.313445672
16628	F11A5.10.1	4.669947531	WBGene00001591	glc-1	0.008254815	0.011362534	6.97734134	44.81720576	1	4.979689529	2.201240476	2.778449053	0.220681049	2.778449053	3.026834508	1.046730336
3703	T23G11.3.1	10.33846088	WBGene00001595	gld-1	7.06E-06	4.36E-05	20.17713625	0.464070471	1	0.051563386	0.000103571	0.051459815	0.035582542	0.051459815	-0.408637648	0.066533091
9881	R12C12.1a.1	8.437611265	WBGene00020022	gldc-1	0.00040832	0.000945818	12.49372966	0.714213771	1	0.079357086	0.004040748	0.075316338	0.037673996	0.075316338	0.453020404	0.100285855
9293	T12F5.3.2	9.023345131	WBGene00001601	glh-4	0.000316621	0.000779814	12.96941603	0.430106135	1	0.047789571	0.000136432	0.047653139	0.03503379	0.047653139	-0.354740401	0.07599482
6483	Y105C5B.28c.1	1.319584899	WBGene00001604	gln-3	6.73E-05	0.000237347	15.88571736	29.17060363	1	3.241178182	0.425287574	2.815890607	1.566714172	2.815890607	3.132192407	0.645914282
15353	Y105C5B.28c.2	1.277098324	WBGene00001604	gln-3	0.004312435	0.006428488	8.147341009	19.97202377	1	2.219113752	0.529765167	1.689348585	1.602546674	1.689348585	2.143199912	0.683899601
9552	T25C8.3	1.113405154	WBGene00001605	gln-4	0.000355719	0.000852356	12.75152426	15.39324723	1	1.710360803	0.204474902	1.505885901	1.747607483	1.747607483	2.285665364	0.611569339
4772	C28D4.3.2	9.305178712	WBGene00001607	gln-6	1.91E-05	9.14E-05	18.28099639	0.418083489	1	0.046453721	0.000849336	0.045604385	0.03441176	0.045604385	-0.379150999	0.064806209
17473	C28D4.3.1	9.231239101	WBGene00001607	gln-6	0.013258327	0.017367172	6.134310092	0.319964567	1	0.035551619	0.000996143	0.034555476	0.034535835	0.034555476	-0.244753609	0.092250676
8168	C09F9.3a.1	5.715147646	WBGene00007480	glna-1	0.000180551	0.00050591	14.02338432	2.331437024	1	0.259048558	0.087293684	0.171754874	0.111673731	0.171754874	0.884979256	0.212092947
2666	DH11.1a.1	6.283820782	WBGene00008435	glna-2	2.23E-06	1.91E-05	22.38863914	2.556028257	1	0.28400314	0.025967174	0.258035966	0.078937311	0.258035966	0.964902478	0.133593643
523	Y87G2A.5.1	9.624780777	WBGene00006936	glp-4	9.55E-09	4.17E-07	32.930738	1.624576395	1	0.180508488	0.000134182	0.180374306	0.034191469	0.180374306	-0.793606616	0.063222854
2136	Y87G2A.5.2	6.767913671	WBGene00006936	glp-4	9.82E-07	1.05E-05	23.96306757	7.436973567	1	0.826330396	0.03167821	0.794652187	0.061676102	0.794652187	-1.64581236	0.182377049
10123	C36B1.8c.1	8.533571211	WBGene00007975	gls-1	0.000448706	0.00101452	12.31760463	0.809388981	1	0.089932109	0.000613638	0.089318471	0.037110192	0.089318471	-0.480578514	0.107703229
9519	F48E3.1a.1	5.135837375	WBGene00001637	gly-12	0.000351097	0.000844196	12.77598745	0.211688869	1	0.023520985	0.014414555	0.00910643	0.161859072	0.161859072	-0.231452078	0.137025005
1373	F22D6.12.1	5.780735646	WBGene00001644	gly-19	2.11E-07	3.51E-06	26.93109585	2.902531531	1	0.322503503	0.005169132	0.317334372	0.107062772	0.317334372	1.044193136	0.108585513
10621	Y116F11B.12a.1	8.037646032	WBGene00001629	gly-4	0.00054664	0.001177997	11.94943274	0.024148251	1	0.002683139	0.000548683	0.002134456	0.040631631	0.040631631	0.037366715	0.066167875
12699	Y39E4B.12b.1	4.482120777	WBGene00001630	gly-5	0.001313184	0.002366813	10.32390109	2.479614075	1	0.275512675	0.12654069	0.148971985	0.249554434	0.249554434	0.843475199	0.262676277
14368	Y39E4B.12c.1	7.534170133	WBGene00001630	gly-5	0.002680326	0.004269718	9.013227869	0.124883986	1	0.013875998	0.001796074	0.012079925	0.046064075	0.046064075	-0.126141879	0.072963408
17657	Y39E4B.12a.1	7.349436396	WBGene00001630	gly-5	0.015039302	0.019494792	5.911857944	0.148208566	1	0.016467618	0.003561986	0.012905633	0.048792909	0.048792909	0.062973151	0.083154832
10394	H38K22.5b.2	5.591663837	WBGene00001631	gly-6	0.000498918	0.001098638	12.1197035	0.519808486	1	0.057756498	0.013324776	0.044431723	0.120918219	0.120918219	0.382789856	0.126726639
18529	H38K22.5a.2	6.430693895	WBGene00001631	gly-6	0.025357867	0.031323378	4.999279871	0.470386913	1	0.052265213	0.006204603	0.04606061	0.072984709	0.072984709	0.251118592	0.1250471
6230	F33G12.5.1	8.596568324	WBGene00018017	golg-2	5.71E-05	0.000209845	16.19586579	0.394310817	1	0.043812313	0.000178697	0.043633616	0.036769023	0.043633616	-0.356863945	0.063037709
5605	C34E10.1.1	7.992001391	WBGene00001662	gop-3	3.75E-05	0.000153316	16.99162037	0.216151667	1	0.024016852	0.000470274	0.023546578	0.041034792	0.041034792	-0.282295796	0.066163459
624	T01C8.5.1	8.233215747	WBGene00020146	got-1.2	1.59E-08	5.81E-07	31.94424517	3.060878325	1	0.340097592	0.000903896	0.339193695	0.039058974	0.339193695	1.083997054	0.078502959
7640	T01C8.5.2	6.740662985	WBGene00020146	got-1.2	0.000134954	0.00040435	14.57130051	1.929914585	1	0.214434954	0.011003934	0.20343102	0.062475805	0.20343102	0.771583516	0.148586974
5480	C14F11.1a.1	9.388693924	WBGene00015778	got-2.2	3.41E-05	0.000142604	17.17199498	0.613533533	1	0.068170393	8.10E-05	0.068089385	0.034304747	0.068089385	0.44957945	0.07356267
444	Y71H2B.7.1	5.786889503	WBGene00022196	gpa-17	5.04E-09	2.60E-07	34.17347224	9.798466924	1	1.088718547	0.026057055	1.062661492	0.106641058	1.062661492	1.951207717	0.141824699
16267	E02C12.5b	1.798430603	WBGene00001665	gpa-3	0.006871585	0.009668171	7.306232567	21.0451985	1	2.338355389	0.307185592	2.031169797	1.209879458	2.031169797	2.106019456	0.705581449
18275	F56H9.4a	1.510016094	WBGene00001671	gpa-9	0.021543352	0.02698051	5.282293488	8.047131692	1	0.894125744	0.359532878	0.534592866	1.414806419	1.414806419	1.01257734	0.595955439
3065	F13D12.7a.2	8.683562179	WBGene00001679	gpb-1	3.58E-06	2.67E-05	21.47714016	1.187469608	1	0.131941068	0.002745635	0.129195433	0.03633481	0.129195433	0.648467504	0.082521012
6747	K02A4.2.3	2.741749356	WBGene00001681	gpc-1	7.93E-05	0.00026912	15.57414072	9.391389954	1	1.043487773	0.13464825	0.908839523	0.712197349	0.908839523	1.757508991	0.358866189
10220	K02A4.2.2	1.47787144	WBGene00001681	gpc-1	0.000468577	0.001049393	12.23673646	17.53947627	1	1.948830697	0.319726479	1.629104218	1.439478882	1.629104218	2.306452869	0.587287742
[truncated: 17,227 more rows]
