# Supplementary material for: Immune-mediated competition benefits protective microbes over pathogens in a novel host species
Source: Heredity (Edinb). 2022 Nov 9;129(6):327–35. doi: 10.1038/s41437-022-00569-3 (PMC9708653; doi:10.1038/s41437-022-00569-3)
Supplement: Supplementary file 5 — SI_File4_DEGs_Saureus-vs-OP50csv.csv [file 41437_2022_569_MOESM5_ESM.csv]

	ensembl_transcript_id	mean_expression	ensembl_gene_ID	gene_symbol	pval_wald_test	pval_adjusted	lrt_test_stat	residual_sum_of_squares	degrees_freedom	biological_expression_variance	technical_expression_variance	sigma_sq	smooth_sigma_sq	final_sigma_sq	beta_value	beta_standard_error
5405	Y47G6A.12.2	8.755507935	WBGene00004775	1-Sep	2.85E-06	1.13E-05	21.91458719	1.172586472	1	0.130287386	0.021555497	0.108731889	0.079045859	0.108731889	-0.669767293	0.109987397
1407	D2096.3.3	7.975223176	WBGene00017071	aagr-1	8.06E-09	1.23E-07	33.26031271	6.167569473	1	0.685285497	0.002143644	0.683141853	0.086531128	0.683141853	1.542704332	0.104337872
8621	D2096.3.2	6.089853027	WBGene00017071	aagr-1	3.61E-05	9.00E-05	17.06740381	8.286334035	1	0.920703782	0.096605863	0.824097918	0.173155058	0.824097918	1.650361029	0.271763244
7294	F40F9.6c.2	2.273574708	WBGene00009583	aagr-3	1.37E-05	4.03E-05	18.91387313	56.58415486	1	6.287128318	0.93035454	5.356773778	1.659101636	5.356773778	-4.486913078	0.790982149
11542	F40F9.6b.1	8.887343249	WBGene00009583	aagr-3	0.000396294	0.000738614	12.54958566	0.316359284	1	0.035151032	0.005846011	0.029305021	0.078567707	0.078567707	0.276059817	0.079321097
13763	F40F9.6a.1	6.657252479	WBGene00009583	aagr-3	0.002430415	0.003798814	9.192253662	0.449425223	1	0.049936136	0.023202765	0.026733371	0.127619783	0.127619783	0.251507457	0.12068248
15548	F40F9.6c.1	3.923324376	WBGene00009583	aagr-3	0.009631388	0.013325856	6.701832405	95.77675011	1	10.64186112	1.275379583	9.36648154	0.968916398	9.36648154	-4.36530073	1.551404589
16831	PAR2.3a.1	7.889587685	WBGene00019801	aak-1	0.025879116	0.033076558	4.964077485	0.039334631	1	0.004370515	0.114971286	-0.110600771	0.087864448	0.087864448	0.078204172	0.22222375
6176	F55F3.1.2	6.036008386	WBGene00010115	aakb-1	5.56E-06	1.94E-05	20.63382597	2.000301547	1	0.222255727	0.030242609	0.192013118	0.179156297	0.192013118	0.85234412	0.136960805
12869	F55F3.1.1	5.528995898	WBGene00010115	aakb-1	0.001202435	0.002010006	10.48659985	1.00294274	1	0.111438082	0.101387293	0.010050789	0.265155809	0.265155809	0.50376315	0.224552811
2149	R53.7a.1	6.806774204	WBGene00011276	aakg-5	3.91E-08	3.91E-07	30.19424876	8.624476419	1	0.958275158	0.012416315	0.945858842	0.119418593	0.945858842	1.812266212	0.143823566
10259	R53.7a.2	7.821413006	WBGene00011276	aakg-5	0.000131223	0.00027516	14.62413782	1.118771924	1	0.124307992	0.00523151	0.119076481	0.089003705	0.119076481	-0.587927679	0.112832738
1476	Y110A7A.10.1	7.596418958	WBGene00000001	aap-1	9.74E-09	1.42E-07	32.89250181	1.101764046	1	0.122418227	0.001136207	0.12128202	0.09314582	0.12128202	-0.65993084	0.062726786
17171	W02B12.6b	4.147583021	WBGene00000196	aars-1	0.034513886	0.04323934	4.46906439	4.232022337	1	0.470224704	0.442067715	0.028156989	0.843077887	0.843077887	-0.323315844	0.476526125
16361	F28H1.3.1	9.342562019	WBGene00000197	aars-2	0.018202028	0.023932646	5.576599929	0.545259708	1	0.060584412	0.094274502	-0.03369009	0.078628953	0.078628953	-0.327351285	0.203869381
8403	F27C8.1.1	4.375383089	WBGene00000002	aat-1	3.08E-05	7.87E-05	17.3701475	0.808610143	1	0.089845571	0.024888739	0.064956832	0.704030133	0.704030133	0.488265877	0.219198347
224	T27E9.7.2	10.14620299	WBGene00012097	abcf-2	3.38E-11	3.23E-09	43.94528481	4.049524095	1	0.449947122	5.73E-05	0.449889781	0.085685098	0.449889781	1.27088333	0.070538064
11210	F42A10.1.2	8.804388711	WBGene00018339	abcf-3	0.000289503	0.000555556	13.13711773	0.23158423	1	0.025731581	0.001307416	0.024424165	0.078842715	0.078842715	0.226440203	0.071901431
6665	Y60A3A.7.1	6.895580918	WBGene00013358	abhd-3.1	8.42E-06	2.72E-05	19.83991274	0.363471074	1	0.040385675	0.001455996	0.038929679	0.115047341	0.115047341	-0.341144614	0.068987935
6252	C44C1.5a.2	4.604935036	WBGene00016644	abhd-3.2	5.92E-06	2.04E-05	20.51285209	7.013391699	1	0.779265744	0.111694908	0.667570837	0.574564627	0.667570837	-1.607644476	0.269759404
13097	C44C1.5a.1	3.008488759	WBGene00016644	abhd-3.2	0.001451503	0.002384114	10.13918472	22.22207377	1	2.469119307	0.136493198	2.332626109	1.442387862	2.332626109	-2.391829933	0.629283231
1047	B0336.6.1	8.387268688	WBGene00015146	abi-1	2.98E-09	6.13E-08	35.19614793	1.587693913	1	0.176410435	0.002128075	0.174282359	0.081565217	0.174282359	-0.791724099	0.065024639
5604	F55G11.9	1.579379817	WBGene00000021	abt-3	3.50E-06	1.34E-05	21.52243613	40.27924304	1	4.475471449	0.071965028	4.403506421	1.67018228	4.403506421	3.877980418	0.623021263
17344	AC3.5a.1	6.074546544	WBGene00007071	AC3.5	0.039254823	0.048688293	4.249805644	3.219550189	1	0.357727799	0.902598189	-0.544870391	0.174823118	0.174823118	-1.079890612	0.606232639
8357	AC3.9	4.188436197	WBGene00044022	AC3.9	2.99E-05	7.69E-05	17.42623488	1.295175667	1	0.143908407	0.02224465	0.121663757	0.818255218	0.818255218	0.640825051	0.23840596
11183	AC8.1	3.217183096	WBGene00004054	AC8.1	0.000285404	0.000549013	13.16383618	4.795994161	1	0.53288824	0.12661942	0.40626882	1.348606003	1.348606003	-1.256905202	0.426339651
13175	AC8.5	2.951458429	WBGene00007077	AC8.5	0.001537491	0.002510398	10.03313599	0.832046471	1	0.092449608	0.11773523	-0.025285622	1.464666997	1.464666997	-0.057113254	0.457072753
550	F53A2.7.2	8.65524354	WBGene00009952	acaa-2	4.29E-10	1.68E-08	38.97797295	2.588759879	1	0.287639987	0.000364865	0.287275122	0.079558171	0.287275122	-1.009267372	0.059870326
12620	C44E4.6.2	7.087772777	WBGene00016655	acbp-1	0.000975655	0.001663097	10.8732067	0.636914816	1	0.070768313	0.001436972	0.069331341	0.1069174	0.1069174	-0.400279781	0.108709489
15459	C44E4.6.3	3.047255556	WBGene00016655	acbp-1	0.009050829	0.012594698	6.812769267	23.21927965	1	2.579919961	0.339663172	2.240256789	1.426460705	2.240256789	-2.161303546	0.759644558
8643	T12D8.3.1	6.858847719	WBGene00011731	acbp-5	3.66E-05	9.11E-05	17.04022177	0.479979541	1	0.05333106	0.020922167	0.032408893	0.116814717	0.116814717	-0.420619045	0.112262257
15800	T12D8.3.2	5.927811523	WBGene00011731	acbp-5	0.01191996	0.016229252	6.322735577	1.728278753	1	0.192030973	0.334030888	-0.141999915	0.192614822	0.192614822	-0.743228596	0.375259038
5160	C55B7.4b.3	1.266685647	WBGene00016943	acdh-1	2.30E-06	9.59E-06	22.32660184	39.1099163	1	4.345546256	0.057191857	4.288354398	1.609649861	4.288354398	-3.919665654	0.655396959
5431	C55B7.4b.7	1.937307131	WBGene00016943	acdh-1	2.91E-06	1.15E-05	21.874171	50.80477197	1	5.644974663	0.11466777	5.530306893	1.690430357	5.530306893	-4.27840771	0.591995503
8542	C55B7.4b.4	1.341621697	WBGene00016943	acdh-1	3.42E-05	8.61E-05	17.16985784	31.10744236	1	3.456382484	0.173412212	3.282970273	1.627601548	3.282970273	-3.342678947	0.681748989
10813	C55B7.4b.2	1.149383763	WBGene00016943	acdh-1	0.000206354	0.000410532	13.77232398	25.8696708	1	2.874407867	0.328547365	2.545860502	1.577432749	2.545860502	-2.993070241	0.745365154
12448	T08G2.3.1	8.17593298	WBGene00020366	acdh-10	0.000840893	0.001453188	11.1487287	0.11408963	1	0.012676626	0.000445973	0.012230653	0.083819126	0.083819126	-0.01179704	0.075412766
7272	Y45F3A.3a.1	7.834904481	WBGene00012860	acdh-11	1.35E-05	3.99E-05	18.93775264	0.510269045	1	0.056696561	0.006113399	0.050583162	0.088772703	0.088772703	0.417193516	0.076496427
2560	E04F6.5a.1	8.386547911	WBGene00017125	acdh-12	8.01E-08	6.73E-07	28.803241	0.732342744	1	0.081371416	0.001553058	0.079818358	0.081571884	0.081571884	-0.536826182	0.06323053
7210	C28C12.9.1	7.302231649	WBGene00001566	acdh-13	1.27E-05	3.80E-05	19.04821013	0.618832227	1	0.068759136	0.004307119	0.064452018	0.100043768	0.100043768	-0.455960134	0.073391839
2790	C17C3.12a.1	2.16482342	WBGene00015894	acdh-2	1.13E-07	8.73E-07	28.13268349	64.85451212	1	7.206056903	0.061294847	7.144762056	1.674708645	7.144762056	-4.985773923	0.542594408
3055	C17C3.12a.2	2.817819893	WBGene00015894	acdh-2	1.71E-07	1.20E-06	27.34098607	78.96589016	1	8.773987795	0.183591829	8.590395966	1.513924603	8.590395966	-5.437913553	0.501927816
4815	C17C3.12c.1	2.141727807	WBGene00015894	acdh-2	1.63E-06	7.30E-06	22.98467757	51.27840777	1	5.697600863	0.188922427	5.508678436	1.677356238	5.508678436	-4.340860102	0.590732838
10703	K06A5.6.1	8.032856774	WBGene00019433	acdh-3	0.000190823	0.000383537	13.91935484	0.629994302	1	0.069999367	0.005098917	0.06490045	0.085693856	0.085693856	-0.432485722	0.090106757
14123	K06A5.6.2	6.811879482	WBGene00019433	acdh-3	0.003264093	0.00497203	8.653636382	1.69656858	1	0.18850762	0.03898532	0.1495223	0.119157985	0.1495223	-0.630895168	0.18728278
13879	K09H11.1.1	6.651099413	WBGene00019599	acds-10	0.002673494	0.004143829	9.017892988	0.144802189	1	0.016089132	0.07166481	-0.055575678	0.127982763	0.127982763	0.206124383	0.182396591
2740	C44B7.10.1	9.037173201	WBGene00016630	acer-1	1.07E-07	8.41E-07	28.24092283	1.629329407	1	0.181036601	0.000232711	0.180803889	0.078293395	0.180803889	-0.783406179	0.068926157
5787	F28B3.9.1	6.685868135	WBGene00017888	acl-11	4.09E-06	1.52E-05	21.22399497	0.054376387	1	0.006041821	0.001951723	0.004090098	0.125959734	0.125959734	-0.109254027	0.072903003
9357	T06E8.1b.1	5.046904886	WBGene00011543	acl-2	6.45E-05	0.000148224	15.96653147	0.348262913	1	0.038695879	0.021182796	0.017513083	0.397353089	0.397353089	-0.195484642	0.155956663
3059	ZK809.2.1	7.050611088	WBGene00006491	acl-3	1.71E-07	1.20E-06	27.3352291	1.429062655	1	0.158784739	0.003113854	0.155670885	0.1083262	0.155670885	-0.732684766	0.072098274
16081	ZK809.2.2	5.087882661	WBGene00006491	acl-3	0.014729881	0.01970457	5.948492098	3.117713321	1	0.346412591	0.755486367	-0.409073776	0.384724343	0.384724343	-1.056394961	0.563320827
16006	R07E3.5a.1	5.1270714	WBGene00011106	acl-5	0.013849943	0.018614268	6.057170317	0.908023122	1	0.100891458	0.42017038	-0.319278922	0.372813067	0.372813067	-0.501588634	0.427289156
14	Y46G5A.21.1	7.914316606	WBGene00012911	acl-7	3.71E-14	4.99E-11	57.31581331	16.98297514	1	1.886997238	0.00079591	1.886201328	0.08746835	1.886201328	2.602927552	0.060897325
5311	ZK40.1.1	7.892429463	WBGene00022646	acl-9	2.63E-06	1.06E-05	22.07063334	0.014361273	1	0.001595697	0.00058073	0.001014967	0.087818468	0.087818468	0.05107938	0.06022137
17157	C42D8.5a.1	4.358747393	WBGene00000039	acn-1	0.033970187	0.042592916	4.496203847	24.98001075	1	2.77555675	0.748473807	2.027082944	0.71404771	2.027082944	1.931512923	0.884679471
9910	ZK455.1.1	9.083416366	WBGene00000040	aco-1	9.92E-05	0.000215396	15.15135399	0.656061852	1	0.072895761	0.000131527	0.072764234	0.078266699	0.078266699	0.453011355	0.084561703
16798	ZK563.6.1	4.196547466	WBGene00022770	acp-1	0.025308614	0.032410936	5.002644944	1.527268734	1	0.169696526	0.860638732	-0.690942206	0.813296686	0.813296686	-0.336670388	0.625892923
7521	F41C3.3.1	7.674021158	WBGene00018269	acs-11	1.62E-05	4.64E-05	18.58999261	0.04751868	1	0.005279853	0.000774169	0.004505684	0.091643378	0.091643378	-0.032190212	0.061322726
4392	F11A3.1.2	6.938320659	WBGene00008669	acs-14	1.05E-06	5.15E-06	23.8305144	3.673009507	1	0.408112167	0.01068797	0.397424198	0.113058787	0.397424198	1.155868425	0.12902131
7070	F11A3.1.1	6.615858211	WBGene00008669	acs-14	1.16E-05	3.52E-05	19.23389813	1.165024373	1	0.129447153	0.020405882	0.10904127	0.130104212	0.130104212	0.644337497	0.113303694
4661	C46F4.2.3	6.968233165	WBGene00016716	acs-17	1.41E-06	6.49E-06	23.27158315	1.294293392	1	0.143810377	0.008054961	0.135755416	0.111723736	0.135755416	0.686419268	0.085387716
15829	C46F4.2.2	5.982281393	WBGene00016716	acs-17	0.01216544	0.016533132	6.28659713	1.205342371	1	0.13392693	0.214289049	-0.080362118	0.185541371	0.185541371	0.528602149	0.30437023
16778	C46F4.2.1	4.585291844	WBGene00016716	acs-17	0.024941469	0.031978834	5.027945481	2.526343242	1	0.280704805	0.642307608	-0.361602803	0.584825982	0.584825982	0.559610066	0.534576013
918	C36A4.9a.1	9.050746252	WBGene00007969	acs-19	1.99E-09	4.66E-08	35.98413589	3.40292624	1	0.378102916	0.004754857	0.373348059	0.078282717	0.373348059	-1.152138391	0.074364909
13564	D1009.1d.2	3.358696643	WBGene00017012	acs-22	0.00209706	0.00332586	9.462578895	11.04875561	1	1.227639513	0.750081431	0.477558082	1.276259285	1.276259285	1.818417267	0.644318054
12451	T04C12.6.4	9.356427215	WBGene00000063	act-1	0.000842765	0.001456072	11.14460398	0.410671061	1	0.045630118	0.001075986	0.044554132	0.07867313	0.07867313	-0.318286855	0.088714361
14695	T04C12.6.2	10.42131751	WBGene00000063	act-1	0.00513474	0.007516743	7.831361636	0.196425388	1	0.021825043	0.00011504	0.021710003	0.090465767	0.090465767	-0.068124494	0.096130906
1701	T04C12.5.1	10.5047146	WBGene00000064	act-2	1.60E-08	2.02E-07	31.92897829	2.55144114	1	0.28349346	8.51E-05	0.283408377	0.092193491	0.283408377	-0.990494003	0.076054977
7663	T04C12.5.3	6.855096962	WBGene00000064	act-2	1.81E-05	5.07E-05	18.3847153	5.690486641	1	0.632276293	0.227893658	0.404382635	0.116998332	0.404382635	-1.497117811	0.308864599
4369	T04C12.4.1	10.16229594	WBGene00000065	act-3	1.02E-06	5.03E-06	23.88646654	1.196030266	1	0.132892252	0.000153096	0.132739156	0.085927929	0.132739156	-0.659764879	0.073418671
12404	M03F4.2b.2	10.74714328	WBGene00000066	act-4	0.000816003	0.001415177	11.20447523	0.898029988	1	0.09978111	3.36E-05	0.099747535	0.098028816	0.099747535	0.494090789	0.11994076
13979	M03F4.2b.5	4.67407063	WBGene00000066	act-4	0.00290288	0.004467184	8.867527599	0.782533713	1	0.08694819	0.22799238	-0.14104419	0.539937591	0.539937591	0.316454182	0.341727087
14907	T25C8.2.1	8.847391701	WBGene00000067	act-5	0.006081316	0.008775828	7.526048156	1.926979625	1	0.214108847	0.005382057	0.20872679	0.078689202	0.20872679	-0.643462153	0.211171822
14512	C44F1.5.2	4.286817129	WBGene00000070	acy-3	0.004481822	0.006643671	8.077500566	38.96918605	1	4.329909561	1.16142559	3.168483972	0.757877612	3.168483972	2.959772061	0.923811653
15133	F57F5.4a.3	5.472666572	WBGene00000073	add-2	0.007216371	0.010258281	7.218307765	0.911059226	1	0.101228803	0.03213754	0.069091263	0.278321885	0.278321885	-0.271233582	0.190675128
1739	T20H4.4.1	7.697234808	WBGene00000080	adr-2	1.70E-08	2.11E-07	31.80667256	1.237114065	1	0.137457118	0.001167226	0.136289892	0.091211417	0.136289892	-0.693296338	0.06253039
5177	R06C7.5a.1	7.772259659	WBGene00011064	adsl-1	2.35E-06	9.78E-06	22.28159171	0.244572141	1	0.027174682	0.002651187	0.024523496	0.089859709	0.089859709	-0.302046063	0.066947303
8967	F08C6.1b.2	5.299868184	WBGene00000083	adt-2	4.77E-05	0.000114447	16.53715926	2.583219869	1	0.28702443	0.038177854	0.248846576	0.32286829	0.32286829	0.913799918	0.165640054
16601	F08C6.1c.1	4.292252549	WBGene00000083	adt-2	0.021898274	0.028376343	5.253849478	65.48146218	1	7.27571802	0.680421732	6.595296287	0.754544765	6.595296287	3.313182819	1.379103172
17184	F08C6.1c.2	4.325612282	WBGene00000083	adt-2	0.034995497	0.04380699	4.445394844	63.27563107	1	7.030625674	0.883040684	6.14758499	0.734151797	6.14758499	3.060942674	1.41159849
15787	D2030.10a.1	5.446235743	WBGene00000084	aex-1	0.011810781	0.016093052	6.339054646	0.680873262	1	0.075652585	0.240755364	-0.165102779	0.284737647	0.284737647	0.29799243	0.326977956
15390	W03F11.6l.2	1.91869628	WBGene00021009	afd-1	0.008591858	0.01200962	6.905758171	14.16921105	1	1.574356783	0.854331351	0.720025432	1.690721115	1.690721115	1.901526102	0.805712627
10010	R06A4.8.2	7.892967516	WBGene00011050	agl-1	0.00010719	0.000230356	15.0056545	1.671588019	1	0.185732002	0.05552456	0.130207442	0.087809776	0.130207442	-0.741386289	0.160012624
16103	R06A4.8.1	6.804131395	WBGene00011050	agl-1	0.014931031	0.019946367	5.924587731	1.24068074	1	0.137853416	0.161216885	-0.02336347	0.119553968	0.119553968	-0.512620425	0.262315524
5825	Y62E10A.5a.1	6.312515224	WBGene00000093	agt-1	4.22E-06	1.56E-05	21.16426409	0.089652404	1	0.009961378	0.003510255	0.006451123	0.151903367	0.151903367	-0.161938502	0.083060102
15970	K02F2.2.1	10.41885579	WBGene00019322	ahcy-1	0.0133802	0.018023473	6.118133592	0.669448124	1	0.074383125	0.000820983	0.073562142	0.090416824	0.090416824	-0.345805772	0.136105482
16671	K02F2.2.2	9.687458979	WBGene00019322	ahcy-1	0.023138005	0.029856923	5.158114352	1.097014308	1	0.121890479	0.001903165	0.119987314	0.080502989	0.119987314	-0.425968565	0.179358755
13231	C01G10.8.2	8.671526628	WBGene00007235	ahsa-1	0.001619936	0.002633819	9.93695157	0.583093284	1	0.064788143	0.008670395	0.056117748	0.079466206	0.079466206	-0.377256587	0.106603694
16844	C01G10.8.1	6.798512844	WBGene00007235	ahsa-1	0.026205222	0.033467509	4.942426626	3.967802273	1	0.440866919	0.374832589	0.066034331	0.119842838	0.119842838	0.853332233	0.392765981
1096	B0041.2c.2	7.691392483	WBGene00015007	ain-2	3.57E-09	7.01E-08	34.84382468	3.360423335	1	0.373380371	0.005271309	0.368109061	0.091319454	0.368109061	1.142312883	0.074522233
2758	B0041.2c.1	6.785077132	WBGene00015007	ain-2	1.09E-07	8.54E-07	28.19961765	5.694463571	1	0.632718175	0.028501925	0.604216249	0.120539566	0.604216249	1.46437831	0.129122807
14545	K07C11.2.1	8.249210862	WBGene00000098	air-1	0.004551493	0.006731641	8.049551177	4.465102582	1	0.496122509	0.030801365	0.465321144	0.082969074	0.465321144	-1.00078119	0.313144943
13464	C25A11.4c.2	6.238340616	WBGene00000100	ajm-1	0.001948837	0.003113739	9.59711144	0.284824623	1	0.03164718	0.009219676	0.022427504	0.15840163	0.15840163	-0.067257345	0.116943522
14729	D1022.7b.1	8.617207944	WBGene00000101	aka-1	0.005287659	0.007722732	7.77833213	0.451878825	1	0.050208758	0.006290347	0.043918411	0.079786276	0.079786276	-0.290926417	0.109609164
17261	D1022.7b.2	7.470344381	WBGene00000101	aka-1	0.037376199	0.046581125	4.333187089	28.37413218	1	3.152681354	0.647425008	2.505256346	0.095828844	2.505256346	-2.029966371	0.950584649
784	C56G2.1b.1	8.54928251	WBGene00016977	akap-1	1.27E-09	3.50E-08	36.8517653	6.915318162	1	0.768368685	0.001247007	0.767121678	0.080240078	0.767121678	1.642541003	0.092321666
11454	E01A2.6.1	8.45591776	WBGene00017088	akir-1	0.000364192	0.000683996	12.70750054	1.285603163	1	0.142844796	0.003887008	0.138957788	0.080961679	0.138957788	-0.610309649	0.133118086
16702	E01A2.6.3	5.686145225	WBGene00017088	akir-1	0.023567309	0.030352629	5.126197099	64.24590529	1	7.138433921	1.279705314	5.858728607	0.232198768	5.858728607	-3.252425132	1.374776931
2354	C12D8.10a.1	8.411020324	WBGene00000102	akt-1	5.69E-08	5.20E-07	29.46759645	0.7781832	1	0.0864648	0.001065398	0.085399402	0.08134936	0.085399402	-0.552434572	0.061697029
9731	C12D8.10b.1	6.580559243	WBGene00000102	akt-1	8.57E-05	0.000189465	15.42808776	3.949524689	1	0.438836077	0.013535458	0.425300619	0.132304404	0.425300619	1.117153187	0.203647561
15462	C12D8.10b.2	3.228317058	WBGene00000102	akt-1	0.009063155	0.012609403	6.81033914	3.050041695	1	0.338893522	0.91813269	-0.579239168	1.343119842	1.343119842	0.979400243	0.705045186
15313	T05D4.1.1	8.290905551	WBGene00011474	aldo-1	0.00811805	0.011404394	7.007245254	0.312355878	1	0.034706209	0.000472609	0.034233599	0.082518077	0.082518077	0.196642477	0.103847296
3116	F01F1.12a.1	10.7761429	WBGene00017166	aldo-2	1.88E-07	1.30E-06	27.15277116	1.937041904	1	0.215226878	8.50E-05	0.215141899	0.098813085	0.215141899	0.851481275	0.081001022
8928	F01F1.12a.2	9.0173183	WBGene00017166	aldo-2	4.61E-05	0.000110987	16.60364589	2.558235025	1	0.284248336	0.002823365	0.281424971	0.078313265	0.281424971	-0.912263686	0.15454327
10005	F01F1.12b.2	2.572071409	WBGene00017166	aldo-2	0.000106973	0.000230004	15.00947886	23.12739013	1	2.569710015	0.723909778	1.845800237	1.591904049	1.845800237	-2.941467547	0.70708938
12260	F01F1.12b.1	3.675106088	WBGene00017166	aldo-2	0.000731798	0.001284048	11.40669824	79.3235957	1	8.813732855	0.540406147	8.273326708	1.103258272	8.273326708	4.665543584	1.115915619
7610	F18A1.6b.2	6.789810682	WBGene00017547	alfa-1	1.73E-05	4.89E-05	18.4663541	2.739409676	1	0.304378853	0.083252406	0.221126446	0.120293137	0.221126446	-1.005124583	0.194030195
16953	F18A1.6b.3	5.500677045	WBGene00017547	alfa-1	0.028789776	0.036531921	4.780140252	50.97948673	1	5.664387415	1.400869886	4.263517528	0.271687722	4.263517528	-2.823376279	1.246010688
6311	ZK757.3a.1	5.532179937	WBGene00006449	alg-4	6.21E-06	2.12E-05	20.42152459	29.73899202	1	3.304332446	0.986009534	2.318322912	0.264432519	2.318322912	3.423988724	0.635803373
1761	F54D8.3a.1	9.51551767	WBGene00000107	alh-1	1.79E-08	2.19E-07	31.70696179	6.470327598	1	0.718925289	0.000601682	0.718323607	0.07936451	0.718323607	1.575249398	0.115499119
5065	F54D8.3a.2	8.65295361	WBGene00000107	alh-1	2.11E-06	8.96E-06	22.49270862	5.16038043	1	0.573375603	0.003984753	0.56939085	0.079571377	0.56939085	1.36024664	0.163508887
10258	F54D8.3b.3	1.361654282	WBGene00000107	alh-1	0.000131086	0.0002749	14.62610288	29.95362755	1	3.328180839	0.217505568	3.110675271	1.632042386	3.110675271	-3.127656341	0.692387938
11529	F54D8.3b.2	4.536322025	WBGene00000107	alh-1	0.000393804	0.0007348	12.56136622	6.911124971	1	0.767902775	0.113768106	0.654134669	0.611162847	0.654134669	1.411078334	0.310907527
14930	F42G9.5b.2	6.354820731	WBGene00000117	alh-11	0.006192092	0.008921921	7.493533967	1.14586137	1	0.12731793	0.033308193	0.094009737	0.148427359	0.148427359	-0.475726833	0.170304334
2430	Y69F12A.2a.1	6.948422944	WBGene00000118	alh-12	6.47E-08	5.72E-07	29.21854135	6.553632352	1	0.728181372	0.028231449	0.699949923	0.112601536	0.699949923	1.575695919	0.131641232
11463	Y69F12A.2a.2	6.45857368	WBGene00000118	alh-12	0.000368116	0.000690823	12.68746137	3.210494588	1	0.356721621	0.131960855	0.224760766	0.140543316	0.224760766	0.987507764	0.240489283
7260	T05H4.13a.1	7.545201265	WBGene00000110	alh-4	1.34E-05	3.96E-05	18.95610696	0.714730793	1	0.079414533	0.003069374	0.076345159	0.094195263	0.094195263	0.492021082	0.073999639
11751	T05H4.13b.1	8.030340924	WBGene00000110	alh-4	0.000473636	0.000867063	12.21670175	0.220926247	1	0.024547361	0.001647524	0.022899837	0.085729409	0.085729409	0.201713816	0.077202684
15917	F56D12.1c.2	3.176262429	WBGene00000112	alh-6	0.012864949	0.01738712	6.187586964	21.52600694	1	2.391778549	0.390697904	2.001080645	1.36840669	2.001080645	-2.013572501	0.754646321
9864	F45H10.1a.1	6.859989988	WBGene00000113	alh-7	9.43E-05	0.000205651	15.2475653	1.908989499	1	0.212109944	0.011993797	0.200116147	0.116758916	0.200116147	0.774797065	0.142865893
651	F13D12.4a.2	11.04164347	WBGene00000114	alh-8	7.41E-10	2.45E-08	37.91055817	4.739137678	1	0.526570853	0.000160728	0.526410126	0.106939968	0.526410126	1.36473907	0.086776113
5595	F13D12.4a.3	9.350260971	WBGene00000114	alh-8	3.47E-06	1.33E-05	21.53696171	3.306860189	1	0.36742891	0.003546788	0.363882122	0.078653168	0.363882122	1.082561567	0.137297364
12045	F13D12.4a.1	6.537198698	WBGene00000114	alh-8	0.00060893	0.00108753	11.74847858	4.459084193	1	0.495453799	0.26286195	0.232591849	0.135115878	0.232591849	1.199320606	0.331657405
2749	F01F1.6.2	7.162729269	WBGene00000115	alh-9	1.08E-07	8.45E-07	28.22557733	2.858927528	1	0.317658614	0.016994847	0.300663767	0.10428673	0.300663767	-1.041197255	0.102973829
4342	F01F1.6.1	7.34636784	WBGene00000115	alh-9	9.88E-07	4.89E-06	23.95213522	3.288214623	1	0.36535718	0.020635224	0.344721956	0.098853113	0.344721956	-1.094306413	0.121335961
5930	Y51H7C.5.1	7.0683007	WBGene00021783	alkb-1	4.61E-06	1.67E-05	20.99356122	0.142493088	1	0.015832565	0.00116296	0.014669605	0.107646489	0.107646489	-0.20670519	0.066282459
13683	C14B1.10.2	6.912206027	WBGene00007581	alkb-8	0.002285341	0.003592944	9.304961823	0.457057473	1	0.050784164	0.009523115	0.041261048	0.114265314	0.114265314	0.285101642	0.11266102
15642	C14B1.10.1	7.35439918	WBGene00007581	alkb-8	0.010513439	0.014458835	6.545760341	0.414237286	1	0.046026365	0.007438243	0.038588122	0.098643397	0.098643397	-0.220377549	0.121000336
14827	R10E12.1b.1	8.529843487	WBGene00007010	alx-1	0.005713405	0.008289389	7.638542892	0.335190466	1	0.037243385	0.018932774	0.018310611	0.080380951	0.080380951	-0.202100373	0.107953477
4475	M18.7a.2	7.281184783	WBGene00000122	aly-3	1.16E-06	5.56E-06	23.64709596	1.763804984	1	0.195978332	0.007418624	0.188559708	0.100635376	0.188559708	-0.800242515	0.090231584
8154	M18.7a.1	7.55244328	WBGene00000122	aly-3	2.56E-05	6.75E-05	17.72075163	1.514456506	1	0.168272945	0.007238485	0.16103446	0.094043745	0.16103446	-0.710370814	0.112447715
11634	M18.7b	5.690084729	WBGene00000122	aly-3	0.000425946	0.000787602	12.41479228	1.383149808	1	0.153683312	0.010045448	0.143637864	0.231445341	0.231445341	-0.612661014	0.149125117
15558	F36A4.7.1	9.03648601	WBGene00000123	ama-1	0.009721801	0.013442305	6.685174491	1.505323749	1	0.167258194	0.019041014	0.148217181	0.078293999	0.148217181	0.546805613	0.194657751
16980	F55D10.1.3	3.95371973	WBGene00018877	aman-1	0.029537864	0.037421586	4.735988827	55.99322195	1	6.221469106	1.44351763	4.777951476	0.953054439	4.777951476	-2.948739893	1.308731343
11449	F58G6.1.2	6.650664022	WBGene00010272	amph-1	0.000363157	0.00068235	12.71282368	0.174696187	1	0.019410687	0.007360996	0.012049692	0.12800853	0.12800853	-0.088131538	0.088113071
1607	C17H12.13b.1	7.88820099	WBGene00015938	anat-1	1.33E-08	1.78E-07	32.28915465	0.999319867	1	0.111035541	0.000717656	0.110317885	0.087886928	0.110317885	-0.627530736	0.060681275
7866	W02G9.5c.2	6.515867654	WBGene00020955	angl-1	2.08E-05	5.69E-05	18.1134854	0.966183598	1	0.107353733	0.005604875	0.101748858	0.1365451	0.1365451	-0.566178105	0.090771549
12774	W02G9.5c.1	6.779398024	WBGene00020955	angl-1	0.001121019	0.001887847	10.61618871	2.05761291	1	0.228623657	0.010422246	0.218201411	0.120836618	0.218201411	-0.737140075	0.186972482
15493	B0303.2.1	3.403798169	WBGene00015124	anmt-1	0.009255851	0.01285173	6.772780824	3.619432638	1	0.402159182	0.088691251	0.313467931	1.252230633	1.252230633	-0.406001155	0.400458506
991	T27E9.1a.3	11.06716513	WBGene00006439	ant-1.1	2.50E-09	5.42E-08	35.54013941	11.30873491	1	1.256526101	0.007906118	1.248619983	0.107816835	1.248619983	2.096749816	0.12606257
3269	T27E9.1d.23	6.617709416	WBGene00006439	ant-1.1	2.32E-07	1.53E-06	26.74697165	6.584137425	1	0.731570825	0.006496817	0.725074008	0.129990938	0.725074008	1.566946982	0.149303435
4119	T27E9.1d.32	5.914275848	WBGene00006439	ant-1.1	7.57E-07	3.96E-06	24.4630419	4.887224658	1	0.543024962	0.013598379	0.529426583	0.194477089	0.529426583	1.337368753	0.144193742
4353	T27E9.1d.40	4.728568717	WBGene00006439	ant-1.1	1.00E-06	4.96E-06	23.92078676	5.441173792	1	0.604574866	0.030952651	0.573622215	0.514378478	0.573622215	1.424350679	0.19011844
4374	T27E9.1d.33	5.644733242	WBGene00006439	ant-1.1	1.03E-06	5.05E-06	23.87675676	3.213966843	1	0.357107427	0.021993607	0.33511382	0.240335483	0.33511382	1.086060464	0.133256752
4991	T27E9.1d.8	5.242939006	WBGene00006439	ant-1.1	1.96E-06	8.47E-06	22.62935231	6.765066506	1	0.751674056	0.027894334	0.723779722	0.338796705	0.723779722	1.558666594	0.185938515
5258	T27E9.1d.6	11.62800554	WBGene00006439	ant-1.1	2.53E-06	1.03E-05	22.14442833	2.466678268	1	0.274075363	0.00193418	0.272141183	0.132134035	0.272141183	0.93851584	0.115032238
5482	T27E9.1d.21	5.292984508	WBGene00006439	ant-1.1	3.10E-06	1.22E-05	21.75382732	4.463470013	1	0.495941113	0.022330524	0.473610589	0.324763793	0.473610589	1.259446208	0.157790705
5840	T27E9.1d.34	4.485621548	WBGene00006439	ant-1.1	4.27E-06	1.57E-05	21.14135977	5.344505529	1	0.593833948	0.052428116	0.541405832	0.639475873	0.639475873	1.406945915	0.232266053
6378	T27E9.1d.11	4.549746678	WBGene00006439	ant-1.1	6.51E-06	2.20E-05	20.33113709	6.468198071	1	0.718688675	0.053743706	0.664944969	0.603839269	0.664944969	1.512069455	0.22751383
7036	T27E9.1d.31	4.278067285	WBGene00006439	ant-1.1	1.12E-05	3.42E-05	19.29457811	8.278755453	1	0.919861717	0.072626504	0.847235213	0.763246978	0.847235213	1.696647827	0.268521439
7666	T27E9.1d.1	4.778492477	WBGene00006439	ant-1.1	1.81E-05	5.08E-05	18.37881882	5.087718619	1	0.565302069	0.055387404	0.509914665	0.492386784	0.509914665	1.314794966	0.210663537
8184	T27E9.1d.13	4.386410561	WBGene00006439	ant-1.1	2.64E-05	6.94E-05	17.66160754	5.740603035	1	0.637844782	0.069265404	0.568579377	0.697422426	0.697422426	1.396556458	0.255463871
8580	T27E9.1d.28	4.196725204	WBGene00006439	ant-1.1	3.52E-05	8.82E-05	17.11432596	7.725774937	1	0.858419437	0.083401749	0.775017689	0.813187947	0.813187947	1.604011599	0.284318927
8805	T27E9.1d.10	4.554556417	WBGene00006439	ant-1.1	4.15E-05	0.000101423	16.80070208	5.356837809	1	0.595204201	0.134314292	0.460889909	0.601234032	0.601234032	1.373996898	0.289474486
9623	T27E9.1d.9	4.532974805	WBGene00006439	ant-1.1	7.82E-05	0.000174838	15.60082748	3.706010856	1	0.411778984	0.135120826	0.276658158	0.613000599	0.613000599	1.147868351	0.291553154
10413	T27E9.1d.29	3.915757038	WBGene00006439	ant-1.1	0.000149977	0.000309835	14.37249298	3.950334794	1	0.438926088	0.086038152	0.352887937	0.972891097	0.972891097	1.092462672	0.314342834
10867	T27E9.1d.38	4.780205846	WBGene00006439	ant-1.1	0.000216222	0.000428027	13.6845833	4.828140941	1	0.536460105	0.194428209	0.342031896	0.491656833	0.491656833	1.259399992	0.316140284
10920	T27E9.1d.42	3.89062637	WBGene00006439	ant-1.1	0.000228208	0.000449561	13.58328942	4.904298728	1	0.544922081	0.24037758	0.304544501	0.986160295	0.986160295	1.312225157	0.402862834
11730	T27E9.1d.25	4.091238993	WBGene00006439	ant-1.1	0.000465543	0.000853774	12.24885739	6.610097012	1	0.734455224	0.406862904	0.32759232	0.876679195	0.876679195	1.519660696	0.465025541
11765	T27E9.1d.37	4.095637981	WBGene00006439	ant-1.1	0.000476216	0.000870749	12.20656538	5.989756955	1	0.665528551	0.247462584	0.418065967	0.874090591	0.874090591	1.340090461	0.390169527
12002	T27E9.1d.35	3.796365546	WBGene00006439	ant-1.1	0.000587229	0.00105253	11.81603171	5.49622538	1	0.610691709	0.105452669	0.50523904	1.036767631	1.036767631	1.191108949	0.339666972
13364	T27E9.1d.41	3.941058439	WBGene00006439	ant-1.1	0.001801857	0.002900445	9.741174786	4.397704467	1	0.48863383	0.480383202	0.008250628	0.95964133	0.95964133	1.17689154	0.504816898
13519	T27E9.1d.2	4.289924687	WBGene00006439	ant-1.1	0.002029716	0.003229769	9.522466527	8.109829318	1	0.901092146	0.876124744	0.024967403	0.755971873	0.755971873	1.742913683	0.626799908
14098	T27E9.1d.43	1.465753679	WBGene00006439	ant-1.1	0.003201334	0.004884537	8.689016174	23.62411673	1	2.624901859	0.853249308	1.771652552	1.652623585	1.771652552	2.549002611	0.847321783
14209	T27E9.1d.30	2.709102502	WBGene00006439	ant-1.1	0.0034948	0.005291022	8.529269299	9.807005295	1	1.089667255	0.771794681	0.317872574	1.550621714	1.550621714	1.727440075	0.707569586
14239	T27E9.1d.16	3.358490576	WBGene00006439	ant-1.1	0.00358492	0.005416026	8.482941654	7.068468494	1	0.785385388	0.445358516	0.340026872	1.276368188	1.276368188	1.267906182	0.541552687
14482	T27E9.1d.12	4.199718155	WBGene00006439	ant-1.1	0.004385835	0.006514852	8.116740165	3.387147428	1	0.376349714	0.349810631	0.026539083	0.811356373	0.811356373	0.79205144	0.43270561
14933	T27E9.1d.24	3.80883714	WBGene00006439	ant-1.1	0.006196221	0.008926077	7.492333606	6.012295829	1	0.66803287	0.615860016	0.052172854	1.030005102	1.030005102	1.146954281	0.56441233
15335	T27E9.1d.44	2.982328286	WBGene00006439	ant-1.1	0.008248043	0.011570389	6.978810035	7.629656457	1	0.847739606	0.77495709	0.072782516	1.45271009	1.45271009	1.304974935	0.684267876
15574	T27E9.1d.18	1.398949048	WBGene00006439	ant-1.1	0.009958223	0.013755059	6.642354664	24.37323121	1	2.708136801	0.914022167	1.794114634	1.639900337	1.794114634	2.287605189	0.867397573
16287	T27E9.1d.46	1.813137599	WBGene00006439	ant-1.1	0.017193264	0.022709001	5.676537625	12.82634031	1	1.425148924	1.075267612	0.349881312	1.689558035	1.689558035	1.738540864	0.868169137
16333	T27E9.1d.20	2.036397935	WBGene00006439	ant-1.1	0.017773079	0.023408711	5.618379064	14.31006907	1	1.590007675	1.147208126	0.442799549	1.686371913	1.686371913	1.744264889	0.86506107
17205	T27E9.1a.1	3.471651517	WBGene00006439	ant-1.1	0.035472835	0.044352899	4.422269053	97.25723259	1	10.80635918	1.890526542	8.915832635	1.215478883	8.915832635	3.787397132	1.752088611
16159	T20B5.1.2	7.132801794	WBGene00000161	apa-2	0.015475647	0.020602272	5.861494638	0.447444263	1	0.049716029	0.165955002	-0.116238973	0.105304749	0.105304749	-0.411363652	0.264998378
13484	F15H10.3a.2	5.326075802	WBGene00000144	apc-10	0.001969635	0.003142301	9.577620934	2.039988667	1	0.226665407	0.264374076	-0.037708669	0.315731767	0.315731767	-0.854187087	0.342945487
1559	F35G12.9.1	6.209801778	WBGene00000145	apc-11	1.19E-08	1.64E-07	32.50758841	2.284693284	1	0.253854809	0.005393998	0.248460812	0.161048137	0.248460812	-0.948136332	0.089653732
6893	F35G12.9.2	4.826296697	WBGene00000145	apc-11	1.01E-05	3.17E-05	19.48422203	2.418557242	1	0.268728582	0.05802297	0.210705613	0.472650808	0.472650808	-0.965612495	0.209923242
2614	T05H10.2.1	7.366735084	WBGene00000151	apn-1	8.63E-08	7.10E-07	28.65920188	1.471997071	1	0.16355523	0.001831282	0.161723948	0.09832527	0.161723948	-0.745912942	0.065908414
10624	K08D9.3b	5.257039212	WBGene00000168	apx-1	0.000178025	0.000360371	14.04988558	0.412186362	1	0.045798485	0.03356305	0.012235435	0.334799122	0.334799122	0.225163594	0.161597085
16866	K08D9.3d	4.300218057	WBGene00000168	apx-1	0.026613154	0.033944158	4.915733941	11.54138832	1	1.28237648	0.772091712	0.510284768	0.749664873	0.749664873	-1.326378923	0.597628049
977	C01G6.1b.1	6.85896743	WBGene00000170	aqp-2	2.39E-09	5.26E-08	35.62782072	4.482110964	1	0.498012329	0.007197471	0.490814858	0.116808866	0.490814858	1.321065068	0.084337103
17200	C01G6.1a.1	7.090939139	WBGene00000170	aqp-2	0.035245913	0.044081982	4.433221985	0.474059488	1	0.052673276	0.006254661	0.046418616	0.106800694	0.106800694	-0.175848555	0.14084614
7146	M02F4.8.2	6.559981976	WBGene00000175	aqp-7	1.22E-05	3.68E-05	19.12965394	2.583062351	1	0.287006928	0.012186056	0.274820872	0.133623272	0.274820872	-0.939875738	0.136866056
10972	M02F4.8.1	6.394561275	WBGene00000175	aqp-7	0.000238556	0.000467719	13.50005907	5.322183559	1	0.591353729	0.210446222	0.380907507	0.145303972	0.380907507	-1.288939557	0.299016244
10414	B0336.2.1	8.413221537	WBGene00000182	arf-1.2	0.000150169	0.000310202	14.37008454	0.200575665	1	0.022286185	0.003045457	0.019240728	0.081329733	0.081329733	-0.209094886	0.067815053
13357	B0336.2.3	8.353466094	WBGene00000182	arf-1.2	0.001792784	0.002887352	9.750454466	0.213467973	1	0.023718664	0.002508598	0.021210065	0.081885332	0.081885332	-0.162621714	0.085835138
14009	C27A12.8.1	7.785196839	WBGene00016158	ari-1.1	0.002994973	0.004599034	8.810528223	2.511732763	1	0.279081418	0.024786765	0.254294653	0.08963246	0.254294653	-0.771841673	0.226095538
13180	C27A12.7a.2	7.256212524	WBGene00016157	ari-1.2	0.001543235	0.002518821	10.02626736	2.754917643	1	0.30610196	0.174933647	0.131168313	0.101358441	0.131168313	-0.896303204	0.27143901
15394	C27A12.7a.3	6.371967997	WBGene00016157	ari-1.2	0.008624703	0.012052397	6.898936764	1.670607248	1	0.185623028	0.125563456	0.060059572	0.147063276	0.147063276	-0.579898563	0.235640325
4532	Y73F8A.34a.2	7.304252825	WBGene00013538	ari-1.4	1.24E-06	5.88E-06	23.51461881	1.593266445	1	0.177029605	0.010316905	0.1667127	0.099987786	0.1667127	-0.760547245	0.088252611
7298	Y73F8A.34b.2	5.929023798	WBGene00013538	ari-1.4	1.37E-05	4.05E-05	18.9057987	3.490406109	1	0.387822901	0.013277371	0.37454553	0.19245007	0.37454553	-1.090449188	0.16088933
9103	Y73F8A.34a.1	7.479036663	WBGene00013538	ari-1.4	5.28E-05	0.000124853	16.34365922	4.770162815	1	0.530018091	0.030200362	0.499817729	0.095632454	0.499817729	-1.241937204	0.213792278
15305	Y73F8A.34b.1	2.109673399	WBGene00013538	ari-1.4	0.008061789	0.011331278	7.019696585	24.1193502	1	2.6799278	0.689449063	1.990478737	1.680632273	1.990478737	-2.224976252	0.76625883
8305	F54C9.10.1	6.948858516	WBGene00000187	arl-1	2.90E-05	7.52E-05	17.4804676	0.173073531	1	0.019230392	0.003963946	0.015266447	0.112581968	0.112581968	-0.201323691	0.075384761
11172	F20D1.5	2.868716216	WBGene00000191	arl-7	0.000283043	0.000545009	13.17940275	10.26863518	1	1.140959465	0.17582891	0.965130555	1.495669406	1.495669406	-1.830615348	0.491978901
8052	Y53F4B.22a.2	8.059325422	WBGene00013168	arp-1	2.41E-05	6.43E-05	17.83723751	1.370757334	1	0.15230637	0.007568649	0.144737722	0.085325285	0.144737722	-0.676613281	0.10635871
5372	R06B9.3.1	7.132955899	WBGene00011054	arrd-13	2.78E-06	1.11E-05	21.96533415	0.49552811	1	0.055058679	0.001552987	0.053505692	0.1052994	0.1052994	-0.417985456	0.066806738
9727	F35F10.12.2	5.464445733	WBGene00018061	arrd-19	8.53E-05	0.000188639	15.43711826	0.497381394	1	0.055264599	0.009706186	0.045558413	0.28030131	0.28030131	-0.309668655	0.119682312
12001	C04E12.11	3.076101471	WBGene00015440	arrd-20	0.000586993	0.001052195	11.81677933	2.256393969	1	0.250710441	0.065435817	0.185274624	1.414122082	1.414122082	0.748642496	0.41671123
13541	C04E12.12	2.894751031	WBGene00015441	arrd-21	0.002062783	0.003277053	9.492813555	3.283241409	1	0.364804601	0.198242383	0.166562218	1.486085522	1.486085522	0.839316879	0.497846964
179	K11D2.2.3	8.58152756	WBGene00010769	asah-1	1.80E-11	2.16E-09	45.17229412	15.76738029	1	1.751931144	0.001685549	1.750245595	0.080017212	1.750245595	2.497858857	0.091960078
12946	K11D2.2.2	5.678524348	WBGene00010769	asah-1	0.001284328	0.002134132	10.36491479	18.15306704	1	2.017007449	1.520654245	0.496353204	0.23366643	0.496353204	2.539360931	0.785481256
13432	K11D2.2.1	5.746096341	WBGene00010769	asah-1	0.001894425	0.003034013	9.649118601	11.01071783	1	1.223413093	0.929201106	0.294211987	0.22112154	0.294211987	1.92076984	0.616398287
2867	F35G12.10.2	8.065462312	WBGene00000206	asb-1	1.25E-07	9.36E-07	27.94604403	0.938028327	1	0.10422537	0.002984747	0.101240622	0.085241252	0.101240622	-0.600597524	0.067551933
9000	F35G12.10.1	8.063746876	WBGene00000206	asb-1	4.88E-05	0.00011663	16.49437929	1.092098302	1	0.121344256	0.003688942	0.117655313	0.085264688	0.117655313	-0.595295517	0.10152744
5164	F02E8.1.1	9.40881541	WBGene00000207	asb-2	2.31E-06	9.62E-06	22.31794597	3.009015772	1	0.334335086	0.000798505	0.33353658	0.078863161	0.33353658	1.037638446	0.125952751
13048	F02E8.1.2	8.108339507	WBGene00000207	asb-2	0.001401965	0.002311394	10.20320853	5.757221527	1	0.639691281	0.008042719	0.631648562	0.084668987	0.631648562	1.219580671	0.319278796
13191	F02E8.1.3	7.067906912	WBGene00000207	asb-2	0.001555134	0.0025361	10.01211993	1.609139427	1	0.17879327	0.014848157	0.163945113	0.107661438	0.163945113	0.641344982	0.170415809
11976	R74.5a.1	7.44393402	WBGene00011279	asd-1	0.000573725	0.001030559	11.85935218	0.957418506	1	0.106379834	0.008608665	0.097771169	0.096437239	0.097771169	-0.517733457	0.119853801
14101	R74.5a.2	4.644506512	WBGene00011279	asd-1	0.003204995	0.00488943	8.686933092	65.84458308	1	7.316064786	1.481687665	5.834377121	0.554453272	5.834377121	-3.93495517	1.164794029
4917	F47G3.2	4.271384143	WBGene00018577	asna-2	1.82E-06	7.94E-06	22.78153114	5.08719346	1	0.565243718	0.037925297	0.527318421	0.767350939	0.767350939	-1.414508217	0.242028648
249	Y39B6A.20.1	12.46953769	WBGene00000214	asp-1	4.71E-11	4.02E-09	43.29533622	17.02519851	1	1.891688723	2.19E-05	1.89166683	0.193647611	1.89166683	2.59849693	0.132918426
2096	F21F8.4.2	6.124173933	WBGene00017678	asp-12	3.53E-08	3.63E-07	30.39045257	14.52914472	1	1.614349413	0.022589939	1.591759474	0.169520067	1.591759474	2.353358663	0.184851593
2539	F21F8.4.1	6.337860165	WBGene00017678	asp-12	7.73E-08	6.55E-07	28.87231719	22.52155636	1	2.502395151	0.024932018	2.477463133	0.149801724	2.477463133	2.918119023	0.248295165
1823	F28A12.4.1	7.366012774	WBGene00017881	asp-13	2.02E-08	2.38E-07	31.47641197	4.854135398	1	0.539348378	0.002245771	0.537102606	0.098343766	0.537102606	-1.363716855	0.101199369
16258	F28A12.4.2	3.93225025	WBGene00017881	asp-13	0.016792115	0.022218722	5.717971963	57.60990648	1	6.401100721	0.212640122	6.188460598	0.964241047	6.188460598	-3.203857391	1.263885893
120	F21F8.3.1	11.1400026	WBGene00000218	asp-5	8.16E-12	1.34E-09	46.72772897	19.73750854	1	2.193056504	2.51E-05	2.193031398	0.110418454	2.193031398	2.796875901	0.095189685
15091	F54B3.3.2	7.735430643	WBGene00010015	atad-3	0.006993934	0.00996975	7.274526261	1.898595599	1	0.210955067	0.143371182	0.067583884	0.090515479	0.090515479	-0.667878771	0.246536092
11875	T04C10.4.2	6.726016994	WBGene00000221	atf-5	0.000526328	0.000953436	12.01999503	2.303322259	1	0.255924695	0.02020933	0.235715366	0.123705669	0.235715366	0.805770228	0.184412324
15614	C07G2.2c.1	6.183226705	WBGene00000223	atf-7	0.010332685	0.014235732	6.576621177	0.367860669	1	0.040873408	0.158122478	-0.11724907	0.163590016	0.163590016	-0.306922842	0.263136189
2355	ZC376.7c.2	7.418871349	WBGene00013878	atfs-1	5.69E-08	5.20E-07	29.46570835	2.33275354	1	0.259194838	0.00767716	0.251517678	0.097031607	0.251517678	-0.94155797	0.081520415
11252	ZC376.7b.2	6.316200055	WBGene00013878	atfs-1	0.000304203	0.000581587	13.04433422	2.480261256	1	0.275584584	0.038113467	0.237471117	0.151594189	0.237471117	-0.853032904	0.181810123
13895	ZC376.7a.1	5.916675133	WBGene00013878	atfs-1	0.002713408	0.004200852	8.990809361	6.591400185	1	0.732377798	0.746292465	-0.013914667	0.194143946	0.194143946	-1.615268222	0.552976771
14895	ZC376.7b.1	3.650826472	WBGene00013878	atfs-1	0.006013155	0.008684457	7.54635618	32.96097341	1	3.662330379	0.712520137	2.949810242	1.116677069	2.949810242	-2.663567482	0.872481922
15055	ZC376.7d.2	3.805065591	WBGene00013878	atfs-1	0.006858918	0.009800667	7.309547892	31.36443165	1	3.48493685	0.352686165	3.132250684	1.032048266	3.132250684	-2.571397411	0.861226452
17323	ZC376.7c.1	4.699077487	WBGene00013878	atfs-1	0.03876287	0.0481364	4.271229663	37.58879553	1	4.176532837	0.991845549	3.184687288	0.528012971	3.184687288	-2.323679714	1.097498907
9635	D2007.5.1	6.974546615	WBGene00017045	atg-13	7.88E-05	0.00017597	15.58650735	0.128760944	1	0.014306772	0.006381694	0.007925077	0.111449133	0.111449133	-0.132195428	0.081318147
5067	M03A8.2.1	7.868585464	WBGene00019748	atg-2	2.12E-06	9.01E-06	22.48204273	2.617573313	1	0.290841479	0.016445193	0.274396286	0.088207987	0.274396286	0.96872262	0.116514919
4846	Y87G2A.3a.2	6.867112466	WBGene00013595	atg-4.1	1.69E-06	7.50E-06	22.91831361	0.695644265	1	0.077293807	0.004813005	0.072480802	0.116412215	0.116412215	0.506850085	0.078397427
10147	Y87G2A.3a.1	5.915911467	WBGene00013595	atg-4.1	0.000119727	0.000253801	14.79698095	0.628575504	1	0.069841723	0.013922199	0.055919524	0.194249839	0.194249839	-0.403244281	0.113310612
7806	C05D11.7b.2	8.036317639	WBGene00015484	atgl-1	2.01E-05	5.55E-05	18.17647736	0.360268654	1	0.04002985	0.001770326	0.038259524	0.085645096	0.085645096	-0.33734728	0.063877166
14768	C05D11.7a.2	4.68962424	WBGene00015484	atgl-1	0.005423864	0.007900742	7.732398945	46.25808697	1	5.139787442	0.939937772	4.19984967	0.532482079	4.19984967	3.18028674	1.024024599
12634	C38C6.2c.2	3.60118221	WBGene00000225	atgp-2	0.000982946	0.001673455	10.85941704	3.379499979	1	0.375499998	0.258095102	0.117404896	1.14414749	1.14414749	0.962503727	0.439741711
14456	K04G2.5d	5.188089402	WBGene00010564	ath-1	0.004298715	0.006396925	8.153119645	1.20270861	1	0.13363429	0.279303706	-0.145669416	0.35465371	0.35465371	-0.617963	0.354017481
16150	Y54G2A.2d.1	3.50264386	WBGene00021868	atln-1	0.015422724	0.020543259	5.867524575	58.29400754	1	6.477111949	1.499166634	4.977945316	1.198512453	4.977945316	-3.252466804	1.261896524
12904	H28O16.1a.5	11.42961227	WBGene00010419	atp-1	0.001245925	0.002077056	10.4209693	0.207970481	1	0.023107831	0.00018737	0.022920461	0.122336202	0.122336202	0.098885278	0.096502021
16516	H28O16.1d.4	5.027926985	WBGene00010419	atp-1	0.020532628	0.026743636	5.366032649	0.957529945	1	0.106392216	0.379291491	-0.272899275	0.403252893	0.403252893	0.181202344	0.409778272
17003	H28O16.1a.3	5.57347203	WBGene00010419	atp-1	0.029987343	0.037939641	4.710017707	0.23174574	1	0.025749527	0.342059519	-0.316309992	0.255258352	0.255258352	0.08755627	0.382527066
17099	H28O16.1d.1	4.918689995	WBGene00010419	atp-1	0.032377951	0.040731961	4.578372594	0.486918485	1	0.054102054	0.604552972	-0.550450918	0.438292948	0.438292948	0.194282436	0.510226952
11729	C34E10.6.3	11.62583058	WBGene00000229	atp-2	0.000464919	0.000852702	12.25135922	0.569655728	1	0.063295081	6.93E-05	0.06322582	0.132018644	0.132018644	0.376827967	0.103599574
4194	F27C1.7a.1	9.733949574	WBGene00000230	atp-3	8.16E-07	4.19E-06	24.31945578	1.733853356	1	0.192650373	0.000333364	0.192317009	0.080882847	0.192317009	0.796038271	0.086504634
11639	F27C1.7a.2	6.620890277	WBGene00000230	atp-3	0.000427786	0.000790663	12.40674472	0.243826746	1	0.027091861	0.020272358	0.006819503	0.129796785	0.129796785	0.193891996	0.113020806
14461	F27C1.7a.4	7.840216935	WBGene00000230	atp-3	0.004311103	0.006413143	8.147900942	1.615908541	1	0.179545393	0.013072302	0.166473091	0.088682498	0.166473091	0.604352054	0.187457332
6599	T05H4.12.1	9.224455476	WBGene00020275	atp-4	7.93E-06	2.59E-05	19.95439806	0.82168723	1	0.091298581	0.000205712	0.091092869	0.078355395	0.091092869	0.533645838	0.074075141
9386	T05H4.12.2	6.771474123	WBGene00020275	atp-4	6.56E-05	0.000150367	15.93349295	0.641137796	1	0.071237533	0.02543481	0.045802723	0.121253656	0.121253656	0.470977068	0.120631953
10368	T05H4.12.3	5.948763443	WBGene00020275	atp-4	0.00014367	0.000298094	14.45339963	2.060003787	1	0.22888931	0.081099993	0.147789317	0.1898144	0.1898144	0.834367519	0.198839289
12067	C06H2.1.1	9.647057686	WBGene00007385	atp-5	0.000621707	0.001108468	11.70983206	0.224134478	1	0.024903831	8.69E-05	0.024816911	0.080198084	0.080198084	0.205752813	0.076908689
17296	C06H2.1.2	5.750662071	WBGene00007385	atp-5	0.038130156	0.047421884	4.299206674	1.282714573	1	0.142523841	0.170473212	-0.027949371	0.220312013	0.220312013	0.209608224	0.27645324
6870	F28F8.6.2	6.975318775	WBGene00006446	atx-3	9.95E-06	3.12E-05	19.52037885	2.157168907	1	0.239685434	0.064708986	0.174976448	0.111415716	0.174976448	-0.910722434	0.173038855
15603	F28F8.6.1	6.005283716	WBGene00006446	atx-3	0.010212794	0.014080474	6.597397436	6.208523514	1	0.689835946	0.750851096	-0.06101515	0.182753085	0.182753085	-1.366380362	0.554212373
14886	R11G10.1b.2	4.09256526	WBGene00000233	avr-15	0.005977193	0.008637739	7.557165486	2.712678947	1	0.301408772	0.298191087	0.003217685	0.875899458	0.875899458	0.513320871	0.41557514
11075	B0001.4b	7.480444073	WBGene00007089	B0001.4	0.000260127	0.000505269	13.33767364	0.59682718	1	0.066314131	0.009875269	0.056438862	0.09560083	0.09560083	-0.410322992	0.093785603
2666	B0035.13.1	6.879542398	WBGene00007112	B0035.13	9.50E-08	7.66E-07	28.47381631	37.0023041	1	4.111367122	0.32201143	3.789355691	0.115812214	3.789355691	3.74782436	0.364700111
5479	B0035.13.2	6.272672937	WBGene00007112	B0035.13	3.10E-06	1.22E-05	21.75591711	35.14595387	1	3.905105986	0.436716778	3.468389208	0.155327526	3.468389208	3.534163828	0.442728413
13696	B0041.11.3	2.986490026	WBGene00206362	B0041.11	0.002302402	0.003616331	9.291336132	23.01780141	1	2.55753349	0.071256584	2.486276906	1.45108277	2.486276906	-2.373889905	0.668184787
15454	B0041.11.1	1.772381238	WBGene00206362	B0041.11	0.009011697	0.012544301	6.820507181	9.925410068	1	1.102823341	0.1502544	0.952568941	1.687835166	1.687835166	-1.432210666	0.624465328
826	B0041.8.1	7.163689816	WBGene00015011	B0041.8	1.46E-09	3.81E-08	36.58329685	6.395427394	1	0.710603044	0.007765087	0.702837957	0.104254738	0.702837957	-1.579048752	0.089983329
690	B0205.10.1	5.53054806	WBGene00015024	B0205.10	8.44E-10	2.63E-08	37.65586976	25.39674093	1	2.821860104	0.046973252	2.774886852	0.264802936	2.774886852	3.150813799	0.169951748
13758	B0205.8.1	5.461433967	WBGene00015022	B0205.8	0.002419059	0.003782461	9.200826064	1.094568388	1	0.12161871	0.158059831	-0.036441121	0.281030133	0.281030133	-0.540495648	0.2714651
8951	B0228.7.3	6.058281284	WBGene00015064	B0228.7	4.68E-05	0.000112359	16.57535303	4.476781146	1	0.497420127	0.025451076	0.471969051	0.17662834	0.471969051	1.206401312	0.20472797
9256	B0228.7.2	6.227551748	WBGene00015064	B0228.7	5.93E-05	0.000137819	16.12488535	3.56066865	1	0.39562985	0.021667036	0.373962814	0.159392192	0.373962814	1.07018088	0.186741915
16440	B0250.11	1.268455863	WBGene00050926	B0250.11	0.01925714	0.025198272	5.478012734	10.78984224	1	1.19887136	0.123804475	1.075066885	1.610098004	1.610098004	-1.436553385	0.675222289
13157	B0250.12	3.213275131	WBGene00050927	B0250.12	0.001519129	0.002483811	10.05526801	1.932315261	1	0.214701696	0.201714131	0.012987564	1.350521956	1.350521956	0.603890959	0.460710339
12029	B0250.3	3.290678903	WBGene00007120	B0250.3	0.000599885	0.001072802	11.77633333	0.666330079	1	0.074036675	0.091045406	-0.017008731	1.31169366	1.31169366	-0.244214728	0.39891667
15635	B0250.4	4.011420863	WBGene00007121	B0250.4	0.01047474	0.014412063	6.552321586	2.897689639	1	0.321965515	0.097287553	0.224677963	0.922246488	0.922246488	0.384094107	0.355588873
7883	B0250.7c	5.748762302	WBGene00007124	B0250.7	2.11E-05	5.76E-05	18.0884112	0.714001528	1	0.079333503	0.0066085	0.072725003	0.220648265	0.220648265	-0.466153526	0.104368004
7701	B0252.3c.2	4.868292674	WBGene00015088	B0252.3	1.86E-05	5.20E-05	18.32582807	0.399903021	1	0.044433669	0.018716411	0.025717258	0.456407537	0.456407537	0.327099428	0.165018562
8179	B0284.5	1.650140268	WBGene00045188	B0284.5	2.63E-05	6.91E-05	17.67020791	34.81939751	1	3.868821945	0.168617399	3.700204546	1.678457808	3.700204546	3.474121317	0.644990075
13782	B0286.1.3	3.656337133	WBGene00015115	B0286.1	0.002473904	0.003861179	9.159794016	33.65500028	1	3.739444475	1.884720029	1.854724446	1.113629882	1.854724446	2.957144735	0.915926956
13762	B0303.11a.1	4.193008824	WBGene00015131	B0303.11	0.002429698	0.00379797	9.192793379	13.69779861	1	1.521977624	0.994491385	0.527486239	0.815460863	0.815460863	2.009877699	0.667443205
5629	B0303.3.2	8.197839729	WBGene00015125	B0303.3	3.54E-06	1.35E-05	21.49752738	4.688574164	1	0.520952685	0.107905824	0.41304686	0.083557278	0.41304686	-1.326386275	0.215699437
15905	B0303.3.1	5.855368928	WBGene00015125	B0303.3	0.012707854	0.017187762	6.209332471	19.10875018	1	2.123194465	2.995961746	-0.872767281	0.203069131	0.203069131	2.685801917	1.098175624
11527	B0303.4.2	7.280943956	WBGene00015126	B0303.4	0.00039208	0.000731711	12.5695622	1.565478175	1	0.173942019	0.026162365	0.147779655	0.100642238	0.147779655	-0.671690708	0.147911656
1812	B0310.3.2	4.109666864	WBGene00015139	B0310.3	1.98E-08	2.35E-07	31.51747136	15.64595276	1	1.738439196	0.029154324	1.709284872	0.865791938	1.709284872	2.484662625	0.253167576
11365	B0334.3a.1	8.341658643	WBGene00007143	B0334.3	0.000337986	0.000639692	12.84719493	0.618294975	1	0.068699442	0.007838722	0.06086072	0.082000738	0.082000738	0.419733255	0.094301369
13236	B0334.9	2.107175473	WBGene00007147	B0334.9	0.001624206	0.002639764	9.932106357	14.74091061	1	1.637878957	0.111016209	1.526862748	1.680867921	1.680867921	-1.967976841	0.568383025
9573	B0344.1	4.439599908	WBGene00023226	B0344.1	7.59E-05	0.000170456	15.6589094	1.350686967	1	0.15007633	0.015685041	0.134391289	0.665984773	0.665984773	0.570741649	0.203267357
3085	B0379.7.1	5.002849782	WBGene00007159	B0379.7	1.80E-07	1.25E-06	27.24171442	15.27620075	1	1.697355639	0.135426937	1.561928703	0.41109039	1.561928703	2.408686414	0.266194611
8791	B0391.10	5.06607223	WBGene00007165	B0391.10	4.09E-05	0.000100006	16.83064629	1.48863	1	0.165403333	0.012945144	0.15245819	0.391425901	0.391425901	-0.664855269	0.143825331
8994	B0391.8	4.341500286	WBGene00014643	B0391.8	4.85E-05	0.000115884	16.50780162	0.295129592	1	0.032792177	0.024048472	0.008743705	0.724489443	0.724489443	-0.154548512	0.22224839
15708	B0393.9a.1	4.302171261	WBGene00044636	B0393.9	0.011055385	0.015140275	6.456392861	2.198867327	1	0.244318592	0.700713947	-0.456395355	0.748469162	0.748469162	0.759948269	0.567515717
11341	B0395.3.1	7.130046893	WBGene00007175	B0395.3	0.000331281	0.000628386	12.88468733	0.338230162	1	0.037581129	0.000993897	0.036587232	0.105400569	0.105400569	-0.278088044	0.085116908
11331	B0432.10.3	5.688400034	WBGene00015191	B0432.10	0.000328025	0.000622759	12.90317485	0.67127608	1	0.074586231	0.032115912	0.042470319	0.231767099	0.231767099	-0.386164251	0.14661848
14794	B0432.10.1	5.368201972	WBGene00015191	B0432.10	0.005539294	0.008054704	7.694383027	1.972096533	1	0.219121837	0.308263775	-0.089141938	0.304535078	0.304535078	-0.765097401	0.367020472
12470	B0457.3	2.26630779	WBGene00014660	B0457.3	0.000855803	0.001476347	11.11612611	11.41264578	1	1.268071753	0.308222633	0.959849121	1.660302277	1.660302277	1.949512357	0.614724719
1589	B0464.6.2	8.100588701	WBGene00007186	B0464.6	1.28E-08	1.73E-07	32.36619175	1.192492473	1	0.132499164	0.001472593	0.131026571	0.084770517	0.131026571	-0.683207045	0.062895118
10783	B0464.6.1	6.807415547	WBGene00007186	B0464.6	0.000201391	0.000401773	13.81806441	2.112816729	1	0.234757414	0.068142412	0.166615002	0.11938579	0.166615002	-0.808157838	0.177691239
13639	B0491.5.3	9.032122984	WBGene00007192	B0491.5	0.002233771	0.003522851	9.346784193	0.259248712	1	0.028805412	0.008181368	0.020624045	0.078297971	0.078297971	0.194417409	0.090761608
13810	B0495.5.1	7.36686474	WBGene00015204	B0495.5	0.002540456	0.003957298	9.111225618	0.32520571	1	0.036133968	0.053187269	-0.017053302	0.098321952	0.098321952	0.286202226	0.157753659
13468	B0495.7.1	8.399967836	WBGene00015206	B0495.7	0.001952118	0.003118055	9.594022654	1.192953996	1	0.132550444	0.004845606	0.127704838	0.081448876	0.127704838	-0.545513748	0.149831718
14201	B0495.8b.2	2.790340687	WBGene00015207	B0495.8	0.003466197	0.005250674	8.544227574	2.431859717	1	0.270206635	0.113776355	0.15643028	1.523504651	1.523504651	-0.412000311	0.476413751
13476	B0545.4.1	3.65891151	WBGene00015247	B0545.4	0.001961029	0.003130197	9.585659877	1.003060912	1	0.111451212	0.32096681	-0.209515597	1.112206628	1.112206628	-0.432151284	0.461723619
14388	F52C6.7	3.894390732	WBGene00018664	bath-11	0.004073878	0.006090996	8.250589184	2.437900654	1	0.27087785	0.120315751	0.150562099	0.984166061	0.984166061	-0.346157751	0.337650715
7367	F59H5.3	4.694302294	WBGene00019131	bath-12	1.44E-05	4.21E-05	18.81471822	1.98341885	1	0.220379872	0.013866309	0.206513563	0.530264565	0.530264565	-0.810129669	0.17445898
10933	B0047.5	3.890713838	WBGene00015016	bath-14	0.000231423	0.000455353	13.55702851	2.222833491	1	0.246981499	0.067750878	0.179230621	0.986113932	0.986113932	-0.74146939	0.305354867
14413	F40B1.2	2.515288164	WBGene00018224	bath-18	0.004158356	0.006206518	8.213339257	0.431562524	1	0.047951392	0.24699112	-0.199039729	1.607216668	1.607216668	0.095780083	0.56314605
10951	F52C6.1	3.885795954	WBGene00018658	bath-22	0.000234115	0.000459893	13.53532015	0.500928553	1	0.055658728	0.073523645	-0.017864917	0.988722609	0.988722609	-0.160210841	0.309676646
15868	W02A11.5.1	3.2348581	WBGene00012195	bath-34	0.012455208	0.016885331	6.244890549	2.371372459	1	0.263485829	0.628732886	-0.365247057	1.33987819	1.33987819	-0.315560528	0.616909158
8812	C07D10.2a.2	7.200614756	WBGene00015567	bath-44	4.17E-05	0.000101698	16.7942857	1.052235175	1	0.116915019	0.008747761	0.108167258	0.10305583	0.108167258	-0.586335193	0.098174024
14108	C07D10.2b.2	6.470954134	WBGene00015567	bath-44	0.003220398	0.00491049	8.678195042	0.316690673	1	0.035187853	0.039010914	-0.003823061	0.139659068	0.139659068	-0.113036844	0.14360411
5500	F52C6.9	4.504538083	WBGene00018666	bath-6	3.16E-06	1.23E-05	21.71930784	3.56804213	1	0.396449126	0.021138193	0.375310932	0.628795768	0.628795768	-1.154275488	0.201521894
15699	Y49F6C.1	0.869570769	WBGene00021723	bath-8	0.010984641	0.015052016	6.467800259	15.59728898	1	1.733032109	0.142168679	1.59086343	1.481903501	1.59086343	-1.853706891	0.722477247
14531	T13C5.5.1	5.502030791	WBGene00000245	bca-1	0.00451514	0.006683849	8.064079676	3.647511397	1	0.405279044	0.366905401	0.038373643	0.271371441	0.271371441	-1.031243086	0.396060689
14963	T13C5.5.2	4.734501549	WBGene00000245	bca-1	0.006330668	0.009101472	7.453685915	7.850815975	1	0.872312886	0.70843719	0.163875696	0.511692661	0.511692661	-1.424693092	0.554030397
2336	T12A2.7.2	6.671926267	WBGene00020441	bcas-2	5.48E-08	5.05E-07	29.53769012	1.718138392	1	0.190904266	0.003925545	0.186978721	0.126762821	0.186978721	-0.811506534	0.078303477
13887	T12A2.7.1	5.900822457	WBGene00020441	bcas-2	0.002688498	0.004164684	9.007664054	5.821808709	1	0.646867634	0.262533085	0.384334549	0.196369428	0.384334549	-1.182935197	0.340842303
13761	F13H6.1b.1	6.161599236	WBGene00017430	bcl-11	0.002421182	0.003784934	9.199220234	45.91777859	1	5.101975399	0.76198121	4.33999419	0.165715754	4.33999419	3.343040835	0.948102672
17188	F54C9.6a.1	6.793844686	WBGene00010042	bcs-1	0.035032249	0.043842791	4.443602606	0.72790267	1	0.080878074	0.321911947	-0.241033873	0.120083956	0.120083956	-0.534389527	0.364835186
17189	F54C9.6b.1	6.793844686	WBGene00010042	bcs-1	0.035032249	0.043842791	4.443602606	0.72790267	1	0.080878074	0.321911947	-0.241033873	0.120083956	0.120083956	-0.534389527	0.364835186
16158	B0564.3.1	1.4797373	WBGene00007203	best-1	0.015453354	0.020573868	5.864032045	48.25818626	1	5.362020695	0.865745948	4.496274747	1.655064182	4.496274747	2.958659932	1.148346959
16010	C37A5.1.1	2.079677418	WBGene00007988	best-8	0.013894945	0.018670085	6.05144192	33.83658688	1	3.759620765	1.637445632	2.122175133	1.683272365	2.122175133	-2.518095652	0.968412067
15043	F57C7.1b.1	3.752845138	WBGene00010199	bet-2	0.006776324	0.009690373	7.331320882	28.48672884	1	3.165192093	0.3679043	2.797287793	1.060495289	2.797287793	-2.4529867	0.819874059
16426	F57C7.1c.1	4.521940343	WBGene00010199	bet-2	0.019019098	0.024908001	5.499758729	35.80346515	1	3.978162794	0.46974351	3.508419284	0.619091412	3.508419284	-2.490804434	1.007303289
5439	K04F10.4d.1	8.103763011	WBGene00000254	bli-4	2.95E-06	1.17E-05	21.8494842	0.278011795	1	0.030890199	0.001228111	0.029662089	0.084728834	0.084728834	-0.314055087	0.062111264
6216	K04F10.4a.1	6.972208888	WBGene00000254	bli-4	5.72E-06	1.98E-05	20.58050406	1.174008729	1	0.130445414	0.01545442	0.114990994	0.111550526	0.114990994	-0.649207647	0.101218091
12532	K04F10.4g.2	5.531762113	WBGene00000254	bli-4	0.000902946	0.001549842	11.01670209	0.23324899	1	0.025916554	0.075886177	-0.049969623	0.264527304	0.264527304	0.134854973	0.20049966
13460	K04F10.4f.2	3.942963316	WBGene00000254	bli-4	0.001941081	0.003102269	9.604433929	1.633984529	1	0.181553837	0.337313058	-0.155759222	0.958648443	0.958648443	0.628885502	0.444393443
13905	K04F10.4h.1	5.160222631	WBGene00000254	bli-4	0.002737178	0.004234605	8.974871564	0.733958524	1	0.081550947	0.031694556	0.049856391	0.362883994	0.362883994	0.122729943	0.186588039
15538	K04F10.4c.2	3.605585703	WBGene00000254	bli-4	0.00958857	0.013275152	6.709777296	1.53048874	1	0.170054304	0.571974821	-0.401920517	1.141710602	1.141710602	-0.153667564	0.564365779
10320	F23B12.8b.2	8.125934744	WBGene00000257	bmk-1	0.00013794	0.000287535	14.53007482	0.914169081	1	0.101574342	0.004435155	0.097139187	0.08444163	0.097139187	-0.530714389	0.102475528
16603	F23B12.8a.2	5.317376317	WBGene00000257	bmk-1	0.021928322	0.028411858	5.251463338	14.86664221	1	1.651849134	2.382427165	-0.730578031	0.318086481	0.318086481	-2.147786261	0.982309655
9439	C53B4.7a.2	5.775529079	WBGene00000266	bre-1	6.79E-05	0.000154637	15.86983834	1.872103184	1	0.208011465	0.038991573	0.169019892	0.215987659	0.215987659	0.777800887	0.153872868
16686	C53B4.7a.1	4.755709887	WBGene00000266	bre-1	0.023390309	0.030155359	5.139282841	1.951114894	1	0.216790544	0.723650135	-0.506859591	0.502250292	0.502250292	0.692838945	0.55890279
13453	B0464.4a.2	7.123155873	WBGene00000268	bre-3	0.001926698	0.003080883	9.618092425	1.000402745	1	0.111155861	0.015798881	0.09535698	0.10564184	0.10564184	-0.49805606	0.137886393
12109	Y73E7A.7a.1	6.300828102	WBGene00000269	bre-4	0.000647957	0.001151114	11.63289383	0.893413057	1	0.099268117	0.087611696	0.011656421	0.152892284	0.152892284	-0.573069819	0.201444858
13783	F40G9.4	3.4081399	WBGene00001963	btb-1	0.00247387	0.003861179	9.159819632	2.059805285	1	0.228867254	0.042043312	0.186823942	1.249898736	1.249898736	0.027868205	0.355726282
11998	F47C10.2	2.917567647	WBGene00018540	btb-21	0.000585302	0.001049427	11.82214966	4.915567649	1	0.546174183	0.136836946	0.409337237	1.477555247	1.477555247	1.238042439	0.469634442
10853	B0047.2	3.840054746	WBGene00015013	btb-3	0.000213253	0.000422695	13.71054815	0.71422588	1	0.079358431	0.037298478	0.042059953	1.013161067	1.013161067	-0.182267724	0.291123746
11676	F59H6.12.1	4.197305682	WBGene00019142	btb-4	0.000442044	0.000814428	12.3455264	1.144367253	1	0.127151917	0.053017283	0.074134634	0.812832791	0.812832791	-0.321727521	0.262013589
8730	R05F9.1b.1	8.47418268	WBGene00019888	btbd-10	3.90E-05	9.61E-05	16.91917586	0.109949331	1	0.012216592	0.000830461	0.011386131	0.08081155	0.08081155	-0.145299888	0.061020444
1356	C07A9.2.2	7.399942394	WBGene00007400	bud-31	7.15E-09	1.13E-07	33.49298426	1.407220307	1	0.156357812	0.001001888	0.155355924	0.097492076	0.155355924	-0.742156061	0.063152688
11429	C07A9.2.1	4.832274381	WBGene00007400	bud-31	0.000358153	0.000674127	12.73876933	2.663262217	1	0.295918024	0.076332672	0.219585352	0.470275722	0.470275722	-0.851404195	0.226336568
10060	T23F2.1.1	2.358123464	WBGene00044623	bus-8	0.000111459	0.000238342	14.93194687	35.53360267	1	3.948178074	0.245183691	3.702994384	1.643535923	3.702994384	3.328155429	0.626181135
2650	C01B10.6a.1	8.684094657	WBGene00015280	C01B10.6	9.10E-08	7.39E-07	28.55659008	4.274163372	1	0.474907041	0.000319689	0.474587352	0.07939755	0.474587352	1.270063874	0.109888071
12879	C01B10.6d.2	6.08133036	WBGene00015280	C01B10.6	0.001220815	0.002039146	10.4585744	4.017183249	1	0.446353694	0.043839121	0.402514573	0.174080195	0.402514573	1.025761042	0.2633172
13742	C01B10.8.1	7.888662201	WBGene00015282	C01B10.8	0.002401529	0.003759402	9.214140587	0.758093199	1	0.084232578	0.082173518	0.00205906	0.087879448	0.087879448	-0.497614601	0.190432325
4535	C01C4.3b.1	5.209634821	WBGene00015293	C01C4.3	1.25E-06	5.91E-06	23.50534685	4.004537028	1	0.444948559	0.025816198	0.419132361	0.34836867	0.419132361	1.211393824	0.153738756
16200	C01C4.3b.2	1.519853986	WBGene00015293	C01C4.3	0.016026621	0.021281769	5.799951071	50.56125789	1	5.617917543	0.102309635	5.515607908	1.661632659	5.515607908	3.016682233	1.179201608
3224	C01G10.7.1	6.824033544	WBGene00007234	C01G10.7	2.21E-07	1.47E-06	26.842023	0.680805313	1	0.075645035	0.002015392	0.073629643	0.118542298	0.118542298	-0.515562419	0.07138619
13956	C01G10.9.1	5.029851157	WBGene00007236	C01G10.9	0.002860514	0.004409242	8.894369	0.509391653	1	0.056599073	0.160555897	-0.103956825	0.402653398	0.402653398	0.132864836	0.283527139
17360	C01G10.9.2	4.574809154	WBGene00007236	C01G10.9	0.039734557	0.049237891	4.229183241	2.81113552	1	0.312348391	0.436681219	-0.124332828	0.590374729	0.590374729	0.021342013	0.451588638
10144	C01G12.12	4.602029856	WBGene00044053	C01G12.12	0.000119482	0.000253381	14.80084294	0.460830569	1	0.051203397	0.01360032	0.037603077	0.576070884	0.576070884	-0.028241056	0.183420184
13023	C01G12.3.1	3.886265919	WBGene00007244	C01G12.3	0.001373004	0.002267993	10.2417075	1.752171699	1	0.194685744	0.095990874	0.09869487	0.988473152	0.988473152	0.341215895	0.32381026
7643	C01G5.4b	2.625143391	WBGene00015306	C01G5.4	1.77E-05	4.99E-05	18.41852791	47.687645	1	5.298627223	0.396435745	4.902191478	1.576617196	4.902191478	4.01304273	0.609358889
11304	C01G6.10	3.344659851	WBGene00014663	C01G6.10	0.000320369	0.000609676	12.94738465	1.995941805	1	0.221771312	0.118518757	0.103252555	1.283657532	1.283657532	-0.819995618	0.405059446
169	C01G6.3.1	7.867808922	WBGene00007225	C01G6.3	1.61E-11	2.01E-09	45.39693263	8.780156544	1	0.975572949	0.001002884	0.974570066	0.088220815	0.974570066	-1.864195903	0.067856699
15725	C03F11.4.2	3.651142745	WBGene00015390	C03F11.4	0.011202339	0.015324942	6.432933892	1.178879368	1	0.130986596	0.680660391	-0.549673794	1.116502161	1.116502161	-0.204705643	0.598137495
15746	C03F11.4.1	2.902424659	WBGene00015390	C03F11.4	0.011431608	0.015617729	6.396957918	22.45106012	1	2.494562236	0.690392436	1.8041698	1.483230102	1.8041698	2.080183405	0.762664823
13899	C04C11.1a.1	4.975928943	WBGene00007295	C04C11.1	0.002718459	0.00420746	8.9874108	0.747498264	1	0.083055363	0.008895367	0.074159996	0.419547751	0.419547751	-0.020489312	0.193190157
12957	C04F12.5.1	4.946384045	WBGene00007299	C04F12.5	0.001292496	0.002145865	10.35321199	0.572463831	1	0.063607092	0.113559285	-0.049952193	0.428987162	0.428987162	-0.194038858	0.251599343
2101	C04G2.3	3.952876495	WBGene00014665	C04G2.3	3.56E-08	3.64E-07	30.37640282	27.41183882	1	3.045759869	0.03810712	3.007652749	0.953492193	3.007652749	3.238054644	0.277758351
13298	C04H5.7a.2	3.593178655	WBGene00007315	C04H5.7	0.001709308	0.002765125	9.838134105	0.896644197	1	0.099627133	0.280469349	-0.180842216	1.148576106	1.148576106	-0.357166872	0.45064647
13747	C04H5.7a.1	2.933571337	WBGene00007315	C04H5.7	0.002410102	0.003771175	9.207617168	2.683778666	1	0.29819763	0.245962993	0.052234637	1.471501101	1.471501101	-0.743890506	0.512161193
16413	C04H5.9	1.651047509	WBGene00044054	C04H5.9	0.018812019	0.024656318	5.51890608	11.13019937	1	1.236688819	0.327788614	0.908900204	1.678550462	1.678550462	1.403204671	0.692489713
17291	C05C8.7.4	3.373056197	WBGene00015464	C05C8.7	0.037966261	0.047234411	4.30653307	27.40748707	1	3.045276341	3.390462591	-0.34518625	1.268649763	1.268649763	2.270826226	1.212320068
7093	C05D12.3b	1.568188401	WBGene00014666	C05D12.3	1.18E-05	3.57E-05	19.20249651	55.69438648	1	6.188265164	0.805823548	5.382441616	1.668684892	5.382441616	4.522671162	0.826683259
13050	C05D12.3a.2	5.441791694	WBGene00014666	C05D12.3	0.001403781	0.002314034	10.20082115	61.83965119	1	6.871072354	0.731538332	6.139534022	0.285831055	6.139534022	-3.996769926	1.046523449
15132	C05D12.3c.2	2.589402744	WBGene00014666	C05D12.3	0.007215136	0.010257204	7.21861493	50.02423683	1	5.558248537	1.08136773	4.476880806	1.587013233	4.476880806	3.234099052	1.092605719
15760	C05D12.3a.1	4.07655103	WBGene00014666	C05D12.3	0.011553508	0.015770245	6.378130341	33.3223192	1	3.702479911	0.082790531	3.61968938	0.885271629	3.61968938	-2.531688708	0.930018815
17313	C05D12.3c.1	1.308497337	WBGene00014666	C05D12.3	0.038410239	0.047726378	4.286762543	30.19812045	1	3.355346717	0.471437101	2.883909616	1.619925125	2.883909616	2.085631886	0.982941238
14657	C06A1.2a.1	3.533152842	WBGene00007353	C06A1.2	0.004988083	0.007320982	7.883754232	2.042269089	1	0.226918788	0.299451024	-0.072532237	1.181732581	1.181732581	-0.214135811	0.465323126
610	C06A1.4	8.845521383	WBGene00014667	C06A1.4	5.86E-10	2.07E-08	38.36870719	6.362856556	1	0.706984062	0.000368305	0.706615757	0.078695389	0.706615757	-1.578364381	0.08208875
8367	C06A12.3b.2	4.563541885	WBGene00007357	C06A12.3	3.01E-05	7.74E-05	17.40999101	1.756511354	1	0.195167928	0.021599886	0.173568043	0.596393821	0.596393821	0.739349153	0.195826174
12274	C06A5.12.1	3.810372673	WBGene00044414	C06A5.12	0.000741603	0.001299769	11.38197344	4.388163509	1	0.487573723	0.037495838	0.450077885	1.029173739	1.029173739	-1.006872419	0.304440745
15770	C06A5.3b.1	7.401200666	WBGene00015501	C06A5.3	0.01165337	0.015896467	6.362857817	1.729478576	1	0.192164286	0.31913	-0.126965713	0.097461149	0.097461149	-0.81768739	0.362268738
1651	C06A5.6.1	7.77728266	WBGene00015504	C06A5.6	1.43E-08	1.87E-07	32.14234413	2.955374625	1	0.328374958	0.001225864	0.327149094	0.089771298	0.327149094	-1.065589605	0.07637788
4706	C06A5.6.2	6.516817501	WBGene00015504	C06A5.6	1.47E-06	6.71E-06	23.19074115	2.562148168	1	0.28468313	0.013370936	0.271312193	0.136480792	0.271312193	-0.962198648	0.111261533
4664	C06A5.8a.1	6.347933669	WBGene00015505	C06A5.8	1.42E-06	6.54E-06	23.25605143	1.70124656	1	0.189027396	0.024571094	0.164456301	0.148982391	0.164456301	-0.808319879	0.123310445
2158	C06A6.4a.1	7.053331365	WBGene00015509	C06A6.4	3.97E-08	3.96E-07	30.16177985	2.040976877	1	0.226775209	0.012371048	0.214404161	0.108220579	0.214404161	0.893356014	0.09432534
4493	C06A6.4b.1	7.502987646	WBGene00015509	C06A6.4	1.18E-06	5.67E-06	23.60395529	1.30617723	1	0.145130803	0.013726276	0.131404527	0.095100733	0.131404527	-0.697298876	0.094947774
11986	C06A8.8b.1	3.985134576	WBGene00015517	C06A8.8	0.00057862	0.001038484	11.84353089	0.474276757	1	0.052697417	0.150305775	-0.097608358	0.936538355	0.936538355	0.116292557	0.346352023
981	C06B3.6.2	6.356589706	WBGene00007365	C06B3.6	2.46E-09	5.39E-08	35.57133498	12.64816412	1	1.405351569	0.006085944	1.399265625	0.148285464	1.399265625	-2.217547369	0.133111472
14143	C06B3.6.1	4.523962275	WBGene00007365	C06B3.6	0.003318856	0.00504774	8.62332429	41.13686004	1	4.570762227	0.014723511	4.556038715	0.617971653	4.556038715	-3.103286226	0.923604259
14307	C06B8.2b.1	3.825944114	WBGene00007368	C06B8.2	0.003821426	0.005745895	8.366777585	3.269817971	1	0.363313108	0.606795901	-0.243482793	1.020759356	1.020759356	1.005621666	0.56001715
13196	C06C3.11	3.5073195	WBGene00045404	C06C3.11	0.001560968	0.00254478	10.00522427	1.358061164	1	0.150895685	0.145474264	0.005421421	1.195945329	1.195945329	-0.170968378	0.396903974
11590	C06C3.5	3.774986122	WBGene00007376	C06C3.5	0.000408507	0.000758318	12.49287444	0.760219577	1	0.084468842	0.066622185	0.017846657	1.048400213	1.048400213	0.027119618	0.318659542
5587	C06C6.6	1.668626835	WBGene00007380	C06C6.6	3.44E-06	1.32E-05	21.55428766	37.53901469	1	4.171001632	0.110805681	4.060195951	1.68027814	4.060195951	3.774085134	0.624548632
12643	C06E2.5.2	5.102562919	WBGene00015529	C06E2.5	0.000988962	0.001682714	10.84811755	3.296065221	1	0.366229469	0.32511356	0.041115909	0.380241761	0.380241761	-1.117155312	0.380711024
17264	C06E7.2a.1	3.024613905	WBGene00015539	C06E7.2	0.037444422	0.04665804	4.330082922	21.33913676	1	2.371015196	1.973581726	0.39743347	1.435857277	1.435857277	1.799157806	0.970998897
7999	C06G3.8a.1	5.582301346	WBGene00015554	C06G3.8	2.31E-05	6.21E-05	17.91614063	0.91544191	1	0.101715768	0.005637067	0.0960787	0.253346578	0.253346578	-0.528435799	0.108110565
14984	C06G3.8a.2	3.993468895	WBGene00015554	C06G3.8	0.006416729	0.009212272	7.429384303	1.704368659	1	0.189374295	0.412446353	-0.223072058	0.932051771	0.932051771	-0.319815817	0.473598345
592	C07A12.7a.1	7.097468151	WBGene00015561	C07A12.7	5.48E-10	1.99E-08	38.49867982	2.384982924	1	0.264998103	0.001397131	0.263600972	0.106561658	0.263600972	0.971674352	0.066686418
398	C07B5.4a.2	5.140844444	WBGene00007409	C07B5.4	1.69E-10	9.16E-09	40.79097006	18.69442196	1	2.077157996	0.011419618	2.065738378	0.368670549	2.065738378	2.713564794	0.137348336
6427	C07D8.2	1.874163216	WBGene00015562	C07D8.2	6.77E-06	2.26E-05	20.25813204	30.97451683	1	3.441612982	0.204392665	3.237220317	1.690812716	3.237220317	3.451674676	0.629299195
17039	C07H4.1a.1	1.594102157	WBGene00007421	C07H4.1	0.03085986	0.038961048	4.660741603	41.0491237	1	4.561013745	1.44597141	3.115042335	1.672074015	3.115042335	2.509692711	1.124782867
10588	C08A9.11	3.58416025	WBGene00045273	C08A9.11	0.00017232	0.000350109	14.11114111	1.355085161	1	0.150565018	0.033665234	0.116899784	1.153565041	1.153565041	0.566595592	0.324380237
6347	C08E3.13.1	1.734377359	WBGene00015605	C08E3.13	6.37E-06	2.16E-05	20.37254732	43.03958279	1	4.782175865	0.578345064	4.203830801	1.685593582	4.203830801	4.095054744	0.753003462
595	C08F11.13a.1	7.325316512	WBGene00007460	C08F11.13	5.51E-10	1.99E-08	38.48694639	3.638043282	1	0.404227031	0.001770151	0.40245688	0.099412805	0.40245688	1.194243524	0.065969884
13019	C08F11.13c.2	4.546865988	WBGene00007460	C08F11.13	0.001367374	0.002259386	10.24928814	20.69401717	1	2.299335241	1.25355968	1.045775561	0.605404361	1.045775561	2.455346009	0.729250604
3567	C08F11.14	2.640992563	WBGene00007461	C08F11.14	3.59E-07	2.17E-06	25.90237059	50.74766209	1	5.638629121	0.162317132	5.47631199	1.571876198	5.47631199	4.371343682	0.515680048
14491	C08F11.6	2.540802101	WBGene00014672	C08F11.6	0.004421371	0.006563886	8.102111878	1.054717945	1	0.117190883	0.248020065	-0.130829182	1.60047315	1.60047315	-0.311849339	0.560326351
10687	C09D4.1b.1	4.691790818	WBGene00015632	C09D4.1	0.000188272	0.00037894	13.94465667	9.210326624	1	1.023369625	0.441725429	0.581644196	0.531453628	0.581644196	1.803770221	0.449070474
13915	C09E7.4.1	5.782311707	WBGene00015638	C09E7.4	0.002757979	0.004263719	8.961039487	2.517660241	1	0.279740027	0.223900594	0.055839432	0.214832996	0.214832996	-0.865408878	0.3124075
5865	C09E7.6	6.133487741	WBGene00015640	C09E7.6	4.39E-06	1.61E-05	21.08810746	0.912473818	1	0.10138598	0.003347497	0.098038483	0.168558066	0.168558066	-0.563327419	0.086884463
13601	C09E7.8b.2	3.762553015	WBGene00015642	C09E7.8	0.002164629	0.003423682	9.404420571	26.49678346	1	2.944087051	1.459168373	1.484918677	1.055186471	1.484918677	-2.653694362	0.812139215
15168	C09E7.8b.1	4.342007121	WBGene00015642	C09E7.8	0.007348665	0.010422237	7.185705459	27.22675691	1	3.025195213	1.724184131	1.301011082	0.724181857	1.301011082	-2.423855425	0.854062691
8254	C09E9.1a.1	6.236719861	WBGene00007476	C09E9.1	2.78E-05	7.26E-05	17.55945125	0.478335963	1	0.05314844	0.007654403	0.045494037	0.158549676	0.158549676	-0.377800394	0.093990589
12377	C09F9.4	3.840734732	WBGene00007481	C09F9.4	0.00079486	0.001381516	11.25319678	5.672401791	1	0.630266866	0.177242479	0.453024387	1.012795577	1.012795577	-1.211058122	0.375072838
6502	C09F9.7a	4.510759656	WBGene00045322	C09F9.7	7.26E-06	2.40E-05	20.1235653	5.609527746	1	0.623280861	0.028500554	0.594780307	0.62531271	0.62531271	1.401758318	0.20806233
16819	C09F9.7b	2.318773935	WBGene00045322	C09F9.7	0.025712193	0.032886658	4.97526979	12.82629674	1	1.425144082	0.711515122	0.713628961	1.651141996	1.651141996	1.352788298	0.728965545
5069	C10C6.9	5.101134437	WBGene00045175	C10C6.9	2.13E-06	9.04E-06	22.47469502	1.437032217	1	0.159670246	0.01165809	0.148012156	0.380676899	0.380676899	-0.731876177	0.139934866
13930	C10G8.8b.2	2.723302081	WBGene00015684	C10G8.8	0.002790947	0.00431004	8.939332393	65.12809656	1	7.236455174	1.780761872	5.455693302	1.54601645	5.455693302	3.947526551	1.143911751
13913	C11H1.7a.2	2.725631192	WBGene00007531	C11H1.7	0.002755986	0.004261249	8.962360597	1.657780951	1	0.184197883	0.276061429	-0.091863546	1.545255495	1.545255495	0.647199302	0.547904949
13776	C13C4.7.1	2.27495856	WBGene00007551	C13C4.7	0.002462593	0.003845478	9.168180146	9.902332181	1	1.100259131	0.381570542	0.718688589	1.65887049	1.65887049	1.696284201	0.637128254
1963	C13F10.7.1	7.237562529	WBGene00015746	C13F10.7	2.71E-08	2.97E-07	30.90545349	1.841962398	1	0.204662489	0.001486452	0.203176037	0.101913998	0.203176037	-0.839241697	0.065716184
15893	C13G5.2.2	6.13537336	WBGene00015747	C13G5.2	0.01263867	0.017104943	6.218996924	0.94199629	1	0.104666254	0.026527713	0.078138541	0.16836455	0.16836455	-0.364458199	0.174631304
6906	C14B1.7	8.066772466	WBGene00007578	C14B1.7	1.02E-05	3.18E-05	19.46909835	0.790303925	1	0.087811547	0.000465542	0.087346005	0.085223382	0.087346005	-0.521346009	0.0744311
12726	C14B1.8.1	6.235235985	WBGene00007579	C14B1.8	0.00108466	0.001833075	10.67716715	2.297413416	1	0.255268157	0.167216267	0.08805189	0.158685454	0.158685454	-0.870567515	0.269564062
16667	C14B9.10.1	6.782230488	WBGene00015755	C14B9.10	0.023111028	0.029829269	5.160140508	0.453662398	1	0.050406933	0.001527538	0.048879395	0.120688271	0.120688271	0.171546211	0.137857198
16821	C14B9.3.1	2.948908374	WBGene00015753	C14B9.3	0.025748264	0.032928878	4.972844833	6.056575995	1	0.672952888	1.022960897	-0.350008009	1.465645584	1.465645584	0.837249528	0.75584674
1046	C14C11.2.2	7.285977612	WBGene00015766	C14C11.2	2.97E-09	6.11E-08	35.20303626	1.825152469	1	0.202794719	0.00171334	0.201081379	0.100499249	0.201081379	-0.846680134	0.066054873
14170	C14C6.12	2.180182704	WBGene00015763	C14C6.12	0.003390522	0.005147277	8.584415414	13.47718774	1	1.497465305	0.191711761	1.305753544	1.672816354	1.672816354	1.787829321	0.586726899
13507	C14H10.2b.1	4.964024359	WBGene00007592	C14H10.2	0.00200943	0.00320033	9.540901615	3.584455672	1	0.398272852	0.249245046	0.149027806	0.423301468	0.423301468	0.976458078	0.342331447
8827	C15A11.2.2	2.446640274	WBGene00007597	C15A11.2	4.21E-05	0.000102711	16.77224276	28.45385363	1	3.161539292	0.117275422	3.04426387	1.624212897	3.04426387	3.05338071	0.524421431
11719	C15B12.4.1	2.22200919	WBGene00015786	C15B12.4	0.000460828	0.000845919	12.26785498	30.01688848	1	3.335209831	0.994051348	2.341158483	1.667138082	2.341158483	3.084101039	0.811706894
16832	C15C7.5.1	6.426766603	WBGene00015791	C15C7.5	0.025898039	0.033098777	4.962813421	1.308787396	1	0.145420822	0.005282327	0.140138495	0.142868499	0.142868499	0.458028669	0.198029258
15467	C15H9.11.1	2.368870939	WBGene00015805	C15H9.11	0.009098062	0.012653877	6.8034751	6.130547518	1	0.681171946	0.46827241	0.212899537	1.641351288	1.641351288	1.098045412	0.653229858
8646	C15H9.9.1	6.349867077	WBGene00015803	C15H9.9	3.67E-05	9.14E-05	17.03401522	0.095142552	1	0.010571395	0.010599143	-2.77E-05	0.148826158	0.148826158	0.118974106	0.098032922
14733	C15H9.9.2	5.99836578	WBGene00015803	C15H9.9	0.005298004	0.00773574	7.774801409	0.159790172	1	0.017754464	0.111635516	-0.093881052	0.183580937	0.183580937	0.095246775	0.226934737
16701	C16A11.2a.1	6.655803929	WBGene00015815	C16A11.2	0.023565367	0.030352629	5.126340165	0.412060289	1	0.045784477	0.139234451	-0.093449975	0.127705041	0.127705041	-0.190273343	0.245533956
14525	C16A11.3b	6.732762347	WBGene00015816	C16A11.3	0.004500092	0.006664783	8.070128872	0.244359266	1	0.02715103	0.002037644	0.025113386	0.123335255	0.123335255	-0.001102343	0.110534209
16642	C16A11.5b.5	2.619972435	WBGene00015818	C16A11.5	0.022687822	0.02932703	5.192250182	33.77214312	1	3.752460347	0.658920505	3.093539842	1.578146764	3.093539842	-2.369178262	0.993469401
17181	C16A11.5b.6	4.238591905	WBGene00015818	C16A11.5	0.03488048	0.043673179	4.451016417	30.8828622	1	3.431429133	0.048782792	3.382646341	0.787503736	3.382646341	-2.139455497	0.985892683
4115	C16A3.4.1	8.446975872	WBGene00015809	C16A3.4	7.55E-07	3.95E-06	24.46909516	0.981817462	1	0.109090829	0.005261229	0.103829601	0.081036774	0.103829601	0.60319999	0.07409954
11487	C16A3.4.2	8.014106372	WBGene00015809	C16A3.4	0.000377737	0.000707397	12.63922482	0.867157754	1	0.096350862	0.016690938	0.079659923	0.085961008	0.085961008	0.49980322	0.110147539
8041	C16A3.5.1	8.510341436	WBGene00015810	C16A3.5	2.39E-05	6.38E-05	17.85359116	0.132045851	1	0.014671761	0.001850029	0.012821732	0.080527221	0.080527221	-0.184966996	0.064333967
9673	C16B8.4.1	4.31475137	WBGene00015824	C16B8.4	8.14E-05	0.000181088	15.52486483	1.216178624	1	0.135130958	0.04145172	0.093679238	0.740777359	0.740777359	-0.563204605	0.240246239
12456	C16C10.4.1	6.912587393	WBGene00007625	C16C10.4	0.000848034	0.001464588	11.13304164	0.908748217	1	0.100972024	0.078970235	0.022001789	0.114247502	0.114247502	-0.563601767	0.189048257
16869	C16C10.4.3	3.712660487	WBGene00007625	C16C10.4	0.026639929	0.033972265	4.913996865	25.69437471	1	2.854930524	0.165858821	2.689071703	1.082552101	2.689071703	-2.02508282	0.87869146
17112	C16C10.4.2	5.844325949	WBGene00007625	C16C10.4	0.032595712	0.040977031	4.566888785	1.682318669	1	0.186924297	0.391593579	-0.204669282	0.204768404	0.204768404	-0.589248756	0.405346449
7130	C16C8.14.2	4.95109373	WBGene00015852	C16C8.14	1.21E-05	3.65E-05	19.14999817	0.503313673	1	0.055923741	0.016239666	0.039684075	0.427450709	0.427450709	-0.39457682	0.155788758
8700	C17E4.10a.1	7.475412783	WBGene00007647	C17E4.10	3.82E-05	9.45E-05	16.95736551	1.03378169	1	0.114864632	0.001449474	0.113415158	0.095714104	0.113415158	-0.582224309	0.096519124
9240	C17F4.7.1	9.429495401	WBGene00015913	C17F4.7	5.87E-05	0.000136546	16.14574572	4.075552715	1	0.452839191	0.000734676	0.452104515	0.078948292	0.452104515	-1.14523566	0.199579674
9747	C17F4.7.2	8.397462275	WBGene00015913	C17F4.7	8.68E-05	0.000191642	15.40320092	3.223082441	1	0.358120271	0.005414139	0.352706132	0.081471661	0.352706132	-1.008862848	0.184197153
2870	C17G10.1.1	7.395707082	WBGene00015915	C17G10.1	1.25E-07	9.40E-07	27.93536952	1.630112595	1	0.181123622	0.001193969	0.179929652	0.097596514	0.179929652	-0.782841271	0.070004092
1947	C17G10.13.2	6.799670109	WBGene00270322	C17G10.13	2.64E-08	2.92E-07	30.95472245	1.91961709	1	0.213290788	0.007735253	0.205555535	0.11978322	0.205555535	-0.865778599	0.086164032
10653	C17G10.13.1	5.844475271	WBGene00270322	C17G10.13	0.000181953	0.000367424	14.00884585	1.959975262	1	0.217775029	0.108482085	0.109292944	0.20474524	0.20474524	-0.849382205	0.225965229
3514	C17H11.6c.2	6.543252125	WBGene00015926	C17H11.6	3.34E-07	2.05E-06	26.04061887	3.697014297	1	0.410779366	0.015561802	0.395217564	0.134715924	0.395217564	1.171043497	0.115900198
13467	C17H11.6a.2	3.605277379	WBGene00015926	C17H11.6	0.001950323	0.003115554	9.595711418	83.11882462	1	9.235424958	1.12973709	8.105687869	1.141881233	8.105687869	4.553713227	1.250561159
11971	C17H12.11.1	4.875926489	WBGene00015936	C17H12.11	0.000570318	0.001024867	11.87044471	1.551197949	1	0.172355328	0.100597976	0.071757351	0.453566481	0.453566481	0.615955668	0.244519294
4894	C17H12.2.1	7.850872917	WBGene00015928	C17H12.2	1.78E-06	7.84E-06	22.81622583	1.022745913	1	0.113638435	0.001535515	0.11210292	0.088502841	0.11210292	-0.606678045	0.071624119
9238	C17H12.2.2	6.141183265	WBGene00015928	C17H12.2	5.86E-05	0.000136377	16.14849169	1.199693879	1	0.13329932	0.01419634	0.11910298	0.167770906	0.167770906	-0.615833312	0.11215329
14748	C17H12.3.2	2.459679797	WBGene00015929	C17H12.3	0.00535541	0.007811607	7.755335244	49.77824453	1	5.530916059	0.220265526	5.310650533	1.62111612	5.310650533	3.302208328	1.061055958
11650	C17H12.8.1	6.394390602	WBGene00015933	C17H12.8	0.000432021	0.000797669	12.38834838	0.232051177	1	0.025783464	0.002967344	0.02281612	0.145317103	0.145317103	0.143472797	0.095023699
1775	C18D11.3.2	7.730599878	WBGene00007681	C18D11.3	1.83E-08	2.22E-07	31.66717213	4.650851901	1	0.516761322	0.001856784	0.514904539	0.090602553	0.514904539	-1.335411788	0.098117351
9718	C18D11.3.1	6.025033275	WBGene00007681	C18D11.3	8.46E-05	0.000187322	15.45211137	6.176040322	1	0.686226702	0.018975765	0.667250938	0.180426296	0.667250938	-1.397442167	0.254354949
1896	C18D4.8	3.91874934	WBGene00007677	C18D4.8	2.37E-08	2.69E-07	31.16097268	26.13880757	1	2.904311952	0.043741702	2.860570251	0.971318222	2.860570251	3.177607971	0.285810895
10854	C18E9.4.1	6.983089698	WBGene00007684	C18E9.4	0.000214001	0.000424137	13.70397617	0.995839716	1	0.110648857	0.001288356	0.109360502	0.111081444	0.111081444	-0.546603553	0.111557408
558	C18H2.2	6.824676584	WBGene00015989	C18H2.2	4.49E-10	1.73E-08	38.88832449	5.897334898	1	0.655259433	0.004069833	0.6511896	0.118509908	0.6511896	-1.520361624	0.077002021
5123	C18H2.3	2.155829641	WBGene00015990	C18H2.3	2.22E-06	9.31E-06	22.39633527	33.89619616	1	3.766244018	0.225499778	3.540744239	1.675768028	3.540744239	3.638849063	0.601211205
8147	C18H2.4	2.551041817	WBGene00015991	C18H2.4	2.54E-05	6.71E-05	17.73335427	31.41088848	1	3.49009872	0.163259385	3.326839335	1.597703574	3.326839335	3.241541021	0.527857093
5852	C18H7.7.1	2.405964356	WBGene00015997	C18H7.7	4.33E-06	1.59E-05	21.1131126	46.70155503	1	5.18906167	0.390764885	4.798296784	1.633465051	4.798296784	4.109260105	0.624733858
1292	C23F12.4.1	5.658867752	WBGene00016009	C23F12.4	6.02E-09	1.00E-07	33.82830366	3.912768467	1	0.434752052	0.005160375	0.429591677	0.237513864	0.429591677	1.238545104	0.104508848
12653	C23G10.2a.1	5.751297846	WBGene00016011	C23G10.2	0.001005553	0.001709591	10.81731382	1.453965291	1	0.161551699	0.030744172	0.130807527	0.22019967	0.22019967	-0.60270015	0.165203906
11977	C23H3.9b.3	2.694700613	WBGene00016022	C23H3.9	0.000575897	0.001034287	11.85231599	31.58900928	1	3.50988992	1.494125745	2.015764174	1.555232358	2.015764174	3.218205918	0.889653159
12730	C23H3.9e.6	2.142161742	WBGene00016022	C23H3.9	0.001084854	0.001833258	10.67683719	18.40182426	1	2.044647141	0.430618016	1.614029125	1.677308698	1.677308698	2.320860008	0.667515986
17047	C23H3.9e.2	1.464328146	WBGene00016022	C23H3.9	0.030919741	0.03901833	4.65741318	36.65321763	1	4.072579737	1.301702086	2.770877651	1.652370423	2.770877651	2.370873963	1.06302891
15978	C23H5.4	1.835175155	WBGene00023240	C23H5.4	0.013543506	0.018234316	6.096693511	3.520884614	1	0.391209402	0.372185588	0.019023813	1.690194803	1.690194803	0.905220725	0.684914638
6196	C23H5.5	4.795532589	WBGene00023241	C23H5.5	5.64E-06	1.96E-05	20.60553103	1.183869052	1	0.131541006	0.012480796	0.119060209	0.485201413	0.485201413	-0.65110741	0.163455309
14144	C23H5.6	2.387574694	WBGene00023242	C23H5.6	0.003318731	0.00504774	8.623392978	2.186358725	1	0.242928747	0.183654514	0.059274233	1.63744143	1.63744143	0.726851623	0.556889761
2754	C23H5.8b.1	1.693462368	WBGene00016027	C23H5.8	1.08E-07	8.47E-07	28.2161293	57.47410229	1	6.386011366	0.026837061	6.359174305	1.682499077	6.359174305	-4.773219097	0.593863846
9611	C23H5.8b.2	2.87084632	WBGene00016027	C23H5.8	7.76E-05	0.000173645	15.61636663	36.00567636	1	4.000630706	0.156680109	3.843950597	1.494891387	3.843950597	-3.381425658	0.609121402
3494	C24A3.2a.1	5.751531644	WBGene00016033	C24A3.2	3.22E-07	1.99E-06	26.11059239	2.051675225	1	0.227963914	0.005069635	0.222894279	0.22015838	0.222894279	0.878679215	0.101288701
13520	C24A3.2b.3	2.976101688	WBGene00016033	C24A3.2	0.002031189	0.003231874	9.521135221	9.508402099	1	1.056489122	0.542046962	0.51444216	1.455138085	1.455138085	1.660723618	0.61300582
14998	C24A3.2b.1	4.040488319	WBGene00016033	C24A3.2	0.006501044	0.009324606	7.405896602	4.092661461	1	0.454740162	0.581618255	-0.126878093	0.905994538	0.905994538	0.946607126	0.537708555
11091	C24D10.2.1	3.43677725	WBGene00016054	C24D10.2	0.000263989	0.000512031	13.31003802	15.15588403	1	1.683987115	0.52142255	1.162564565	1.234445786	1.234445786	2.238701004	0.561456163
12303	C24H12.11	1.888501991	WBGene00016080	C24H12.11	0.000754435	0.001319143	11.35010932	18.43306824	1	2.048118693	0.161878974	1.886239719	1.690876155	1.886239719	-2.30918194	0.613853091
12615	C24H12.3	1.920124136	WBGene00023244	C24H12.3	0.000969968	0.001654058	10.88403379	19.69842601	1	2.188714001	0.361202761	1.827511239	1.690704083	1.827511239	-2.396086652	0.672088392
10604	C24H12.7	1.227038188	WBGene00016076	C24H12.7	0.000174202	0.000353397	14.09071426	25.53989292	1	2.83776588	0.039824574	2.797941306	1.599312756	2.797941306	-2.867587464	0.654618762
8872	C25A1.16a.1	8.219194578	WBGene00077526	C25A1.16	4.39E-05	0.000106488	16.6940865	0.05903532	1	0.00655948	0.000403189	0.006156291	0.083308379	0.083308379	0.024927112	0.059375345
3968	C25A11.10	4.725397036	WBGene00219374	C25A11.10	6.21E-07	3.37E-06	24.84666042	6.569417288	1	0.729935254	0.024563724	0.70537153	0.515822211	0.70537153	-1.560167564	0.183551793
5207	C25D7.14	2.270976793	WBGene00014681	C25D7.14	2.43E-06	1.00E-05	22.22452224	41.55894015	1	4.617660017	0.125101551	4.492558466	1.659533404	4.492558466	3.893375312	0.551307381
9867	C25F9.5.1	5.635565151	WBGene00007725	C25F9.5	9.45E-05	0.00020601	15.24351057	3.541706019	1	0.393522891	0.127862794	0.265660097	0.242190246	0.265660097	1.101693753	0.245300139
12539	C25F9.6.1	2.728686674	WBGene00007726	C25F9.6	0.000906214	0.001554708	11.01000444	5.087566418	1	0.565285158	0.130286747	0.434998411	1.544254862	1.544254862	1.223329124	0.491418373
652	C25G4.2.1	7.216736986	WBGene00007730	C25G4.2	7.47E-10	2.45E-08	37.89509813	3.301505147	1	0.366833905	0.000895591	0.365938314	0.102550695	0.365938314	1.13683797	0.064059983
12157	C25H3.18	2.380605644	WBGene00194836	C25H3.18	0.000671717	0.001188613	11.56591949	12.31367927	1	1.368186586	0.159214176	1.20897241	1.638914192	1.638914192	1.930220102	0.548969995
1171	C27A7.6a.2	6.563008269	WBGene00007757	C27A7.6	4.41E-09	8.10E-08	34.43391619	2.987302866	1	0.331922541	0.010800177	0.321122363	0.133427589	0.321122363	-1.08745597	0.095455389
14677	C27A7.6a.1	5.66898076	WBGene00007757	C27A7.6	0.005059838	0.007416177	7.857926713	3.831743337	1	0.42574926	0.42186651	0.003882749	0.235523288	0.235523288	-1.093408756	0.421346291
12372	C27F2.10.1	7.340527594	WBGene00016171	C27F2.10	0.000792353	0.001377716	11.25906004	2.043458784	1	0.227050976	0.175585011	0.051465965	0.099006924	0.099006924	-0.89793519	0.271782348
14463	C29A12.2	2.735608304	WBGene00007798	C29A12.2	0.004323799	0.006431139	8.142568701	17.64250118	1	1.960277909	0.046097649	1.914180259	1.541978235	1.914180259	-1.996514776	0.619569328
13086	C29E4.13c.2	3.852947873	WBGene00043051	C29E4.13	0.001443913	0.00237364	10.14885	0.465099417	1	0.051677713	0.260667939	-0.208990226	1.006241868	1.006241868	-0.142217328	0.416101486
17342	C29E4.13c.3	5.026138844	WBGene00043051	C29E4.13	0.039211875	0.048640633	4.25166472	6.735767092	1	0.748418566	0.291512108	0.456906458	0.403810259	0.456906458	-0.981929551	0.465043169
16292	C29F9.6.3	2.01313582	WBGene00016221	C29F9.6	0.017290439	0.022830342	5.666650567	2.471896449	1	0.274655161	0.349311377	-0.074656216	1.687704485	1.687704485	0.421004348	0.657816819
7781	C29G2.2	4.639195827	WBGene00016230	C29G2.2	1.97E-05	5.45E-05	18.21586599	3.198784633	1	0.355420515	0.044758085	0.31066243	0.557107639	0.557107639	-1.050560653	0.211474655
5056	C29H12.2.1	8.555751202	WBGene00016235	C29H12.2	2.09E-06	8.88E-06	22.51325844	1.030930453	1	0.114547828	0.000424224	0.114123604	0.080194288	0.114123604	-0.608055204	0.073007748
81	C30G4.4s.5	5.909348248	WBGene00016269	C30G4.4	2.39E-12	6.36E-10	49.13087147	21.58972234	1	2.398858038	0.005604551	2.393253487	0.195165406	2.393253487	2.928972827	0.097711476
2515	C30G4.4p.2	5.150211073	WBGene00016269	C30G4.4	7.43E-08	6.35E-07	28.94941982	7.366982795	1	0.818553644	0.048703025	0.769850619	0.36586731	0.769850619	1.688899294	0.183403885
4624	C30G7.4.2	4.479705625	WBGene00044178	C30G7.4	1.36E-06	6.33E-06	23.33646952	3.8557727	1	0.428419189	0.017929574	0.410489615	0.642842911	0.642842911	1.220901815	0.201017961
16957	C30G7.4.1	1.726431577	WBGene00044178	C30G7.4	0.028911532	0.036677765	4.772873508	17.1748377	1	1.9083153	0.526557091	1.381758209	1.685047758	1.685047758	1.6137955	0.739943044
10975	C30H6.8.1	6.054217436	WBGene00007825	C30H6.8	0.000239374	0.000469194	13.49363769	0.312783112	1	0.034753679	0.002672144	0.032081535	0.177084714	0.177084714	-0.212893044	0.099868536
8506	C30H6.9.1	6.603287006	WBGene00007826	C30H6.9	3.30E-05	8.35E-05	17.23464857	0.322086283	1	0.035787365	0.008642599	0.027144765	0.130878945	0.130878945	-0.306164408	0.090328669
15706	C30H6.9.2	5.549249746	WBGene00007826	C30H6.9	0.011021395	0.015095648	6.461864329	1.057833967	1	0.117537107	0.296716734	-0.179179627	0.260593547	0.260593547	-0.54830525	0.358310472
10582	C31C9.7.1	3.257904617	WBGene00007841	C31C9.7	0.000172044	0.000349746	14.1141548	3.910526282	1	0.43450292	0.099471417	0.335031503	1.328351227	1.328351227	1.184681894	0.407715573
12121	C31H5.6a.2	5.944938924	WBGene00007857	C31H5.6	0.000653178	0.001159269	11.61796685	0.354107406	1	0.039345267	0.018601036	0.020744232	0.190318144	0.190318144	-0.178037504	0.120653981
15545	C31H5.6a.1	5.612432848	WBGene00007857	C31H5.6	0.009615474	0.013306406	6.704780922	1.009846649	1	0.112205183	0.033592398	0.078612785	0.246955779	0.246955779	-0.328984056	0.192258989
10751	C32E12.1.2	3.68213418	WBGene00016327	C32E12.1	0.000196971	0.000394126	13.8597586	24.40006303	1	2.711118115	0.162933782	2.548184332	1.099377959	2.548184332	2.713348951	0.5474672
6152	C32E12.4.2	6.362926248	WBGene00016330	C32E12.4	5.48E-06	1.92E-05	20.66123839	4.424545171	1	0.49161613	0.03329844	0.458317691	0.147779409	0.458317691	1.244819851	0.165922274
14292	C32E8.4.1	1.833762372	WBGene00016322	C32E8.4	0.003775279	0.005682068	8.388858801	15.98309617	1	1.775899574	0.421723071	1.354176503	1.690160202	1.690160202	2.030277255	0.699385108
1230	C32E8.5.1	7.189737328	WBGene00016323	C32E8.5	5.15E-09	9.01E-08	34.13028981	1.7925803	1	0.199175589	0.001864351	0.197311238	0.103402839	0.197311238	-0.837214184	0.067234087
11649	C32F10.8a.1	8.759217226	WBGene00016333	C32F10.8	0.000431875	0.000797536	12.38897894	0.551315237	1	0.061257249	0.001305171	0.059952078	0.079029374	0.079029374	-0.392501826	0.091151256
13803	C32F10.8a.2	6.147813793	WBGene00016333	C32F10.8	0.00252269	0.003931617	9.124063173	0.417584918	1	0.046398324	0.085187247	-0.038788923	0.167098204	0.167098204	-0.312177592	0.200552186
15645	C32F10.8a.3	1.687723422	WBGene00016333	C32F10.8	0.010531197	0.01448048	6.542757824	28.79001816	1	3.198890906	0.795489403	2.403401503	1.682008795	2.403401503	-2.373876022	0.85737389
2065	C33A12.4.1	3.217557285	WBGene00007883	C33A12.4	3.35E-08	3.49E-07	30.49280551	48.07326655	1	5.341474061	0.197986666	5.143487395	1.348422284	5.143487395	4.344344327	0.458551267
2396	C33D9.3b.2	5.032356887	WBGene00007898	C33D9.3	6.12E-08	5.49E-07	29.32627185	7.924278907	1	0.880475434	0.024485424	0.855990011	0.401873144	0.855990011	1.737884542	0.160973048
14207	C33D9.5	4.257716477	WBGene00007899	C33D9.5	0.003490028	0.005284542	8.531755976	2.169584478	1	0.241064942	0.045207307	0.195857635	0.775749042	0.775749042	0.46127866	0.286150264
13278	C33D9.9	4.196518743	WBGene00007902	C33D9.9	0.001679512	0.002721016	9.870485853	0.554388791	1	0.061598755	0.232026563	-0.170427808	0.813314259	0.813314259	-0.007490726	0.37456466
10562	C33E10.4	4.976860336	WBGene00023246	C33E10.4	0.000169649	0.000345533	14.14052484	0.423978777	1	0.047108753	0.011070152	0.036038601	0.419254508	0.419254508	-0.074442417	0.147133508
14277	C33E10.7	2.90219369	WBGene00023247	C33E10.7	0.003728378	0.005617768	8.411583232	3.837412803	1	0.4263792	0.250503411	0.175875789	1.483316248	1.483316248	0.804380313	0.517552949
9356	C33F10.11b.1	2.344961244	WBGene00016357	C33F10.11	6.45E-05	0.000148211	15.9668973	36.52961776	1	4.058846418	0.443021407	3.615825011	1.646149117	3.615825011	3.443764328	0.64816919
11030	C33F10.11b.2	2.751336568	WBGene00016357	C33F10.11	0.000250579	0.000488709	13.40780771	6.543456315	1	0.727050702	0.099237465	0.627813237	1.536754504	1.536754504	1.530375866	0.475540323
8442	C34B4.2a.3	6.853034248	WBGene00007907	C34B4.2	3.14E-05	8.01E-05	17.32825035	1.609825911	1	0.178869546	0.013389199	0.165480347	0.117099564	0.165480347	-0.729451895	0.118231921
14631	C34B4.2a.2	3.044163136	WBGene00007907	C34B4.2	0.004909621	0.00721863	7.912432393	40.38304673	1	4.487005192	0.797560673	3.689444519	1.427759365	3.689444519	-2.993380793	0.948214778
10331	C34C12.4.1	6.731507379	WBGene00007923	C34C12.4	0.000139307	0.000290076	14.51148957	0.887174344	1	0.098574927	0.009813606	0.088761321	0.123403994	0.123403994	0.517221286	0.104493946
17232	C34C12.4.2	5.950217904	WBGene00007923	C34C12.4	0.03610238	0.045069313	4.392262221	1.604014215	1	0.178223802	0.025739038	0.152484764	0.189623698	0.189623698	0.470397367	0.229219328
1659	C34D10.2a.2	7.945576389	WBGene00016407	C34D10.2	1.45E-08	1.89E-07	32.1128687	3.372376574	1	0.374708508	0.000780563	0.373927946	0.086980549	0.373927946	1.138217845	0.081708909
15853	C34D10.2b.2	7.031970756	WBGene00016407	C34D10.2	0.012391948	0.016815148	6.253909919	2.428218965	1	0.269802107	0.171606256	0.098195851	0.109060872	0.109060872	0.693404971	0.269482948
14326	C34E7.4.1	6.465232374	WBGene00007934	C34E7.4	0.003887586	0.005837621	8.335589353	0.388476883	1	0.043164098	0.01213607	0.031028028	0.14006631	0.14006631	-0.180704797	0.123863095
11474	C34G6.3.1	2.751693064	WBGene00016420	C34G6.3	0.00037376	0.000700743	12.65901089	15.50550129	1	1.722833477	0.389238296	1.33359518	1.536635298	1.536635298	2.236411647	0.584887157
16513	C34H4.5a.1	5.938190867	WBGene00016427	C34H4.5	0.020517572	0.026728881	5.367312009	0.220137263	1	0.024459696	0.20886674	-0.184407044	0.191215058	0.191215058	0.099704935	0.301162676
13608	C35A11.2.2	1.580604638	WBGene00016429	C35A11.2	0.002176543	0.003440756	9.394356906	19.50951785	1	2.167724206	0.840018331	1.327705875	1.67034305	1.67034305	2.525010434	0.833780563
6552	C35C5.10a.2	1.723377512	WBGene00007959	C35C5.10	7.56E-06	2.48E-05	20.04519291	59.3097223	1	6.589969145	1.198809757	5.391159388	1.684830882	5.391159388	4.81420878	0.903816564
15453	C35C5.10a.1	3.195698349	WBGene00007959	C35C5.10	0.009008762	0.012541027	6.821088936	24.91342571	1	2.768158412	0.566327827	2.201830585	1.359075284	2.201830585	-2.239682794	0.786542375
10733	C35C5.9.2	3.811879725	WBGene00007958	C35C5.9	0.000194785	0.000390404	13.88073606	4.590534024	1	0.510059336	0.02271829	0.487341046	1.02835807	1.02835807	1.128302205	0.284725559
11724	C35D10.7b.1	6.089855431	WBGene00016444	C35D10.7	0.000463021	0.000849583	12.25899287	8.399557129	1	0.933284125	0.504411296	0.428872829	0.173154799	0.428872829	-1.68000553	0.456259018
13888	C35E7.5a.1	6.356254499	WBGene00016457	C35E7.5	0.00269168	0.004169313	9.005502484	25.58356238	1	2.842618042	0.706284521	2.136333522	0.148312331	2.136333522	-2.479598225	0.714581835
14944	C35E7.5a.2	4.788056917	WBGene00016457	C35E7.5	0.00624096	0.008983909	7.479378665	86.13213007	1	9.570236675	0.989499917	8.580736758	0.488333346	8.580736758	-4.293288292	1.415120475
3580	C36A4.11.1	4.037145653	WBGene00044167	C36A4.11	3.66E-07	2.20E-06	25.86717631	11.99526089	1	1.332806765	0.030999035	1.301807731	0.907885426	1.301807731	2.133459602	0.262831145
9821	C36A4.12	4.377584291	WBGene00164983	C36A4.12	9.18E-05	0.000201103	15.29805709	0.532357024	1	0.05915078	0.01518137	0.043969411	0.702708986	0.702708986	-0.168504765	0.209898519
5005	C36A4.14b	4.693056704	WBGene00194650	C36A4.14	2.00E-06	8.59E-06	22.59721144	3.135894723	1	0.348432747	0.012412256	0.336020491	0.530853875	0.530853875	1.0790483	0.172905431
1721	C36E8.1.1	9.211590896	WBGene00007980	C36E8.1	1.66E-08	2.07E-07	31.86009847	1.279923964	1	0.142213774	0.00081217	0.141401604	0.078336626	0.141401604	0.705443523	0.063775346
15578	C37A5.7.1	5.819466187	WBGene00007991	C37A5.7	0.009971677	0.013770107	6.639949286	0.397394982	1	0.044154998	0.158834275	-0.114679277	0.208696486	0.208696486	0.199362902	0.267109151
17146	C37A5.7.2	4.150290183	WBGene00007991	C37A5.7	0.033575143	0.042124605	4.516209303	30.82927235	1	3.425474705	2.002000985	1.423473721	0.841442592	1.423473721	-2.149364481	0.981831278
15079	C37C3.1b.2	5.000823607	WBGene00016495	C37C3.1	0.006933697	0.00989175	7.29006492	1.699801284	1	0.188866809	0.240494736	-0.051627926	0.41172548	0.41172548	-0.513093239	0.33604634
15512	C37C3.1b.1	4.205099525	WBGene00016495	C37C3.1	0.009423645	0.013068685	6.740722597	0.96013368	1	0.10668152	0.491903615	-0.385222095	0.808060892	0.808060892	0.021698728	0.493733104
13524	C38C3.4a	2.68346552	WBGene00016513	C38C3.4	0.002040055	0.003245021	9.51314252	2.732202499	1	0.303578055	0.216895091	0.086682964	1.55878647	1.55878647	0.85872066	0.531109245
2297	C38C3.8	2.233328843	WBGene00016516	C38C3.8	5.10E-08	4.78E-07	29.67676654	65.88093333	1	7.320103703	0.093214685	7.226889017	1.665470927	7.226889017	5.069085529	0.544821009
3997	C38D9.5	2.226883801	WBGene00008013	C38D9.5	6.45E-07	3.47E-06	24.77279128	49.47714259	1	5.497460288	0.146075882	5.351384406	1.666426901	5.351384406	4.320130777	0.564751261
6667	C38H2.2.1	7.042805868	WBGene00008019	C38H2.2	8.45E-06	2.73E-05	19.8324061	3.459636076	1	0.384404008	0.08969608	0.294707928	0.108631494	0.294707928	1.130212102	0.199604327
4887	C39B5.14.1	2.78384712	WBGene00189950	C39B5.14	1.77E-06	7.79E-06	22.82943737	30.95854737	1	3.439838597	0.146136321	3.293702276	1.525739253	3.293702276	3.393551574	0.490650373
9422	C39D10.7.2	9.176806458	WBGene00016534	C39D10.7	6.72E-05	0.000153426	15.88813776	3.708085126	1	0.412009458	0.120359643	0.291649816	0.078296647	0.291649816	-1.113930666	0.22772709
16946	C39D10.7.1	9.018508649	WBGene00016534	C39D10.7	0.028529786	0.036216969	4.795764895	2.661682051	1	0.29574245	0.057580627	0.238161823	0.078311931	0.238161823	-0.645916987	0.284487272
10174	C39H7.2	3.007167439	WBGene00023252	C39H7.2	0.000122389	0.000258781	14.75551004	9.130737982	1	1.014526442	0.069031052	0.94549539	1.442916877	1.442916877	1.749271035	0.427799368
11264	C40H5.8	1.780784237	WBGene00044585	C40H5.8	0.000307136	0.000586568	13.02636793	32.63015099	1	3.625572332	0.137053145	3.488519187	1.688248179	3.488519187	-3.093033753	0.660038124
15987	C41D11.3b.2	5.409150967	WBGene00016562	C41D11.3	0.013660662	0.018380647	6.08147555	8.877527301	1	0.986391922	0.972741831	0.013650091	0.29398941	0.29398941	-1.495003676	0.63251216
16688	C41D11.3d.2	4.84090085	WBGene00016562	C41D11.3	0.023440698	0.0302167	5.135547112	1.965396887	1	0.218377432	0.579252123	-0.360874691	0.466884943	0.466884943	0.57464979	0.502158397
14970	C41G7.9a.1	7.125972898	WBGene00077771	C41G7.9	0.006361916	0.009142119	7.444823549	0.8816643	1	0.0979627	0.106635996	-0.008673296	0.105542933	0.105542933	0.475270959	0.215650606
14439	C42C1.8.1	7.256428889	WBGene00016586	C42C1.8	0.004239201	0.006315791	8.17840522	2.618331655	1	0.290925739	0.107030544	0.183895196	0.101352075	0.183895196	-0.770198033	0.238256074
5533	C42D4.1.1	8.553547811	WBGene00016594	C42D4.1	3.29E-06	1.28E-05	21.64135021	2.320800262	1	0.257866696	0.001974466	0.255892229	0.080209824	0.255892229	0.907514443	0.114421174
6620	C42D4.1.2	8.678151068	WBGene00016594	C42D4.1	8.08E-06	2.63E-05	19.91799428	2.645655952	1	0.293961772	0.001005818	0.292955955	0.079429766	0.292955955	0.957292009	0.133160801
554	C42D8.1.1	5.853662195	WBGene00016599	C42D8.1	4.41E-10	1.71E-08	38.92063148	8.159135206	1	0.906570578	0.007989778	0.8985808	0.203329929	0.8985808	1.790908717	0.10397428
11313	C43D7.10	0.99247891	WBGene00077441	C43D7.10	0.000322658	0.000613571	12.93405453	19.30109458	1	2.144566064	0.12012751	2.024438554	1.526931843	2.024438554	-2.636027034	0.703778897
11275	C43D7.11	0.875054538	WBGene00077664	C43D7.11	0.000310026	0.000591511	13.00882625	20.31288933	1	2.256987704	0.112420517	2.144567186	1.484008656	2.144567186	-2.692800532	0.713640246
10054	C43E11.12b.1	6.295639348	WBGene00016609	C43E11.12	0.000110996	0.000237469	14.93980312	0.829710503	1	0.092190056	0.015618885	0.076571171	0.153335419	0.153335419	-0.494257629	0.108633039
14937	C43E11.12a.1	5.576032826	WBGene00016609	C43E11.12	0.006213174	0.008948102	7.487413368	1.329785636	1	0.14775396	0.270464232	-0.122710273	0.254702055	0.254702055	-0.65806082	0.343028325
12605	C44C10.11.1	3.716568217	WBGene00043985	C44C10.11	0.000957611	0.001634282	10.90778278	4.819962816	1	0.535551424	0.452053642	0.083497782	1.080402082	1.080402082	1.312068597	0.510454265
14159	C44C10.11.2	3.19084627	WBGene00043985	C44C10.11	0.003358189	0.005102151	8.601865153	9.430883771	1	1.047875975	0.940446737	0.107429238	1.361417531	1.361417531	1.749220763	0.714380027
9289	C44H9.6.3	4.634298491	WBGene00008101	C44H9.6	6.07E-05	0.000140681	16.07922078	6.961608231	1	0.773512026	0.237893158	0.535618868	0.559567849	0.559567849	1.58426915	0.349505555
16748	C45E5.1.1	4.262741058	WBGene00016664	C45E5.1	0.024275704	0.031180973	5.074826347	5.365931729	1	0.596214637	1.06640247	-0.470187833	0.7726611	0.7726611	-1.028568773	0.685878839
2766	C45E5.3	2.04886428	WBGene00016666	C45E5.3	1.10E-07	8.54E-07	28.19274917	62.72667413	1	6.969630459	0.054685426	6.914945033	1.685561887	6.914945033	4.922115212	0.556254339
12632	C45G7.13.1	4.329962242	WBGene00235340	C45G7.13	0.000981925	0.001672196	10.86134146	44.38396623	1	4.931551803	1.414660765	3.516891038	0.731502603	3.516891038	3.444856286	0.857798903
7024	C46C2.2.2	7.095048746	WBGene00008110	C46C2.2	1.11E-05	3.41E-05	19.30772325	0.261744893	1	0.029082766	0.001816935	0.027265831	0.106649984	0.106649984	-0.281542784	0.067957929
14191	C46E10.9	3.409434572	WBGene00016713	C46E10.9	0.00344142	0.005216816	8.557286196	26.35337729	1	2.928153033	0.031538068	2.896614965	1.249202797	2.896614965	-2.478006658	0.741690124
11700	C46F11.4.2	7.428069955	WBGene00008119	C46F11.4	0.00045374	0.000834262	12.29678014	0.262786087	1	0.029198454	0.003139372	0.026059082	0.096811474	0.096811474	-0.22462862	0.082656229
15399	C46F11.4.1	5.928826801	WBGene00008119	C46F11.4	0.008641324	0.012071704	6.895494765	0.391447333	1	0.043494148	0.132062026	-0.088567877	0.19247682	0.19247682	-0.187316471	0.245002905
10523	C46H11.10b.1	1.372793935	WBGene00016734	C46H11.10	0.000165184	0.000337683	14.19070888	29.95620306	1	3.328467007	0.470639617	2.85782739	1.634445529	2.85782739	3.18850218	0.760903878
17029	C46H3.2c.1	5.109298412	WBGene00016725	C46H3.2	0.030610052	0.038668356	4.674699826	41.92200183	1	4.658000203	0.003697536	4.654302667	0.37819315	4.654302667	-2.539076424	1.135885758
14592	C47B2.2.1	7.48958663	WBGene00008131	C47B2.2	0.00476904	0.007030844	7.96500359	0.961187536	1	0.106798615	0.004640019	0.102158596	0.095396563	0.102158596	-0.462784242	0.145904832
6921	C47B2.9.1	6.180062603	WBGene00008134	C47B2.9	1.03E-05	3.21E-05	19.44680822	0.481652745	1	0.053516972	0.00265571	0.050861261	0.163897769	0.163897769	-0.388719235	0.084068847
3676	C47E12.2.2	6.42696933	WBGene00008147	C47E12.2	4.14E-07	2.43E-06	25.62584902	1.89206596	1	0.210229551	0.013420012	0.196809539	0.14285343	0.196809539	-0.84437941	0.102498717
11690	C47E12.2.1	6.218468117	WBGene00008147	C47E12.2	0.000448437	0.000825216	12.31872527	1.703357479	1	0.189261942	0.103687991	0.085573951	0.160235512	0.160235512	-0.761019937	0.217531954
1623	C47E8.4a.1	7.016725074	WBGene00008143	C47E8.4	1.36E-08	1.81E-07	32.23917229	1.809699761	1	0.201077751	0.002456994	0.198620757	0.109676204	0.198620757	-0.837307365	0.070588449
16911	C47E8.4a.2	4.168811759	WBGene00008143	C47E8.4	0.027594955	0.035102753	4.853196131	29.73859426	1	3.304288251	0.088121847	3.216166404	0.830214971	3.216166404	-2.168603418	0.948195452
905	C48B4.9.1	6.576759671	WBGene00008172	C48B4.9	1.87E-09	4.45E-08	36.10176566	3.016838466	1	0.335204274	0.008800226	0.326404048	0.132545883	0.326404048	-1.095709052	0.090997909
9250	C48D1.5g	3.948014879	WBGene00008178	C48D1.5	5.91E-05	0.000137527	16.13004722	6.092010515	1	0.676890057	0.149124232	0.527765825	0.956018634	0.956018634	-1.469879266	0.349107409
9825	C48D1.5b	3.84850303	WBGene00008178	C48D1.5	9.20E-05	0.000201507	15.29349905	8.795515623	1	0.977279514	0.346284012	0.630995502	1.008624623	1.008624623	-1.831516913	0.455759113
806	C49A9.2.1	5.903976178	WBGene00016756	C49A9.2	1.37E-09	3.65E-08	36.71566243	8.349178457	1	0.927686495	0.006086341	0.921600154	0.195922122	0.921600154	1.804499602	0.102135062
17198	C49A9.2.2	1.857872186	WBGene00016756	C49A9.2	0.035180864	0.044005742	4.436375322	48.50772657	1	5.389747396	0.544450298	4.845297098	1.690633675	4.845297098	2.67798895	1.236500395
7123	C49A9.4.3	1.399409674	WBGene00016758	C49A9.4	1.20E-05	3.63E-05	19.15931267	48.61135671	1	5.401261857	0.41133051	4.989931347	1.639994034	4.989931347	4.18511371	0.742450186
10896	C49A9.4.2	2.280736092	WBGene00016758	C49A9.4	0.000221824	0.000437948	13.63655409	60.62217231	1	6.735796923	0.992934603	5.74286232	1.657896832	5.74286232	4.261119862	0.872620081
15082	C49A9.4.1	4.205438588	WBGene00016758	C49A9.4	0.00695016	0.009913263	7.285804576	6.675227406	1	0.741691934	1.069644263	-0.327952329	0.807853163	0.807853163	1.504905712	0.689093485
15016	C49A9.9a.2	3.648993491	WBGene00016763	C49A9.9	0.00659841	0.009452916	7.379156834	23.1924779	1	2.576941989	1.314503092	1.262438897	1.117690804	1.262438897	2.256741477	0.7819851
16339	C49A9.9a.1	4.205711026	WBGene00016763	C49A9.9	0.017802249	0.023438521	5.615505092	32.99862976	1	3.666514418	1.137013111	2.529501308	0.807686243	2.529501308	2.409185208	0.961462333
9745	C49C3.2	2.845677026	WBGene00008192	C49C3.2	8.68E-05	0.000191587	15.40441076	12.24171171	1	1.36019019	0.123340484	1.236849706	1.504013387	1.504013387	2.066826203	0.473154989
661	C49C8.5.1	6.905337194	WBGene00016769	C49C8.5	7.61E-10	2.48E-08	37.85832749	10.50438907	1	1.167154341	0.005357638	1.161796703	0.114587099	1.161796703	2.026844436	0.108199618
9137	C49G7.7.2	4.253108956	WBGene00016785	C49G7.7	5.43E-05	0.0001279	16.29089798	57.04483351	1	6.338314834	0.019338162	6.318976673	0.778581013	6.318976673	-4.292088782	0.741274855
11414	C49H3.3.1	7.079954402	WBGene00016790	C49H3.3	0.000354818	0.000668726	12.75626921	0.62250678	1	0.06916742	0.001465677	0.067701743	0.107207773	0.107207773	-0.414276864	0.098347212
8388	C50C3.1.2	6.420923818	WBGene00016799	C50C3.1	3.05E-05	7.82E-05	17.38731554	1.713144718	1	0.190349413	0.010468015	0.179881398	0.143304179	0.179881398	-0.752961591	0.121607324
14293	C50C3.1.1	6.290598941	WBGene00016799	C50C3.1	0.003775028	0.005682068	8.38897926	5.464346632	1	0.607149626	0.29246411	0.314685516	0.153768313	0.314685516	-1.128129657	0.350081552
8128	C50D2.10b	5.389486706	WBGene00044420	C50D2.10	2.51E-05	6.64E-05	17.75753348	0.427418367	1	0.04749093	0.011069721	0.036421209	0.299011084	0.299011084	-0.321042872	0.124912127
13936	C50D2.10a.2	3.981650872	WBGene00044420	C50D2.10	0.002798177	0.004319047	8.934606509	0.82107798	1	0.091230887	0.320765557	-0.22953467	0.938400847	0.938400847	-0.189525882	0.434007997
4840	C50D2.8a.1	6.881027508	WBGene00016811	C50D2.8	1.68E-06	7.49E-06	22.92539104	1.217254931	1	0.135250548	0.011389155	0.123861393	0.115740952	0.123861393	-0.67035165	0.093567956
9450	C50D2.8c	5.644783757	WBGene00016811	C50D2.8	6.89E-05	0.00015695	15.8395473	0.63261728	1	0.070290809	0.024941948	0.045348861	0.240325317	0.240325317	-0.426013889	0.13760934
6349	C50F2.4.1	5.350183553	WBGene00016838	C50F2.4	6.38E-06	2.16E-05	20.37155207	0.245739891	1	0.027304432	0.007705981	0.019598452	0.309281903	0.309281903	0.26347833	0.121142799
603	C50F4.1.1	6.555861247	WBGene00008229	C50F4.1	5.75E-10	2.05E-08	38.40385593	35.64157892	1	3.960175436	0.057778526	3.90239691	0.133890687	3.90239691	3.735735843	0.193942414
671	C50F4.1.2	7.07073718	WBGene00008229	C50F4.1	7.91E-10	2.54E-08	37.78175615	22.5843927	1	2.509376967	0.008206006	2.501170962	0.107554176	2.501170962	2.971674038	0.159260202
581	C52E2.4.1	5.67806107	WBGene00016883	C52E2.4	5.14E-10	1.90E-08	38.62510026	25.34609658	1	2.816232953	0.096027817	2.720205137	0.233756083	2.720205137	3.168408428	0.217102432
11312	C52E2.4.2	4.180493534	WBGene00016883	C52E2.4	0.000322672	0.000613571	12.93397228	45.92821919	1	5.103135466	0.392382473	4.710752992	0.823102569	4.710752992	3.663358138	0.786693621
11506	C53B4.3.2	4.524475724	WBGene00008273	C53B4.3	0.000385467	0.000720683	12.60135375	1.312949293	1	0.145883255	0.116327196	0.029556059	0.617687563	0.617687563	0.57745025	0.278999278
15359	C53B4.3.3	4.580995319	WBGene00008273	C53B4.3	0.008358974	0.011707679	6.954904979	4.090494072	1	0.454499341	0.390218178	0.064281163	0.587094204	0.587094204	0.874642443	0.430236779
7871	C53B7.2.1	6.378067883	WBGene00016893	C53B7.2	2.09E-05	5.71E-05	18.10664952	0.404175117	1	0.044908346	0.003369856	0.04153849	0.146584073	0.146584073	0.34325818	0.081425452
12913	C53B7.2.2	3.822997441	WBGene00016893	C53B7.2	0.001252923	0.002087268	10.41062501	1.85727598	1	0.206363998	0.24680013	-0.040436132	1.022349341	1.022349341	0.634730471	0.412123633
412	C53C7.5a	7.688897024	WBGene00014294	C53C7.5	1.83E-10	9.53E-09	40.64442884	4.474385907	1	0.49715399	0.000902306	0.496251684	0.091365736	0.496251684	1.326509766	0.06169906
1279	C53C7.5b	5.949178235	WBGene00014294	C53C7.5	5.75E-09	9.68E-08	33.91594953	5.281632909	1	0.586848101	0.013524848	0.573323253	0.189759965	0.573323253	1.434411489	0.11182509
12015	C53D5.5a.1	6.042048453	WBGene00016906	C53D5.5	0.000594297	0.00106408	11.79375733	0.300307509	1	0.033367501	0.047439046	-0.014071545	0.178464266	0.178464266	0.255342668	0.160024559
16474	C53D5.5b.1	3.535681907	WBGene00016906	C53D5.5	0.019739023	0.02577642	5.434829029	4.45531232	1	0.495034702	0.378397655	0.116637048	1.180338812	1.180338812	0.366432697	0.497847825
4319	C53D6.6.2	2.086875445	WBGene00008283	C53D6.6	9.66E-07	4.81E-06	23.99526951	77.5695781	1	8.618842011	1.190895791	7.42794622	1.682676683	7.42794622	-5.560000587	0.870691944
16852	C53D6.6.1	4.17032458	WBGene00008283	C53D6.6	0.026386339	0.033681427	4.930522479	31.54877456	1	3.505419395	1.172499512	2.332919884	0.829295133	2.332919884	2.24674811	0.972858723
13890	C53H9.2b	6.415210229	WBGene00016907	C53H9.2	0.002696756	0.004176574	9.002059193	0.432414113	1	0.048046013	0.029221925	0.018824087	0.143732846	0.143732846	-0.21109212	0.129847485
12914	C53H9.3.2	4.916255832	WBGene00044746	C53H9.3	0.001254048	0.00208898	10.40896761	1.663713873	1	0.184857097	0.013641171	0.171215926	0.439132967	0.439132967	-0.577493157	0.203711562
10805	C54G4.7.2	6.573159572	WBGene00008317	C54G4.7	0.000204529	0.000407202	13.78901506	0.161351619	1	0.017927958	0.006033286	0.011894672	0.132775536	0.132775536	-0.091304391	0.08474628
903	C55A6.1.2	7.465286879	WBGene00008330	C55A6.1	1.86E-09	4.42E-08	36.11786395	1.988106545	1	0.220900727	0.001625472	0.219275255	0.095943974	0.219275255	-0.883835059	0.064776036
15009	C55A6.1.1	5.272933941	WBGene00008330	C55A6.1	0.006567172	0.009412553	7.387691596	2.906066442	1	0.322896271	0.387960422	-0.065064151	0.330333544	0.330333544	-0.905397304	0.409480736
16120	C55B6.1a.1	5.372419516	WBGene00016939	C55B6.1	0.015052119	0.020087859	5.910357213	31.55532857	1	3.506147619	0.008180361	3.497967258	0.303433282	3.497967258	-2.399120527	0.926441588
11434	C55B7.11.2	6.526358608	WBGene00016947	C55B7.11	0.000359937	0.000677188	12.72947733	0.972317935	1	0.108035326	0.007092647	0.100942679	0.135838287	0.135838287	-0.524699795	0.119172826
13230	C55B7.11.1	6.094416585	WBGene00016947	C55B7.11	0.0016191	0.002632659	9.937902088	4.971883642	1	0.552431516	0.400490115	0.1519414	0.17266341	0.17266341	-1.291193335	0.408145606
9710	C56A3.10	4.56923357	WBGene00077568	C56A3.10	8.39E-05	0.000185957	15.46749125	0.417565207	1	0.046396134	0.020021029	0.026375106	0.593346207	0.593346207	-0.130723154	0.193621277
10152	C56A3.5.1	6.540687514	WBGene00008344	C56A3.5	0.000120529	0.000255401	14.7843859	2.357672116	1	0.261963568	0.094083607	0.167879962	0.134885069	0.167879962	-0.897343553	0.206099544
11209	C56A3.5.2	6.893822597	WBGene00008344	C56A3.5	0.000289351	0.000555314	13.1381029	0.168747721	1	0.018749747	0.017074923	0.001674824	0.115130689	0.115130689	0.15911616	0.104926606
11314	C56A3.6d.1	7.193475411	WBGene00008345	C56A3.6	0.000323114	0.000614309	12.93141048	0.133237299	1	0.014804144	0.00680907	0.007995074	0.103283016	0.103283016	-0.071469509	0.080586352
16632	C56A3.8b	3.50020573	WBGene00008346	C56A3.8	0.022386968	0.028955535	5.215456559	24.32618963	1	2.702909959	0.072228128	2.630681831	1.199850374	2.630681831	-2.01401345	0.842186564
4255	C56C10.7a.1	7.33646091	WBGene00016964	C56C10.7	8.91E-07	4.50E-06	24.1506475	1.035948142	1	0.115105349	0.007774209	0.10733114	0.099114685	0.10733114	-0.622103606	0.082125373
10926	C56C10.7b.1	4.773607201	WBGene00016964	C56C10.7	0.000229542	0.000451942	13.57234545	1.42216403	1	0.158018226	0.10286957	0.055148655	0.494477195	0.494477195	-0.661956546	0.25202678
16978	C56E6.2.1	4.945187432	WBGene00016970	C56E6.2	0.029520396	0.037403862	4.737006399	39.79467396	1	4.42163044	0.040916083	4.380714356	0.429379676	4.380714356	-2.486085312	1.103248012
10634	C56G2.3.2	6.172075528	WBGene00016978	C56G2.3	0.000178937	0.000361979	14.04027489	0.288195606	1	0.032021734	0.003132388	0.028889346	0.164679544	0.164679544	-0.211926036	0.093785392
3238	C23H4.1.4	7.163945862	WBGene00000277	cab-1	2.25E-07	1.49E-06	26.80751149	26.35783631	1	2.928648479	0.284153126	2.644495353	0.104246217	2.644495353	3.15172327	0.342732383
5521	C23H4.1.3	6.992359712	WBGene00000277	cab-1	3.24E-06	1.26E-05	21.6671169	11.00576165	1	1.222862406	0.266282698	0.956579707	0.110687467	0.956579707	2.039251194	0.332486865
16641	C23H4.1.2	4.606780968	WBGene00000277	cab-1	0.022622546	0.029244409	5.19725807	73.38829286	1	8.154254762	0.903309615	7.250945147	0.573609637	7.250945147	-3.493692692	1.464130652
6361	W03H9.4a.2	7.671685619	WBGene00012230	cacn-1	6.44E-06	2.18E-05	20.35289359	1.424256298	1	0.1582507	0.011259223	0.146991477	0.091687246	0.146991477	-0.704689226	0.095600479
615	M03F4.7a.2	8.521694849	WBGene00019760	calu-1	5.97E-10	2.09E-08	38.33092137	2.498610465	1	0.277623385	0.000406788	0.277216597	0.080441465	0.277216597	-0.99066189	0.059700268
7808	D2024.6.1	7.972572856	WBGene00000292	cap-1	2.02E-05	5.55E-05	18.17498246	0.081571422	1	0.009063491	0.003979509	0.005083983	0.086570784	0.086570784	-0.140650846	0.070513045
6619	Y23H5A.7c.2	9.106651703	WBGene00000800	cars-1	8.07E-06	2.62E-05	19.92145322	0.13694294	1	0.015215882	0.001485375	0.013730507	0.078263647	0.078263647	0.215767151	0.065264579
14441	Y23H5A.1a	4.678313888	WBGene00000801	cars-2	0.004245708	0.006324609	8.175623139	1.976019852	1	0.219557761	0.139638734	0.079919027	0.53789107	0.53789107	-0.488952226	0.285112904
13784	F41G4.2b.1	7.610874845	WBGene00000294	cas-1	0.002476736	0.003865318	9.157700552	0.44340789	1	0.049267543	0.001036164	0.04823138	0.092858461	0.092858461	-0.301198218	0.104068961
16040	Y59H11AR.2a.1	8.014937996	WBGene00022010	catp-7	0.014221132	0.01907263	6.010483301	0.69901319	1	0.077668132	0.005612681	0.072055451	0.085949052	0.085949052	0.353186793	0.139133194
11865	R10E11.1c.2	8.915667114	WBGene00000366	cbp-1	0.00051975	0.000942296	12.0434402	0.302980741	1	0.033664527	0.000479416	0.033185111	0.078493895	0.078493895	-0.266861625	0.07903889
5820	K03H1.10.3	6.699266073	WBGene00010545	cbp-2	4.19E-06	1.55E-05	21.17713174	1.495051136	1	0.166116793	0.0087495	0.157367293	0.125197992	0.157367293	0.726183758	0.093993088
12954	F40F12.7.4	7.196106158	WBGene00009595	cbp-3	0.001289892	0.002142053	10.35693523	0.421233726	1	0.046803747	0.001081176	0.045722572	0.103199049	0.103199049	0.297953815	0.099822977
13756	F40F12.7.2	4.455308733	WBGene00009595	cbp-3	0.002417745	0.003780934	9.20182085	3.646358724	1	0.405150969	0.258410548	0.146740421	0.656857186	0.656857186	-0.91131821	0.371067271
16942	F40F12.7.3	3.139688965	WBGene00009595	cbp-3	0.028408895	0.03607202	4.803080631	19.41786083	1	2.157540092	0.06648044	2.091059652	1.385581319	2.091059652	-1.745603538	0.768115602
16591	C54D2.5a.2	3.009817795	WBGene00000367	cca-1	0.021683033	0.028112669	5.271041763	25.01775598	1	2.779750665	2.122389751	0.657360914	1.441854815	1.441854815	2.175222964	1.002024737
10690	W05B10.2.2	5.488433403	WBGene00012277	ccch-3	0.000188463	0.000379278	13.94274989	0.467865401	1	0.051985045	0.027689315	0.02429573	0.274566512	0.274566512	-0.285168965	0.145939687
15519	W05B10.2.1	3.771920723	WBGene00012277	ccch-3	0.0094491	0.013098076	6.735910273	29.3385555	1	3.2598395	0.714311025	2.545528476	1.050071979	2.545528476	-2.420185474	0.85718467
16296	Y49E10.23a.1	5.331348542	WBGene00013042	cccp-1	0.017364063	0.022921927	5.659197857	44.67609991	1	4.964011101	0.799672905	4.164338196	0.314311553	4.164338196	2.811012339	1.116280072
1069	ZK1058.4.1	8.85029735	WBGene00014204	ccdc-47	3.19E-09	6.44E-08	35.06164968	1.296976321	1	0.14410848	0.000191228	0.143917253	0.07867968	0.143917253	0.716041044	0.059942484
3296	T06D8.6.1	8.108884364	WBGene00011527	cchl-1	2.41E-07	1.58E-06	26.66937602	1.416422112	1	0.157380235	0.006653571	0.150726664	0.084661882	0.150726664	-0.729153045	0.077638225
15632	T06D8.6.2	6.443131122	WBGene00011527	cchl-1	0.010437957	0.01436421	6.558580952	1.782633188	1	0.198070354	0.200429302	-0.002358948	0.141662478	0.141662478	-0.651635883	0.292000922
4399	F43D2.1.1	6.362043969	WBGene00009650	ccnk-1	1.06E-06	5.19E-06	23.81348392	1.670789654	1	0.185643295	0.012017406	0.173625889	0.147849663	0.173625889	-0.785256168	0.100692463
7543	F43D2.1.2	6.606898938	WBGene00009650	ccnk-1	1.65E-05	4.70E-05	18.55739836	0.676286808	1	0.075142979	0.004320469	0.07082251	0.130655362	0.130655362	-0.469878289	0.080141442
17374	ZC518.3c.1	4.279143046	WBGene00000376	ccr-4	0.040246288	0.049831826	4.207471411	31.27756186	1	3.475284651	0.067989368	3.407295284	0.762586588	3.407295284	-2.107514473	1.0043286
9714	T21B10.7.3	9.429903799	WBGene00000378	cct-2	8.42E-05	0.000186555	15.46064376	0.117779583	1	0.01308662	0.000606828	0.012479792	0.078950031	0.078950031	-0.143859124	0.064642307
9131	K01C8.10.1	9.600624793	WBGene00000379	cct-4	5.41E-05	0.00012745	16.29866025	0.083253656	1	0.009250406	9.59E-05	0.009154532	0.079876241	0.079876241	-0.109140778	0.0644936
5713	F01F1.8a.1	9.334601693	WBGene00000381	cct-6	3.81E-06	1.43E-05	21.35852499	0.382530704	1	0.042503412	0.00013709	0.042366321	0.078604742	0.078604742	-0.368646211	0.062454582
16914	F01F1.8b.1	1.625039694	WBGene00000381	cct-6	0.027717464	0.03525234	4.845555498	25.94463944	1	2.882737715	0.593207755	2.28952996	1.675758886	2.28952996	-2.0243693	0.88598707
12331	T10B5.5a.1	9.714247957	WBGene00020391	cct-7	0.00076892	0.001341416	11.31479463	0.220823613	1	0.024535957	0.000349877	0.02418608	0.080718059	0.080718059	0.197380321	0.078557665
7407	C17G10.4e.1	5.372604211	WBGene00000383	cdc-14	1.49E-05	4.32E-05	18.75423305	4.751946056	1	0.527994006	0.134639159	0.393354847	0.303385113	0.393354847	1.33059965	0.255357407
12438	C17G10.4c.1	8.267257049	WBGene00000383	cdc-14	0.00083601	0.001445912	11.15953209	1.850463472	1	0.205607052	0.148985189	0.056621863	0.082770983	0.082770983	-0.834561831	0.250918134
6364	K06A5.7.2	7.940127015	WBGene00000386	cdc-25.1	6.44E-06	2.18E-05	20.35200837	5.08413068	1	0.564903409	0.036405463	0.528497946	0.087064553	0.528497946	-1.331401616	0.180631534
7253	K06A5.7.1	8.674523107	WBGene00000386	cdc-25.1	1.33E-05	3.94E-05	18.97119662	1.601018197	1	0.177890911	0.00894128	0.16894963	0.079449653	0.16894963	-0.738944731	0.108609371
8188	F16B4.8d	5.601167303	WBGene00000387	cdc-25.2	2.64E-05	6.95E-05	17.6577333	9.120194576	1	1.013354953	0.031039051	0.982315902	0.249320949	0.982315902	-1.742141427	0.27681697
3949	C41C4.8.2	9.617520296	WBGene00008053	cdc-48.2	6.09E-07	3.32E-06	24.88460542	1.418485239	1	0.157609471	0.000136261	0.15747321	0.079989835	0.15747321	-0.721879102	0.076063015
17334	C41C4.8.1	4.799768072	WBGene00008053	cdc-48.2	0.038953687	0.048342663	4.262886096	37.83133319	1	4.203481465	0.358157301	3.845324164	0.483441142	3.845324164	-2.329427373	1.101493383
7858	C33H5.18a.1	7.604005946	WBGene00016384	cdgs-1	2.07E-05	5.67E-05	18.12334243	0.068764712	1	0.007640524	0.001202492	0.006438032	0.092994545	0.092994545	0.084621616	0.062912761
13950	C33H5.18b.1	3.610154127	WBGene00016384	cdgs-1	0.002838944	0.004377875	8.908190909	6.54203297	1	0.726892552	0.61334874	0.113543813	1.139182298	1.139182298	1.368947352	0.578470716
3814	T05G5.3.1	8.358351915	WBGene00000405	cdk-1	5.12E-07	2.89E-06	25.21868053	4.185808776	1	0.465089864	0.013484713	0.451605151	0.081838122	0.451605151	-1.241865356	0.128498029
4781	Y39G10AL.3.3	6.896732306	WBGene00000408	cdk-7	1.57E-06	7.08E-06	23.05510549	2.527537473	1	0.280837497	0.009827858	0.271009639	0.114992829	0.271009639	-0.954979382	0.111259476
8881	Y39G10AL.3.2	6.77015318	WBGene00000408	cdk-7	4.42E-05	0.000107107	16.68116507	0.862732139	1	0.095859127	0.014424289	0.081434837	0.121323471	0.121323471	-0.528848634	0.100747936
12602	Y39G10AL.3.1	4.842166209	WBGene00000408	cdk-7	0.000956259	0.001632363	10.91039974	0.607229929	1	0.067469992	0.129010584	-0.061540591	0.46639123	0.46639123	0.306508062	0.268388803
11621	T23F11.3b.2	3.498627786	WBGene00011955	cdka-1	0.000420832	0.000779016	12.43735117	17.3508849	1	1.9278761	0.62568562	1.302190481	1.200716001	1.302190481	2.319780769	0.592031862
8213	F56F10.3.2	5.12597176	WBGene00018986	cdo-1	2.70E-05	7.06E-05	17.6208882	1.271514716	1	0.141279413	0.017827269	0.123452144	0.373144831	0.373144831	0.625796278	0.147159235
10257	F56F10.3.1	4.875029654	WBGene00018986	cdo-1	0.000131052	0.000274855	14.62659538	0.713580995	1	0.079286777	0.043066513	0.036220264	0.453898463	0.453898463	0.387469127	0.191832651
15499	CE7X_3.2	2.777924619	WBGene00008350	CE7X_3.2	0.009288764	0.012892438	6.766445812	3.638480766	1	0.404275641	0.084865554	0.319410087	1.527767437	1.527767437	-0.264520457	0.465814226
13859	CE7X_3.4	3.172811007	WBGene00235377	CE7X_3.4	0.002638844	0.004096025	9.041739831	2.252160612	1	0.250240068	0.17341121	0.076828858	1.370049342	1.370049342	0.446365151	0.453446957
12862	D1005.3.2	6.350146253	WBGene00016997	cebp-1	0.00119646	0.002001108	10.49580242	0.345101199	1	0.038344578	0.011417302	0.026927275	0.148803626	0.148803626	-0.194951238	0.11182268
16451	D1005.3.1	5.785925338	WBGene00016997	cebp-1	0.019381275	0.025343748	5.466782478	0.806698296	1	0.089633144	0.041599119	0.048034025	0.214222161	0.214222161	-0.175542622	0.19100527
5588	C48E7.11.1	5.929075811	WBGene00016754	cebp-2	3.44E-06	1.32E-05	21.55363235	0.455958429	1	0.050662048	0.003447423	0.047214625	0.192443009	0.192443009	-0.396941111	0.092624318
3208	ZK973.2.1	8.208752752	WBGene00022831	cec-10	2.16E-07	1.45E-06	26.88540567	1.268309963	1	0.140923329	0.001797789	0.13912554	0.083429301	0.13912554	-0.688072626	0.065076922
12444	F32E10.2.3	6.004069648	WBGene00017990	cec-4	0.00083818	0.001448966	11.15472219	9.007394747	1	1.000821639	0.470736527	0.530085111	0.182897884	0.530085111	-1.618973175	0.4417143
12528	F32E10.2.1	5.519106983	WBGene00017990	cec-4	0.000900735	0.001546664	11.02124682	7.888496073	1	0.876499564	0.530248233	0.346251331	0.267416566	0.346251331	-1.60935984	0.471224721
7989	F32E10.6.3	8.246276568	WBGene00017993	cec-5	2.29E-05	6.17E-05	17.92985089	1.713094068	1	0.190343785	0.004760918	0.185582868	0.083001701	0.185582868	-0.757087684	0.118351102
16025	F32E10.6.1	6.923331123	WBGene00017993	cec-5	0.014057547	0.018870886	6.030902144	1.549320837	1	0.17214676	0.021090142	0.151056618	0.113748015	0.151056618	-0.535387636	0.204049141
16541	Y55B1BR.3.1	5.321714714	WBGene00021913	cec-8	0.020882777	0.027158594	5.336548786	11.35802268	1	1.262002521	1.983810466	-0.721807945	0.316910412	0.316910412	-1.947195047	0.897460772
12841	Y106G6E.5a.1	6.875745046	WBGene00000426	ced-12	0.001173774	0.001966223	10.53117686	0.689895948	1	0.076655105	0.016237438	0.060417668	0.115994839	0.115994839	-0.405218152	0.118192972
10212	C35D10.9a.1	7.212166494	WBGene00000418	ced-4	0.000126874	0.000267265	14.68766479	1.037381229	1	0.115264581	0.056402005	0.058862576	0.102692796	0.102692796	-0.630439721	0.162206896
16114	C35D10.9b.1	4.238040113	WBGene00000418	ced-4	0.015033561	0.020069627	5.912530567	2.674028775	1	0.297114308	0.786129969	-0.489015661	0.787842833	0.787842833	-0.755817953	0.599711031
17186	C02F4.1.2	7.574704007	WBGene00000419	ced-5	0.03499792	0.043807474	4.445276614	0.732459686	1	0.08138441	0.071059265	0.010325145	0.093584587	0.093584587	-0.248334797	0.17864278
3489	F26F4.1.2	7.308780005	WBGene00017825	cee-1	3.21E-07	1.98E-06	26.11606977	1.561424244	1	0.173491583	0.004253185	0.169238397	0.099862913	0.169238397	-0.761264872	0.075037901
10592	F26F4.1.1	6.527944573	WBGene00017825	cee-1	0.000173055	0.000351436	14.10313431	3.108457438	1	0.34538416	0.037880805	0.307503355	0.135732094	0.307503355	-0.972246571	0.19304131
4256	K02F3.6.2	5.97747921	WBGene00019329	ceeh-1	8.91E-07	4.50E-06	24.15047046	1.210418698	1	0.134490966	0.007077715	0.127413251	0.186137983	0.186137983	0.67596467	0.09889867
12055	C13G5.1.1	1.56741941	WBGene00000439	ceh-16	0.000616928	0.0011009	11.7241932	36.56569305	1	4.062854784	0.835994388	3.226860396	1.668580124	3.226860396	-3.258603185	0.834020841
15647	C13G5.1.2	2.727999789	WBGene00000439	ceh-16	0.010566375	0.014526993	6.53682523	17.65458478	1	1.961620531	0.494464337	1.467156194	1.544480041	1.544480041	-1.853952995	0.673117022
14749	C33D12.7.2	1.881377425	WBGene00000451	ceh-30	0.005359184	0.007816582	7.754063037	29.8211343	1	3.313459366	0.243086963	3.070372403	1.690855658	3.070372403	-2.555782776	0.821312069
8968	C37E2.5a.2	5.187307384	WBGene00000458	ceh-37	4.77E-05	0.000114466	16.53650099	3.324259833	1	0.369362204	0.030461353	0.338900851	0.354883147	0.354883147	1.038503037	0.177205874
5962	F22D3.1c.2	5.802124996	WBGene00000459	ceh-38	4.72E-06	1.70E-05	20.9467337	7.358709933	1	0.817634437	0.193164389	0.624470048	0.21152092	0.624470048	-1.677842841	0.291861322
15514	F22D3.1d.2	6.898689408	WBGene00000459	ceh-38	0.009433396	0.013079684	6.738877618	1.783511998	1	0.198168	0.067670559	0.130497441	0.114900292	0.130497441	-0.596804307	0.211314167
13504	T26C11.7.1	6.024829481	WBGene00000460	ceh-39	0.002003637	0.003191812	9.546201036	6.737147121	1	0.748571902	0.67900429	0.069567612	0.180450032	0.180450032	-1.606892876	0.527557533
12495	C26E1.3.2	4.796315134	WBGene00007749	ceh-79	0.00087505	0.001506421	11.0748809	3.265576496	1	0.362841833	0.130264898	0.232576935	0.484875413	0.484875413	0.91820973	0.271677553
16106	F45C12.15.2	5.154647226	WBGene00018446	ceh-83	0.014968769	0.019993056	5.920140046	44.95622021	1	4.995135579	0.018431006	4.976704573	0.364543721	4.976704573	-2.865258152	1.105259235
14379	C03D6.3a.2	6.983538446	WBGene00000466	cel-1	0.004051174	0.006060843	8.260734107	3.323088868	1	0.369232096	0.38698113	-0.017749033	0.111062253	0.111062253	-1.105336392	0.398546729
2654	F52B5.5a.2	7.222534341	WBGene00000467	cep-1	9.18E-08	7.44E-07	28.54051134	1.646510684	1	0.182945632	0.002404523	0.180541108	0.102371687	0.180541108	-0.788299686	0.068565272
800	M01E11.5.2	9.361761963	WBGene00000474	cey-3	1.34E-09	3.60E-08	36.75844053	3.38073009	1	0.375636677	0.000196692	0.375439985	0.078690808	0.375439985	-1.148322629	0.064852888
14124	M01E11.5.1	4.54454661	WBGene00000474	cey-3	0.003265552	0.0049737	8.652822189	45.69133307	1	5.076814786	0.357104548	4.719710238	0.606667054	4.719710238	-3.27397939	0.971956287
8504	Y39A1C.3.1	9.846802248	WBGene00000475	cey-4	3.30E-05	8.35E-05	17.2356756	0.151296146	1	0.016810683	0.000119727	0.016690956	0.08193663	0.08193663	-0.200842602	0.06704501
16774	Y39A1C.3.2	6.598305318	WBGene00000475	cey-4	0.024872873	0.031898489	5.032715331	1.581735743	1	0.175748416	0.181868868	-0.006120452	0.131188635	0.131188635	-0.509013167	0.27831736
3661	D1046.1c.2	6.96725753	WBGene00008362	cfim-2	4.03E-07	2.37E-06	25.68191074	3.21674499	1	0.35741611	0.029292706	0.328123404	0.111766391	0.328123404	-1.096450441	0.125648604
14606	D1046.1b.3	6.338675767	WBGene00008362	cfim-2	0.004839401	0.007127563	7.938497162	2.294765207	1	0.254973912	0.100945751	0.154028161	0.149735053	0.154028161	-0.714306887	0.225740934
10629	F52B11.1a.2	6.827841823	WBGene00009924	cfp-1	0.0001781	0.000360456	14.04909017	1.631965094	1	0.181329455	0.019078551	0.162250904	0.118350742	0.162250904	-0.703862702	0.140251263
2209	Y38C9A.2a.2	8.424030924	WBGene00000480	cgp-1	4.39E-08	4.27E-07	29.97064898	1.957735658	1	0.217526184	0.001172652	0.216353532	0.081234282	0.216353532	-0.862948961	0.069294077
11895	Y38C9A.2a.1	7.392080917	WBGene00000480	cgp-1	0.000533839	0.000965444	11.99358663	3.171375753	1	0.352375084	0.014201935	0.338173149	0.097686349	0.338173149	-0.944967713	0.216675542
406	T27A10.7.1	6.510972245	WBGene00020847	cgr-1	1.77E-10	9.37E-09	40.70716947	14.82117693	1	1.646797436	0.017276529	1.629520907	0.136877535	1.629520907	2.414349549	0.11146021
2830	F59G1.1b.1	8.152882053	WBGene00019127	cgt-3	1.19E-07	9.04E-07	28.03889585	1.018462355	1	0.113162484	0.001025447	0.112137037	0.084101808	0.112137037	-0.620869628	0.061437855
6338	R08C7.2a.1	7.848759171	WBGene00019946	chat-1	6.33E-06	2.15E-05	20.38489442	0.20362102	1	0.022624558	0.00209851	0.020526047	0.088538342	0.088538342	0.2595811	0.065136068
14500	C10G11.7b	8.765707316	WBGene00015687	chdp-1	0.004444654	0.006594027	8.09259254	7.195851471	1	0.799539052	0.01160676	0.787932292	0.079000953	0.787932292	-1.272605405	0.396676202
16148	C10G11.7a.2	2.131263276	WBGene00015687	chdp-1	0.015392771	0.020506254	5.870946828	22.66304088	1	2.518115654	0.632836061	1.885279593	1.678476962	1.885279593	-2.028380676	0.786677204
3607	F35D11.11d.1	5.408325992	WBGene00018051	che-10	3.77E-07	2.25E-06	25.80665182	8.709519681	1	0.967724409	0.127627708	0.840096701	0.294198487	0.840096701	1.841349397	0.249066799
11705	T22C8.2.2	2.424575264	WBGene00011923	chhy-1	0.000456023	0.000838101	12.28741429	47.90321233	1	5.322579148	0.255132574	5.067446574	1.629309181	5.067446574	-3.694911595	0.829827786
16610	C44C1.2.1	6.258209128	WBGene00016642	chil-10	0.022001477	0.028494629	5.245668181	0.075277388	1	0.008364154	0.184454512	-0.176090358	0.15660833	0.15660833	-0.00295279	0.281907503
10858	R09D1.11b	1.467297268	WBGene00011167	chil-23	0.000214402	0.000424775	13.70046314	38.65648476	1	4.295164974	0.565369245	3.729795729	1.652896804	3.729795729	3.461432122	0.77625254
3626	Y39H10A.7b.2	7.358007628	WBGene00000498	chk-1	3.85E-07	2.28E-06	25.76719474	0.562446765	1	0.062494085	0.000499285	0.0619948	0.098549843	0.098549843	-0.460814219	0.061787707
7716	M03C11.2.1	7.807811399	WBGene00010839	chl-1	1.90E-05	5.28E-05	18.29166687	0.111413724	1	0.012379303	0.000694633	0.01168467	0.08923865	0.08923865	-0.153184299	0.06074904
16113	T09B4.10.2	6.58028901	WBGene00000500	chn-1	0.015026804	0.020061851	5.913322553	0.627202138	1	0.069689126	0.036479501	0.033209626	0.132321548	0.132321548	-0.236760943	0.156054923
4271	Y110A7A.13.1	7.665006401	WBGene00000502	chp-1	9.08E-07	4.57E-06	24.11302282	1.021037982	1	0.113448665	0.008649926	0.104798739	0.091813128	0.104798739	-0.618723036	0.083149759
12459	F59D6.7b	1.451306398	WBGene00019108	chpf-2	0.000851296	0.001469867	11.12592124	22.82378151	1	2.535975723	0.560736266	1.975239457	1.650020652	1.975239457	2.697415914	0.77662075
2499	T25G3.2.1	9.115565119	WBGene00000496	chs-1	7.19E-08	6.18E-07	29.01394394	3.694107893	1	0.410456433	0.003255976	0.407200457	0.078264319	0.407200457	-1.182320951	0.099850091
6655	T25G3.2.2	8.406230685	WBGene00000496	chs-1	8.31E-06	2.69E-05	19.86516295	6.711759765	1	0.745751085	0.009023851	0.736727234	0.081392287	0.736727234	-1.524115313	0.212654773
11832	F35C8.7c.2	3.670953963	WBGene00018037	chtl-1	0.000506386	0.000920671	12.09200061	61.34334572	1	6.815927302	0.675849602	6.1400777	1.105551657	6.1400777	-4.164563156	0.948271586
14983	F35C8.7a.1	5.659211183	WBGene00018037	chtl-1	0.006413714	0.009208558	7.430230075	6.262934448	1	0.695881605	0.809148909	-0.113267304	0.237445878	0.237445878	-1.490026484	0.576641186
15936	F35C8.7c.1	4.384623063	WBGene00018037	chtl-1	0.013080905	0.017657909	6.158135073	37.97762412	1	4.219736013	0.104328827	4.115407186	0.698491622	4.115407186	-2.670106212	1.003841525
16039	F35C8.7a.2	5.000588477	WBGene00018037	chtl-1	0.014217851	0.019069419	6.01089048	46.93653839	1	5.215170933	0.964094269	4.251076664	0.411799196	4.251076664	-2.943385366	1.124227398
15292	F36A2.1a.2	1.849598937	WBGene00009451	cids-2	0.007993018	0.011244167	7.035037902	54.98152067	1	6.109057853	2.547262901	3.561794952	1.690499229	3.561794952	-3.36191698	1.156256434
14467	K08F11.3.2	7.939008258	WBGene00019543	cif-1	0.004330681	0.006439594	8.139684948	0.47095237	1	0.052328041	0.00309564	0.049232401	0.087081853	0.087081853	-0.302532936	0.110031115
17009	K08F11.3.1	8.354709174	WBGene00019543	cif-1	0.030152432	0.038135054	4.700580454	0.356581174	1	0.03962013	0.002014593	0.037605537	0.08187329	0.08187329	-0.16528863	0.120058391
3430	F55F8.4.1	7.95854187	WBGene00018892	cir-1	2.97E-07	1.87E-06	26.2661365	2.046248223	1	0.227360914	0.0008227	0.226538214	0.086782427	0.226538214	-0.871978431	0.085259094
14374	W02B12.15b.1	6.610937203	WBGene00044026	cisd-1	0.004035319	0.006039488	8.267853262	0.632511491	1	0.070279055	0.032459085	0.037819969	0.130406335	0.130406335	-0.319293056	0.137412036
6847	F44B9.4c.1	6.684970413	WBGene00000507	cit-1.1	9.81E-06	3.08E-05	19.5489228	1.817251181	1	0.201916798	0.011520332	0.190396466	0.126011122	0.190396466	-0.791075253	0.112416868
14777	B0285.9.1	5.045788236	WBGene00000512	ckb-2	0.00549113	0.007993854	7.71014636	0.594988531	1	0.066109837	0.247327173	-0.181217336	0.397699405	0.397699405	-0.295921837	0.338822332
15389	B0285.9.2	4.307646554	WBGene00000512	ckb-2	0.008588865	0.012006216	6.906381257	17.83849738	1	1.982055265	1.321128897	0.660926368	0.745119324	0.745119324	-2.008222909	0.754954288
7265	T05A6.2a.2	6.704727435	WBGene00000517	cki-2	1.34E-05	3.98E-05	18.94828336	0.236611345	1	0.026290149	0.00422013	0.02207002	0.124890257	0.124890257	-0.263157537	0.078653602
6487	R07E5.8a.1	7.769901301	WBGene00000520	cku-80	7.17E-06	2.38E-05	20.14678223	1.190445289	1	0.132271699	0.017229026	0.115042673	0.089901299	0.115042673	-0.650003031	0.101556365
15439	R07E5.8b.1	2.971080384	WBGene00000520	cku-80	0.008937482	0.012449855	6.835277276	1.658414258	1	0.184268251	0.614630623	-0.430362372	1.457090172	1.457090172	-0.459661057	0.636702526
15440	R07E5.8c.1	2.971080384	WBGene00000520	cku-80	0.008937482	0.012449855	6.835277276	1.658414258	1	0.184268251	0.614630623	-0.430362372	1.457090172	1.457090172	-0.459661057	0.636702526
7967	C09F12.1.2	6.626312106	WBGene00000522	clc-1	2.25E-05	6.08E-05	17.9637302	1.513943568	1	0.168215952	0.002915969	0.165299983	0.129467246	0.165299983	0.711957308	0.111071046
12178	C09F12.1.1	5.482612204	WBGene00000522	clc-1	0.00068462	0.001209358	11.53054206	0.655201306	1	0.072800145	0.02637453	0.046425615	0.275946719	0.275946719	0.302742404	0.145956997
2633	C03H5.1.2	6.026702918	WBGene00015403	clec-10	8.94E-08	7.30E-07	28.59091845	5.149193754	1	0.572132639	0.021809614	0.550323025	0.18023204	0.550323025	1.394938813	0.124217522
12794	Y48E1B.9b.1	2.463460465	WBGene00013008	clec-146	0.001133137	0.001905272	10.59630777	32.20317997	1	3.578131108	0.8234303	2.754700808	1.620206542	2.754700808	2.91712972	0.745028634
6098	F10F2.6	2.603914433	WBGene00008658	clec-152	5.26E-06	1.86E-05	20.74046588	26.76129337	1	2.973477041	0.191042486	2.782434554	1.582842043	2.782434554	3.155922396	0.531460731
4196	F10F2.5	2.476426774	WBGene00008657	clec-154	8.17E-07	4.19E-06	24.31760817	39.13411439	1	4.348234932	0.135511694	4.212723238	1.617047371	4.212723238	3.849004415	0.52730316
4340	F38A1.5.1	4.942661504	WBGene00009518	clec-166	9.87E-07	4.89E-06	23.95317365	20.90897986	1	2.323219984	0.024372563	2.298847421	0.430211077	2.298847421	2.759481621	0.305952024
9476	F38A1.5.2	2.300065454	WBGene00009518	clec-166	7.02E-05	0.000159262	15.80647708	47.99821204	1	5.333134672	1.05167999	4.281454682	1.65453864	4.281454682	4.000175359	0.818678163
3086	Y70C5C.5	1.791501143	WBGene00013495	clec-236	1.80E-07	1.25E-06	27.24099615	54.20669659	1	6.022966288	0.04930313	5.973663158	1.688731397	5.973663158	4.613598468	0.588767434
3915	M02F4.7.1	5.403212984	WBGene00019738	clec-265	5.86E-07	3.22E-06	24.95867329	7.743726123	1	0.860414014	0.019058435	0.841355578	0.295497431	0.841355578	-1.687210739	0.177062973
14845	M02F4.7.2	2.966059493	WBGene00019738	clec-265	0.005772481	0.008364945	7.619990045	42.70227588	1	4.74469732	0.472519986	4.272177334	1.459036774	4.272177334	-3.041251643	0.989425262
2693	B0365.6.1	6.971905933	WBGene00007153	clec-41	9.89E-08	7.91E-07	28.39463681	3.87813662	1	0.430904069	0.009019097	0.421884972	0.11156369	0.421884972	-1.209202747	0.105524502
14046	B0365.6.3	5.859799945	WBGene00007153	clec-41	0.003081617	0.004719617	8.758504404	2.760857554	1	0.30676195	0.301837142	0.004924808	0.202395174	0.202395174	-0.972265701	0.358210361
16998	B0365.6.4	4.095299859	WBGene00007153	clec-41	0.029907962	0.03785034	4.714574768	29.4324252	1	3.270269467	0.458484575	2.811784892	0.874289798	2.811784892	-2.134258194	0.949862624
1099	F35C5.6.2	10.56547194	WBGene00009394	clec-63	3.58E-09	7.02E-08	34.83721344	13.16573705	1	1.462859672	0.002359097	1.460500575	0.093539494	1.460500575	2.259979105	0.140885266
1288	F35C5.6.1	10.99011459	WBGene00009394	clec-63	5.99E-09	1.00E-07	33.83907733	15.96753939	1	1.774171044	0.001112998	1.773058046	0.105222839	1.773058046	2.484797828	0.163093343
825	F35C5.8.2	8.517148695	WBGene00009396	clec-65	1.46E-09	3.81E-08	36.59006089	3.400696907	1	0.377855212	0.000586252	0.37726896	0.080475602	0.37726896	1.151459136	0.065594036
2316	F35C5.8.1	6.109879337	WBGene00009396	clec-65	5.27E-08	4.90E-07	29.61469518	5.609092498	1	0.6232325	0.051063062	0.572169438	0.171016633	0.572169438	1.482539579	0.16352801
11279	F56D6.2.1	5.766127858	WBGene00018971	clec-67	0.000312132	0.000595317	12.99615135	1.593695749	1	0.177077305	0.004669448	0.172407858	0.217605703	0.217605703	0.677498417	0.149362895
687	Y46C8AL.1.1	4.915731129	WBGene00021579	clec-73	8.22E-10	2.57E-08	37.70622371	24.86683022	1	2.762981135	0.017966102	2.745015033	0.439314506	2.745015033	3.117951413	0.167746488
5612	Y46C8AR.1.1	2.923153228	WBGene00021587	clec-76	3.51E-06	1.35E-05	21.51334375	78.37804132	1	8.708671258	0.808752865	7.899918393	1.475448801	7.899918393	5.279027383	0.699041276
14596	Y54G2A.39c	2.903570638	WBGene00043062	clec-80	0.004790496	0.007060239	7.956878544	38.14785633	1	4.238650703	1.742584157	2.496066546	1.482802496	2.496066546	2.921389339	0.929800059
1633	Y54G2A.14.2	7.479897427	WBGene00021879	clec-83	1.39E-08	1.83E-07	32.20103613	10.95081143	1	1.216756825	0.005562928	1.211193898	0.095613107	1.211193898	2.051441218	0.146591909
3771	Y54G2A.14.3	6.274442641	WBGene00021879	clec-83	4.80E-07	2.74E-06	25.34146142	14.59230832	1	1.621367591	0.210459749	1.410907842	0.155172219	1.410907842	2.35138174	0.29968929
10694	Y54G2A.14.1	4.953843042	WBGene00021879	clec-83	0.000189113	0.000380418	13.936281	2.765107522	1	0.307234169	0.128286516	0.178947653	0.426560006	0.426560006	0.958052714	0.26273266
254	Y54G2A.33.2	6.735413194	WBGene00021895	clec-84	4.74E-11	4.02E-09	43.27968156	20.47185474	1	2.274650527	0.002102416	2.272548111	0.123190324	2.272548111	2.842991616	0.115184944
10277	Y54G2A.6b.2	3.111573515	WBGene00021872	clec-85	0.000133648	0.000279755	14.58962397	34.99468447	1	3.888298274	0.61452543	3.273772844	1.398417849	3.273772844	3.286493993	0.632142292
131	K10B2.3a.2	8.182390731	WBGene00019606	clec-88	7.92E-12	1.34E-09	46.78513281	5.477699087	1	0.608633232	0.001641818	0.606991414	0.08374125	0.606991414	-1.475809576	0.063408719
7290	K10B2.3b.2	5.612789879	WBGene00019606	clec-88	1.37E-05	4.03E-05	18.91731592	18.67100656	1	2.074556284	0.667823354	1.40673293	0.246881295	1.40673293	-2.677733173	0.525667738
7977	K10B2.3a.1	6.810206372	WBGene00019606	clec-88	2.27E-05	6.13E-05	17.94482068	1.316861715	1	0.146317968	0.014356532	0.131961436	0.119243261	0.131961436	-0.663879341	0.103687576
9248	T25F10.6a.1	8.567414857	WBGene00020808	clik-1	5.91E-05	0.000137387	16.13226842	0.972833386	1	0.108092598	0.004053518	0.10403908	0.080113096	0.10403908	-0.559435053	0.097574187
15072	T25F10.6a.2	9.177557381	WBGene00020808	clik-1	0.006919753	0.009876442	7.293681487	0.727242907	1	0.080804767	0.000817689	0.079987079	0.078297344	0.079987079	-0.391273637	0.131245049
13819	C53C9.2.2	4.648101261	WBGene00016898	clik-2	0.002561216	0.003987037	9.096339544	31.57477347	1	3.508308163	0.338849332	3.169458831	0.552664573	3.169458831	2.762941103	0.790258332
12625	ZC190.1.1	3.544068959	WBGene00000541	cln-3.3	0.000979052	0.001668228	10.86676791	32.87851404	1	3.653168227	0.939927301	2.713240926	1.175714128	2.713240926	2.965326861	0.738092324
2370	C06G4.2b.3	7.95140419	WBGene00000542	clp-1	5.81E-08	5.27E-07	29.42669486	3.263856658	1	0.36265074	0.004614217	0.358036523	0.086891192	0.358036523	1.11261919	0.091938295
14085	C06G4.2a.2	6.970853408	WBGene00000542	clp-1	0.003175053	0.00484891	8.704041385	2.737612126	1	0.304179125	0.300211346	0.003967779	0.11160947	0.11160947	-0.999623853	0.352349016
16326	C06G4.2b.1	4.355800215	WBGene00000542	clp-1	0.017682276	0.023299101	5.627356651	46.7609822	1	5.195664689	2.58350952	2.612155169	0.715828169	2.612155169	2.870063514	1.14384922
13212	Y77E11A.11a.2	7.861943422	WBGene00000547	clp-7	0.001586634	0.002583384	9.975192549	0.484333449	1	0.053814828	0.00195405	0.051860778	0.088318004	0.088318004	-0.334477784	0.10115458
15665	Y77E11A.11a.1	5.05030694	WBGene00000547	clp-7	0.01068251	0.014669783	6.517382716	2.950888953	1	0.32787655	0.254830049	0.073046502	0.396298646	0.396298646	-0.692282361	0.343103055
8227	R107.6a.1	6.902403072	WBGene00000549	cls-2	2.74E-05	7.15E-05	17.5928986	1.071243453	1	0.11902705	0.012597548	0.106429502	0.114725117	0.114725117	0.596259304	0.09594565
11941	R107.6b.1	7.898493512	WBGene00000549	cls-2	0.000556213	0.001002032	11.91708866	0.210962299	1	0.023440255	0.005792625	0.01764763	0.087720754	0.087720754	-0.182251168	0.079976115
16613	ZC84.3.1	4.352741945	WBGene00013847	cls-3	0.022089067	0.028602902	5.238755708	63.84607524	1	7.09400836	1.751022266	5.342986094	0.717677459	5.342986094	-3.268121525	1.362800967
11925	C52D10.12.1	6.213422473	WBGene00016879	cnnm-1	0.000547135	0.000987	11.94774552	0.110626201	1	0.0122918	0.051090038	-0.038798238	0.16070767	0.16070767	0.192621306	0.162177127
14707	C33D12.2b.1	4.027839564	WBGene00016343	cnnm-3	0.00519347	0.007596514	7.810807121	2.526196567	1	0.280688507	0.259553254	0.021135254	0.913120497	0.913120497	0.446990092	0.401313027
10377	Y39A1A.15b.1	7.76244057	WBGene00000566	cnt-2	0.000144872	0.000300326	14.43771307	0.356226519	1	0.039580724	0.003145498	0.036435226	0.090033218	0.090033218	-0.310066824	0.076116007
13986	Y18D10A.16.1	4.890497049	WBGene00012483	coa-5	0.002919449	0.004490433	8.857138317	0.939513546	1	0.104390394	0.023891267	0.080499127	0.448239824	0.448239824	0.184903278	0.206644682
15827	Y18D10A.16.2	5.643791183	WBGene00012483	coa-5	0.012146231	0.016509112	6.289397875	4.601883782	1	0.51132042	0.556199211	-0.04487879	0.240525177	0.240525177	-1.104196516	0.481088832
13820	ZC434.7b.2	3.382477836	WBGene00013893	coa-6	0.002562586	0.003988882	9.095361018	4.926207325	1	0.547356369	0.165297037	0.382059333	1.26363559	1.26363559	-0.949599031	0.422639152
16529	ZC434.7b.1	3.087405939	WBGene00013893	coa-6	0.020677677	0.02691138	5.353756283	5.190661767	1	0.576740196	0.133213271	0.443526925	1.409179171	1.409179171	-0.508365475	0.47668507
14818	ZK20.4a.1	6.414918769	WBGene00013925	coa-7	0.005667964	0.008228454	7.652947575	1.57367826	1	0.17485314	0.176863232	-0.002010092	0.143754783	0.143754783	-0.663172342	0.275531729
2602	Y51H7C.6a.1	8.029407334	WBGene00021784	cogc-4	8.44E-08	6.98E-07	28.7015152	0.824961354	1	0.091662373	0.000499104	0.091163268	0.085742625	0.091163268	-0.563188143	0.059770822
8890	C43E11.11.1	7.617890476	WBGene00016608	cogc-5	4.46E-05	0.000107963	16.66413654	0.313045189	1	0.034782799	0.002795121	0.031987678	0.092720309	0.092720309	-0.298988994	0.067745621
16082	C43E11.11.2	6.257530493	WBGene00016608	cogc-5	0.014733609	0.019708332	5.948045979	0.924410245	1	0.102712249	0.157643089	-0.054930839	0.156668931	0.156668931	-0.401877305	0.262201882
7147	F15H10.1.1	6.25630996	WBGene00000601	col-12	1.22E-05	3.68E-05	19.12882503	2.210787827	1	0.245643092	0.014788928	0.230854164	0.156778037	0.230854164	0.869507781	0.126625111
5952	C24F3.6.1	10.01715819	WBGene00000698	col-124	4.69E-06	1.70E-05	20.95868099	0.66463226	1	0.073848029	7.50E-05	0.073773044	0.083893858	0.083893858	-0.484659228	0.068911374
13172	C24F3.6.2	4.057352801	WBGene00000698	col-124	0.001533035	0.002503314	10.03848131	39.79496274	1	4.421662527	0.192666511	4.228996016	0.896374365	4.228996016	-3.191769946	0.846359093
4934	F57B1.4.3	2.336237404	WBGene00000733	col-160	1.85E-06	8.06E-06	22.74671776	92.25819123	1	10.25091014	1.528075522	8.722834615	1.647843054	8.722834615	5.937686246	0.924895573
11411	F57B1.4.1	9.903270317	WBGene00000733	col-160	0.000354187	0.000667681	12.75959791	1.015540883	1	0.112837876	0.000122825	0.112715051	0.082535581	0.112715051	-0.542968322	0.118005167
16115	F57B1.4.2	5.068423077	WBGene00000733	col-160	0.01504603	0.020081411	5.91106999	44.03930229	1	4.89325581	0.089686592	4.803569218	0.390701291	4.803569218	-2.834355958	1.094426061
5485	T07H6.3.1	7.162406515	WBGene00000739	col-166	3.12E-06	1.22E-05	21.74355458	0.525585563	1	0.058398396	0.001577908	0.056820488	0.104297489	0.104297489	0.429635582	0.066612423
12395	T10E10.2.1	5.209954763	WBGene00000740	col-167	0.00080918	0.001404363	11.22005695	0.833228373	1	0.09258093	0.05466186	0.03791907	0.348275875	0.348275875	0.346091393	0.187535394
1323	F15A2.1b.1	9.555286219	WBGene00000757	col-184	6.56E-09	1.07E-07	33.66022076	1.664808387	1	0.18497871	9.77E-05	0.184880993	0.079591136	0.184880993	0.805272693	0.064092883
12775	ZK1010.7.1	4.705196549	WBGene00000672	col-97	0.00112143	0.001888392	10.61550969	5.771725521	1	0.641302836	0.128459286	0.512843549	0.525145477	0.525145477	1.233907603	0.313480907
16075	Y71F9AL.17.2	9.110285111	WBGene00022119	copa-1	0.014647109	0.019601158	5.958426312	1.581341607	1	0.175704623	0.012628534	0.163076089	0.078263797	0.163076089	-0.538601109	0.20689535
10091	Y25C1A.5.2	9.196254474	WBGene00021292	copb-1	0.000114252	0.000243563	14.88525687	0.232053455	1	0.025783717	0.004141113	0.021642605	0.078317063	0.078317063	-0.245428288	0.073396071
17238	Y25C1A.5.1	2.356102203	WBGene00021292	copb-1	0.03613935	0.045101248	4.390517114	97.70404334	1	10.85600482	1.602729952	9.253274863	1.643941689	9.253274863	3.785738493	1.758898853
12618	C13B9.3.1	8.357461248	WBGene00015734	copd-1	0.000974879	0.001662039	10.87467894	0.204910423	1	0.022767825	0.002226457	0.020541368	0.081846704	0.081846704	-0.173123349	0.080616744
17301	Y57G11C.11a.1	6.842269262	WBGene00000763	coq-3	0.038177825	0.047470167	4.297081983	0.438374623	1	0.048708291	0.011081573	0.037626718	0.117630836	0.117630836	-0.077851009	0.145468669
16379	Y55F3AR.1.1	5.801149695	WBGene00021932	cox-18	0.018415409	0.024186597	5.556193925	0.818679855	1	0.090964428	0.034696115	0.056268313	0.211681833	0.211681833	-0.210051265	0.188198834
17106	Y55F3AR.1.2	5.617038388	WBGene00021932	cox-18	0.032476215	0.040841128	4.573180641	1.599357584	1	0.177706398	0.453588307	-0.275881909	0.24599721	0.24599721	-0.586269475	0.436578086
14211	F26E4.9.1	9.016672876	WBGene00000371	cox-5B	0.00349809	0.005295257	8.527556916	0.349383849	1	0.038820428	0.001035506	0.037784922	0.078313995	0.078313995	0.253418059	0.097167913
9290	F54D8.2.3	8.103786845	WBGene00006519	cox-6A	6.08E-05	0.000140731	16.07835414	1.69509757	1	0.188344174	0.011433494	0.176910681	0.084728521	0.176910681	0.737975456	0.129146842
9989	F54D8.2.5	7.995325784	WBGene00006519	cox-6A	0.000105786	0.000227817	15.030529	0.251351516	1	0.027927946	0.004681179	0.023246767	0.086233651	0.086233651	0.251646953	0.072453722
12411	F54D8.2.1	4.315588596	WBGene00006519	cox-6A	0.000819197	0.001419915	11.19722659	87.7906972	1	9.754521911	0.56484314	9.18967877	0.74026609	9.18967877	-4.884401373	1.186323212
14652	Y71H2AM.5.1	8.926072622	WBGene00022170	cox-6B	0.004967646	0.007293475	7.891179451	0.283577638	1	0.031508626	0.000195616	0.031313011	0.078469348	0.078469348	0.199379033	0.09596813
16813	Y71H2AM.5.2	4.527634539	WBGene00022170	cox-6B	0.025597946	0.032752293	4.982973722	1.06118871	1	0.117909857	0.779421477	-0.661511621	0.615942146	0.615942146	-0.449717504	0.585615941
3363	F56A8.6.1	7.90931714	WBGene00000774	cpf-2	2.65E-07	1.70E-06	26.48830811	0.690462788	1	0.076718088	0.000840799	0.075877288	0.087547699	0.087547699	-0.511804122	0.061052306
441	R06C7.4.1	8.994607523	WBGene00011063	cpg-3	2.16E-10	1.06E-08	40.31218596	4.377075858	1	0.486341762	0.000367575	0.485974187	0.078342175	0.485974187	-1.311600645	0.061779943
8165	R01B10.1a.1	7.917046453	WBGene00000534	cpi-2	2.59E-05	6.82E-05	17.69853334	0.099794017	1	0.011088224	0.002898088	0.008190136	0.087425178	0.087425178	0.145386035	0.067445117
15199	R01B10.1b	2.375195813	WBGene00000534	cpi-2	0.007527768	0.010654473	7.142511078	0.652684618	1	0.072520513	0.338123432	-0.265602919	1.64004441	1.64004441	0.060946126	0.611328999
16315	T03E6.7b.1	1.543392517	WBGene00000776	cpl-1	0.017577974	0.023177283	5.637727778	8.730949946	1	0.97010555	0.646018997	0.324086553	1.665185388	1.665185388	-1.481340299	0.789468907
1985	F43G9.9.2	8.856690423	WBGene00000777	cpn-1	2.88E-08	3.12E-07	30.785097	1.302621314	1	0.144735702	0.000242092	0.14449361	0.078659108	0.14449361	-0.7067848	0.060137375
15552	F43G9.9.1	4.28436463	WBGene00000777	cpn-1	0.009664044	0.0133676	6.695797328	1.023002435	1	0.113666937	0.614634209	-0.500967272	0.759382109	0.759382109	-0.517148227	0.5371911
8902	D1069.2a.2	4.159507967	WBGene00000778	cpn-2	4.51E-05	0.000108894	16.64523179	0.209320577	1	0.023257842	0.032935083	-0.009677241	0.835863064	0.835863064	-0.197443266	0.250489474
16365	D1069.2a.1	2.258464001	WBGene00000778	cpn-2	0.018225171	0.023957218	5.574374763	1.407499011	1	0.156388779	0.583020838	-0.426632059	1.661573339	1.661573339	-0.103744425	0.699271021
16392	B0495.10a.1	4.189815015	WBGene00007044	cpna-5	0.018597834	0.024406821	5.538940943	31.01150983	1	3.445723314	0.348556497	3.097166817	0.817412886	3.097166817	2.324056853	0.935639065
1332	F11A10.8.1	7.690284789	WBGene00044329	cpsf-4	6.73E-09	1.09E-07	33.6112302	1.300665634	1	0.144518404	0.001029054	0.14348935	0.091339988	0.14348935	-0.714684687	0.062104918
16850	F09F3.9.1	2.827998391	WBGene00008629	cpt-5	0.026352882	0.033644106	4.932715076	54.79078177	1	6.087864641	1.625930919	4.461933723	1.510326149	4.461933723	-2.961340065	1.28193105
17131	W01A11.5.1	5.442380948	WBGene00020911	cpt-6	0.033190648	0.041678666	4.535918104	26.67320332	1	2.963689258	0.578225237	2.385464021	0.285685834	2.385464021	-2.002527882	0.912357072
15489	C27D6.4a.2	5.816781336	WBGene00016162	crh-2	0.009232337	0.012822392	6.777320721	0.565168584	1	0.062796509	0.032801669	0.02999484	0.209129239	0.209129239	-0.054354733	0.167000373
16645	C27D6.4a.1	5.812137166	WBGene00016162	crh-2	0.022720763	0.029364317	5.189728708	0.848385547	1	0.094265061	0.105241469	-0.010976408	0.209881728	0.209881728	-0.041878925	0.223503372
8718	K07C11.5.1	5.811156866	WBGene00019478	cri-2	3.87E-05	9.56E-05	16.93202178	0.876125802	1	0.097347311	0.011950012	0.0853973	0.210041201	0.210041201	0.517862342	0.11244123
2390	F59A2.3.1	8.672703499	WBGene00010303	cri-3	5.99E-08	5.39E-07	29.36600321	0.845223715	1	0.093913746	0.000425596	0.09348815	0.079459691	0.09348815	-0.571911383	0.060121261
4527	F23H11.9b.1	6.66477343	WBGene00017763	crls-1	1.23E-06	5.85E-06	23.52677185	0.38963241	1	0.04329249	0.000994016	0.042298474	0.127179037	0.127179037	-0.376443978	0.070518802
5109	K07G5.1.2	8.348716799	WBGene00010641	crml-1	2.21E-06	9.28E-06	22.40690032	0.982969288	1	0.10921881	0.011469333	0.097749476	0.081931528	0.097749476	-0.603636705	0.089219062
15605	K07G5.1.1	7.836094448	WBGene00010641	crml-1	0.010239343	0.014115267	6.592775259	0.553566941	1	0.061507438	0.034092801	0.027414637	0.08875246	0.08875246	-0.279388627	0.1338697
2448	Y47G6A.8.1	7.897628248	WBGene00000794	crn-1	6.64E-08	5.84E-07	29.16647071	1.906682742	1	0.211853638	0.000713795	0.211139843	0.087734663	0.211139843	-0.849781517	0.071190299
13982	K04H4.6a.1	3.511966252	WBGene00000799	crn-6	0.00290777	0.004473748	8.86445538	28.33248368	1	3.148053743	0.382557466	2.765496277	1.193392345	2.765496277	-2.597072357	0.757315047
2504	Y38A10A.5.1	10.94258609	WBGene00000802	crt-1	7.24E-08	6.22E-07	28.99987437	1.971153471	1	0.219017052	1.85E-05	0.218998564	0.103700669	0.218998564	0.867210714	0.084261712
5636	Y20F4.2.1	6.66490729	WBGene00021237	crtc-1	3.56E-06	1.36E-05	21.48574811	3.797135299	1	0.421903922	0.023488809	0.398415113	0.127171221	0.398415113	1.159656072	0.147500811
5141	Y48G1C.2b.2	6.252702766	WBGene00000812	csk-1	2.25E-06	9.43E-06	22.36659143	2.264841541	1	0.25164906	0.017000285	0.234648776	0.15710136	0.234648776	-0.901273854	0.111852487
6167	Y48G1C.2a.1	6.981028193	WBGene00000812	csk-1	5.53E-06	1.93E-05	20.64277611	0.436730755	1	0.048525639	0.001451699	0.04707394	0.111169763	0.111169763	-0.383377233	0.068053825
7182	B0025.2.1	8.022579276	WBGene00000814	csn-2	1.25E-05	3.75E-05	19.08409568	0.047856662	1	0.005317407	0.000457645	0.004859762	0.085839664	0.085839664	-0.064920607	0.059638394
15817	cTel7X.1	1.214719205	WBGene00008351	cTel7X.1	0.012025707	0.016356186	6.307075135	12.07699416	1	1.34188824	0.1728609	1.16902734	1.595984868	1.595984868	-1.654896117	0.695397871
11753	K08F4.1.1	8.111631293	WBGene00010676	ctf-18	0.000474388	0.000868292	12.21374117	0.645295917	1	0.071699546	0.028286031	0.043413516	0.084626123	0.084626123	-0.434215991	0.121163216
6895	F17C11.10.2	8.123966924	WBGene00008921	ctf-4	1.02E-05	3.17E-05	19.4791253	1.849823798	1	0.205535978	0.005898874	0.199637104	0.084466842	0.199637104	-0.797681735	0.113816392
15659	F17C11.10.1	7.758841818	WBGene00008921	ctf-4	0.010637289	0.01461328	6.524927447	10.66979821	1	1.185533134	0.903456938	0.282076196	0.090097043	0.282076196	-1.551822158	0.60399322
14751	F22B8.6a.2	4.598484215	WBGene00009048	cth-1	0.005374065	0.007837223	7.749055326	44.04072454	1	4.893413838	1.567987859	3.325425979	0.577914591	3.325425979	-3.105268872	0.998348326
15317	F22B8.6a.1	4.711293703	WBGene00009048	cth-1	0.008135363	0.011425732	7.003431212	43.16134717	1	4.795705241	0.290536945	4.505168297	0.522308201	4.505168297	-2.974092117	1.025872491
5490	ZK1127.10.1	8.510239609	WBGene00022856	cth-2	3.13E-06	1.23E-05	21.73420629	5.243460698	1	0.582606744	0.004122876	0.578483868	0.080527997	0.578483868	1.364893483	0.171190705
13417	Y54G11A.6.2	7.431133552	WBGene00000830	ctl-1	0.001878521	0.003011906	9.664605203	3.196858107	1	0.355206456	0.01930779	0.335898667	0.096738675	0.335898667	0.894901666	0.244411091
1689	Y54G11A.5.1	8.043731497	WBGene00000831	ctl-2	1.56E-08	1.99E-07	31.97648892	2.488349264	1	0.276483252	0.009755874	0.266727378	0.085541219	0.266727378	0.98209136	0.085286254
8815	K10B2.2a.1	4.363562801	WBGene00019605	ctsa-1	4.17E-05	0.000101769	16.79246865	1.663958365	1	0.184884263	0.021954001	0.162930262	0.711142219	0.711142219	0.700362609	0.217842485
1895	ZK520.4d.1	7.611181194	WBGene00000837	cul-2	2.37E-08	2.69E-07	31.16279973	1.476807194	1	0.164089688	0.00378313	0.160306559	0.092852411	0.160306559	-0.75678376	0.070621185
6880	ZK520.4b.1	8.653104739	WBGene00000837	cul-2	1.01E-05	3.14E-05	19.50183219	0.338720678	1	0.037635631	0.001499797	0.036135834	0.079570504	0.079570504	-0.33651382	0.063543146
15914	Y108G3AL.1a.2	8.791338649	WBGene00000838	cul-3	0.012788527	0.017287093	6.198131225	0.768411955	1	0.085379106	0.003398606	0.0819805	0.078893965	0.0819805	-0.380662054	0.142504905
16490	K08E7.7b	3.581845436	WBGene00000841	cul-6	0.020086907	0.026204339	5.404325681	2.713411114	1	0.301490124	0.76031391	-0.458823786	1.154845314	1.154845314	-0.228433415	0.629368127
16770	Y51H1A.2e.1	3.211830524	WBGene00013093	cup-14	0.024745469	0.031742667	5.041610871	43.51758952	1	4.835287724	2.379660092	2.455627632	1.351228911	2.455627632	-2.660506571	1.136262546
17161	Y51H1A.2e.3	3.28299101	WBGene00013093	cup-14	0.034128441	0.042781366	4.488257802	4.746908376	1	0.527434264	0.845707781	-0.318273516	1.315627563	1.315627563	-0.248722479	0.679610537
2171	F25D7.1.1	7.757927738	WBGene00000843	cup-2	4.07E-08	4.03E-07	30.11775024	0.968863404	1	0.107651489	0.000861064	0.106790425	0.090113275	0.106790425	-0.612648104	0.061397949
749	R13A5.1e.1	6.954926741	WBGene00000846	cup-5	1.08E-09	3.09E-08	37.18250486	3.581327984	1	0.397925332	0.008844281	0.389081051	0.11231062	0.389081051	-1.189849894	0.087327672
4605	R13A5.1a.1	6.941699372	WBGene00000846	cup-5	1.34E-06	6.24E-06	23.37075117	1.384461026	1	0.153829003	0.005868693	0.14796031	0.112905126	0.14796031	-0.707973454	0.081053994
14609	R13A5.1b.1	4.316970781	WBGene00000846	cup-5	0.004848391	0.007138887	7.935138791	0.585167656	1	0.065018628	0.374998383	-0.309979755	0.739422218	0.739422218	0.175544869	0.437061485
2378	F53F1.5.1	4.674759191	WBGene00009983	cut-2	5.86E-08	5.30E-07	29.4079131	20.56780073	1	2.285311192	0.109540546	2.175770646	0.539604862	2.175770646	2.802519639	0.263387213
17293	F53F1.5.2	1.769819476	WBGene00009983	cut-2	0.038045374	0.047327363	4.302992425	44.48738266	1	4.943042517	0.717692392	4.225350126	1.687703293	4.225350126	2.535075858	1.192075053
8702	F54A5.2b.2	2.280276452	WBGene00018787	cutl-20	3.83E-05	9.46E-05	16.95555054	46.45792089	1	5.16199121	0.671101169	4.490890041	1.657974802	4.490890041	3.943785146	0.721769091
9017	C07H6.8.2	6.477391658	WBGene00000854	cux-7	4.94E-05	0.000117749	16.47270021	2.648385718	1	0.29426508	0.04224216	0.25202292	0.13920378	0.25202292	-0.92679285	0.158275591
3186	ZC168.4.3	8.438304801	WBGene00000865	cyb-1	2.10E-07	1.42E-06	26.9397861	3.213232989	1	0.357025888	0.002875951	0.354149937	0.081110598	0.354149937	-1.095410614	0.103301006
9026	ZC168.4.1	8.432989555	WBGene00000865	cyb-1	4.98E-05	0.000118655	16.45627767	1.818292646	1	0.202032516	0.005090801	0.196941716	0.081156341	0.196941716	-0.76778683	0.131253782
13421	ZC168.4.2	2.092991704	WBGene00000865	cyb-1	0.001881642	0.003016011	9.661555537	52.85374377	1	5.872638197	1.061087851	4.811550346	1.682151691	4.811550346	-3.638412933	0.993947235
1134	H31G24.4.1	8.30614495	WBGene00000867	cyb-2.2	3.96E-09	7.52E-08	34.64129026	4.449202971	1	0.494355886	0.009961935	0.484393951	0.082359101	0.484393951	-1.313838548	0.085750378
16981	H31G24.4.2	6.383660553	WBGene00000867	cyb-2.2	0.029544667	0.037428	4.735592687	5.992520529	1	0.665835614	1.060622839	-0.394787224	0.146147469	0.146147469	-1.340396465	0.655373337
265	T06E6.2a.1	9.650602413	WBGene00000868	cyb-3	5.63E-11	4.55E-09	42.94597818	5.384113035	1	0.598234782	0.000186108	0.598048673	0.080223905	0.598048673	-1.458296604	0.065236704
2998	E04A4.7.3	9.106351345	WBGene00017121	cyc-2.1	1.55E-07	1.11E-06	27.5251514	0.995251849	1	0.110583539	0.000670056	0.109913483	0.078263642	0.109913483	0.613008205	0.06271468
6099	E04A4.7.2	7.976434123	WBGene00017121	cyc-2.1	5.27E-06	1.86E-05	20.73785314	2.436004219	1	0.270667135	0.003536332	0.267130804	0.086513042	0.267130804	0.924158863	0.122643835
11878	E04A4.7.1	8.202783827	WBGene00017121	cyc-2.1	0.000527973	0.0009562	12.0141818	0.45435757	1	0.050484174	0.000586568	0.049897606	0.083499096	0.083499096	0.345428601	0.088333254
4301	Y38F1A.5.2	5.233165169	WBGene00000870	cyd-1	9.45E-07	4.72E-06	24.0378128	7.433406481	1	0.825934053	0.026895767	0.799038286	0.341587189	0.799038286	-1.646019337	0.18165315
13788	Y38F1A.5.1	3.712482458	WBGene00000870	cyd-1	0.002486062	0.003878747	9.150823368	30.73247772	1	3.414719746	0.212306625	3.202413121	1.082650076	3.202413121	-2.730681913	0.777525512
4113	K08E3.6.1	9.082075638	WBGene00000875	cyk-4	7.53E-07	3.94E-06	24.47372505	1.238818596	1	0.137646511	0.000282506	0.137364005	0.078267086	0.137364005	-0.673357094	0.072558306
17026	K08E3.6.2	4.238961542	WBGene00000875	cyk-4	0.03053975	0.038586344	4.678649419	63.36920773	1	7.041023082	0.763577339	6.277445743	0.787276577	6.277445743	-3.122706367	1.396262334
15157	C52E4.6a.1	7.676567782	WBGene00000876	cyl-1	0.007315791	0.010383143	7.193750565	1.695280989	1	0.188364554	0.176566647	0.011797907	0.091595633	0.091595633	-0.684446552	0.272170176
8541	Y116A8C.34a.1	7.567554803	WBGene00000889	cyn-13	3.42E-05	8.60E-05	17.17108466	0.135794154	1	0.015088239	0.000816644	0.014271595	0.093730988	0.093730988	-0.163850991	0.06180129
1903	F31C3.1.1	9.476194445	WBGene00000881	cyn-5	2.40E-08	2.71E-07	31.1425615	1.017129688	1	0.11301441	0.000195339	0.112819071	0.079161761	0.112819071	0.63159507	0.063727248
11892	F31C3.1.2	7.333841384	WBGene00000881	cyn-5	0.000533374	0.000964684	11.9952123	0.662711231	1	0.073634581	0.012067904	0.061566677	0.099184387	0.099184387	0.421462287	0.104555029
17316	F42G9.2.2	3.496974611	WBGene00000882	cyn-6	0.038509001	0.047838127	4.282397193	4.403799106	1	0.489311012	1.077589666	-0.588278654	1.201622668	1.201622668	0.377189815	0.728993924
17361	F42G9.2.1	5.369151201	WBGene00000882	cyn-6	0.039751595	0.049256167	4.228455631	0.826770821	1	0.091863425	0.582185449	-0.490322024	0.304286791	0.304286791	-0.474705914	0.494229284
3247	Y75B12B.2.2	10.06908658	WBGene00000883	cyn-7	2.27E-07	1.50E-06	26.7885443	1.232847584	1	0.136983065	9.91E-05	0.136883998	0.084581744	0.136883998	-0.679572729	0.069638155
9542	Y75B12B.2.1	8.826159835	WBGene00000883	cyn-7	7.37E-05	0.000166251	15.7122918	1.932380748	1	0.214708972	0.000614864	0.214094108	0.078762049	0.214094108	-0.784328855	0.140437062
5175	D1009.2b.1	6.482991067	WBGene00000884	cyn-8	2.35E-06	9.77E-06	22.28428075	0.320886816	1	0.035654091	0.005384087	0.030270004	0.138810242	0.138810242	-0.349870069	0.084498313
1997	C01F6.3	5.555235455	WBGene00000374	cyp-31A1	2.98E-08	3.21E-07	30.71831808	3.188030417	1	0.354225602	0.004830054	0.349395548	0.25926284	0.349395548	1.112080044	0.107622282
15657	B0213.14.1	5.54792604	WBGene00015043	cyp-34A8	0.01061745	0.01458789	6.52824768	0.557749647	1	0.061972183	0.269242657	-0.207270474	0.260888912	0.260888912	0.414667184	0.342648055
772	F01D5.9.1	6.888141422	WBGene00008499	cyp-37A1	1.17E-09	3.26E-08	37.01631779	7.241160047	1	0.804573339	0.004987344	0.799585995	0.115400838	0.799585995	1.681139529	0.093697588
15898	F01D5.9.2	4.335681398	WBGene00008499	cyp-37A1	0.012664717	0.017137138	6.215351955	8.52442597	1	0.947158441	1.428915565	-0.481757124	0.728023756	0.728023756	1.640096937	0.782071015
9582	E03E2.1.3	5.787446514	WBGene00017108	cyp-43A1	7.62E-05	0.00017114	15.6495589	1.241212504	1	0.1379125	0.027829654	0.110082846	0.21396593	0.21396593	-0.622645338	0.138341863
16465	E03E2.1.2	4.467423433	WBGene00017108	cyp-43A1	0.019614609	0.025627056	5.445873059	1.472904089	1	0.16365601	0.639462308	-0.475806298	0.649872763	0.649872763	-0.404865731	0.538114004
8995	ZK177.5.1	7.035799227	WBGene00000375	cyp-44A1	4.85E-05	0.000115889	16.50751601	1.552590636	1	0.172510071	0.056487386	0.116022685	0.10890841	0.116022685	-0.752938928	0.162997445
15427	K10H10.2.2	5.14800766	WBGene00010759	cysl-2	0.008840231	0.012327157	6.854822989	20.16541517	1	2.240601685	1.484470014	0.756131672	0.366525707	0.756131672	-2.098227507	0.779728636
16877	K10H10.2.1	6.387564219	WBGene00010759	cysl-2	0.026822147	0.034188424	4.902222932	4.854632122	1	0.539403569	0.599780963	-0.060377394	0.145844271	0.145844271	-1.032937263	0.495142029
3543	C31E10.7.1	7.418727159	WBGene00007848	cytb-5.1	3.49E-07	2.12E-06	25.9548968	2.500128337	1	0.277792037	0.000638596	0.277153442	0.097035076	0.277153442	0.962680265	0.09571967
1422	W02D3.1.1	7.753544237	WBGene00020931	cytb-5.2	8.41E-09	1.27E-07	33.17778703	2.065611196	1	0.229512355	0.000708908	0.228803447	0.090191231	0.228803447	0.892694699	0.060910113
5603	W02D3.1.2	5.63296743	WBGene00020931	cytb-5.2	3.49E-06	1.34E-05	21.52385642	2.415374644	1	0.26837496	0.021683135	0.246691825	0.242719293	0.246691825	0.932127665	0.133114448
1480	F20D12.4.3	8.775414874	WBGene00017643	czw-1	9.80E-09	1.43E-07	32.87998022	1.17334142	1	0.130371269	0.000329321	0.130041948	0.078959446	0.130041948	-0.677626439	0.06012415
10499	D1007.8.2	5.871176041	WBGene00017005	D1007.8	0.000161288	0.000330473	14.23562218	1.409511339	1	0.156612371	0.01000408	0.146608291	0.200685512	0.200685512	-0.649120197	0.133438893
13908	D1007.8.1	5.290917521	WBGene00017005	D1007.8	0.002742461	0.004241558	8.971348317	1.34120529	1	0.14902281	0.092803116	0.056219694	0.325334642	0.325334642	-0.467676277	0.22224579
1705	D1022.4.1	6.206505334	WBGene00017023	D1022.4	1.61E-08	2.03E-07	31.91435287	3.078218904	1	0.342024323	0.015447822	0.326576501	0.161359321	0.326576501	1.102200019	0.109876597
16535	D1022.4.2	3.934174226	WBGene00017023	D1022.4	0.020778837	0.027033222	5.345247231	32.15565967	1	3.572851074	1.108515233	2.464335841	0.963235132	2.464335841	2.336340948	0.962014478
3926	D1044.6.2	7.816477457	WBGene00017031	D1044.6	5.98E-07	3.28E-06	24.91933953	5.640771156	1	0.626752351	0.076215479	0.550536872	0.089088803	0.550536872	-1.455220979	0.184110673
6706	D1046.2.1	7.041853449	WBGene00008363	D1046.2	8.74E-06	2.80E-05	19.76949029	1.108950761	1	0.123216751	0.01019856	0.113018192	0.108668976	0.113018192	-0.619995805	0.089689486
3526	D1065.3	2.672363214	WBGene00017035	D1065.3	3.40E-07	2.07E-06	26.00767636	53.36770841	1	5.929745379	0.17161292	5.758132459	1.562261338	5.758132459	4.477534195	0.515208464
17339	D1069.3c.1	4.758184391	WBGene00017037	D1069.3	0.039156443	0.048579212	4.254067362	0.891823028	1	0.099091448	0.752281853	-0.653190405	0.501164874	0.501164874	-0.295935602	0.568989541
12400	D1086.11a.2	4.625677432	WBGene00044081	D1086.11	0.000812116	0.001408922	11.21333597	1.509740228	1	0.167748914	0.127005742	0.040743172	0.563927457	0.563927457	0.56754698	0.279493059
12449	D1086.11b.2	6.496898414	WBGene00044081	D1086.11	0.000842411	0.001455694	11.14538349	0.219703689	1	0.024411521	0.00538449	0.019027031	0.137842647	0.137842647	-0.095492297	0.099223672
9642	D2005.4.1	7.847837958	WBGene00008399	D2005.4	7.93E-05	0.000176905	15.57452087	0.586689955	1	0.065187773	0.00415039	0.061037383	0.088553836	0.088553836	-0.426378517	0.081299863
6230	D2013.6.1	7.548408551	WBGene00008404	D2013.6	5.80E-06	2.00E-05	20.55430193	0.055102321	1	0.00612248	0.000959522	0.005162958	0.094128027	0.094128027	0.104949598	0.062333271
7841	D2021.4a.1	4.488225157	WBGene00017048	D2021.4	2.05E-05	5.62E-05	18.14483231	3.917983555	1	0.435331506	0.015764633	0.419566873	0.637998038	0.637998038	1.139963504	0.197909522
9298	D2023.1b.2	2.473596467	WBGene00014300	D2023.1	6.11E-05	0.00014138	16.06800822	38.66686523	1	4.296318359	0.457033896	3.839284464	1.617742179	3.839284464	3.532862894	0.638013387
12658	D2023.8	2.856496212	WBGene00050970	D2023.8	0.001012789	0.001721213	10.80403848	4.492438442	1	0.499159827	0.301970712	0.197189115	1.500111361	1.500111361	-1.266386216	0.542213852
13247	D2030.11.1	5.04320029	WBGene00008420	D2030.11	0.001638256	0.002660389	9.916252339	0.988040793	1	0.10978231	0.031249228	0.078533082	0.398502436	0.398502436	-0.326697721	0.189896326
14014	D2030.11.2	4.79876456	WBGene00008420	D2030.11	0.0030071	0.004616008	8.803155658	0.483576922	1	0.053730769	0.195222167	-0.141491398	0.483857273	0.483857273	0.031680682	0.315786459
11127	D2030.2a.2	8.233354333	WBGene00008412	D2030.2	0.000273442	0.00052865	13.24407762	0.575942809	1	0.063993645	0.003267016	0.06072663	0.083146785	0.083146785	0.407460508	0.089689087
13893	D2030.3.1	7.020061353	WBGene00008413	D2030.3	0.002711238	0.004198096	8.992271507	0.406677823	1	0.045186425	0.072713312	-0.027526887	0.109540418	0.109540418	-0.353461056	0.181880635
519	D2030.8.1	7.528193996	WBGene00008418	D2030.8	3.72E-10	1.54E-08	39.25239523	2.324106524	1	0.258234058	0.001035072	0.257198986	0.094555395	0.257198986	-0.959182768	0.062654086
11647	D2045.2.1	8.398603615	WBGene00008422	D2045.2	0.000431132	0.000796301	12.39219463	0.854658305	1	0.094962034	0.004773778	0.090188256	0.081461272	0.090188256	-0.494571843	0.110262196
15710	D2045.2.2	4.686827108	WBGene00008422	D2045.2	0.011067922	0.015155515	6.45437899	81.92157208	1	9.102396897	0.48218642	8.620210477	0.53381351	8.620210477	-3.985797652	1.452671931
17292	D2045.9.2	3.659556552	WBGene00008426	D2045.9	0.038029057	0.047309801	4.303722051	51.54369737	1	5.727077485	1.609195666	4.117881819	1.111850043	4.117881819	-2.728904513	1.283089977
5783	D2085.7b	2.776343949	WBGene00008432	D2085.7	4.06E-06	1.51E-05	21.23624136	26.41365372	1	2.934850413	0.174962122	2.759888291	1.528307138	2.759888291	3.127282614	0.503212619
9224	D2096.16	4.265064144	WBGene00235276	D2096.16	5.80E-05	0.000135171	16.16819599	0.511365647	1	0.056818405	0.024811809	0.032006597	0.771233603	0.771233603	-0.28672468	0.231666411
6845	D2096.7c.1	6.960712871	WBGene00017074	D2096.7	9.79E-06	3.08E-05	19.55226824	0.269223703	1	0.029913745	0.001972964	0.02794078	0.112054057	0.112054057	-0.28716254	0.069779427
11268	F56E10.2c.1	3.677780158	WBGene00018976	daam-1	0.000307628	0.000587299	13.02336948	1.765250366	1	0.19613893	0.070797482	0.125341448	1.101781636	1.101781636	0.622918012	0.333819316
15592	F56E10.2a.1	3.735417582	WBGene00018976	daam-1	0.010092823	0.013924886	6.618439383	3.765560836	1	0.418395648	0.42446646	-0.006070811	1.070045966	1.070045966	0.583433067	0.497929356
436	M110.5a.2	2.824242128	WBGene00000894	dab-1	2.10E-10	1.04E-08	40.37058374	124.8928441	1	13.87698268	0.026197868	13.85078481	1.511657219	13.85078481	7.034778617	0.433217975
744	M110.5a.1	2.444730895	WBGene00000894	dab-1	1.04E-09	3.02E-08	37.24259572	98.77687167	1	10.97520796	0.048232898	10.92697507	1.624661081	10.92697507	6.27575615	0.497669929
803	M110.5b.2	8.07323055	WBGene00000894	dab-1	1.36E-09	3.65E-08	36.71842644	5.25273518	1	0.583637242	0.008868858	0.574768384	0.085135648	0.574768384	-1.431576355	0.083164052
1897	M110.5d.2	7.807661379	WBGene00000894	dab-1	2.38E-08	2.70E-07	31.15760326	2.83616035	1	0.315128928	0.01559236	0.299536568	0.089241249	0.299536568	-1.048953286	0.098232237
4627	M110.5d.1	7.193239697	WBGene00000894	dab-1	1.37E-06	6.36E-06	23.32668217	6.206010753	1	0.68955675	0.068908016	0.620648734	0.103290554	0.620648734	-1.499928326	0.177014122
5237	R13H8.1b.2	6.56446054	WBGene00000912	daf-16	2.49E-06	1.02E-05	22.17606137	5.03985096	1	0.55998344	0.017819291	0.542164149	0.133333895	0.542164149	1.341765461	0.164166772
14587	R13H8.1b.1	5.438687975	WBGene00000912	daf-16	0.004747561	0.007001408	7.973174294	34.23995404	1	3.804439338	0.818874423	2.985564914	0.286597174	2.985564914	2.763007519	0.870471931
3883	Y55D5A.5a.1	8.192344739	WBGene00000898	daf-2	5.59E-07	3.10E-06	25.04825682	3.445523402	1	0.382835934	0.003399424	0.379436509	0.083622338	0.379436509	1.125881025	0.11758044
13651	Y55D5A.5c.1	6.600925809	WBGene00000898	daf-2	0.002246392	0.003539729	9.336458879	0.491728004	1	0.054636445	0.026227556	0.028408889	0.131025539	0.131025539	-0.274209401	0.123281586
1405	ZC395.10.1	8.40104768	WBGene00022599	daf-41	8.05E-09	1.23E-07	33.26316628	2.217688697	1	0.246409855	0.003018898	0.243390957	0.081439082	0.243390957	-0.926101172	0.067723348
2995	ZC395.10.2	7.549271748	WBGene00022599	daf-41	1.55E-07	1.11E-06	27.53130301	2.184630769	1	0.242736752	0.012892838	0.229843914	0.094109968	0.229843914	-0.908304149	0.09305027
12475	M03A1.7.1	5.296006824	WBGene00000928	dao-2	0.000862823	0.00148786	11.10097503	1.040636406	1	0.115626267	0.062292443	0.053333825	0.3239305	0.3239305	-0.446118343	0.192686822
11820	C25A1.10a.1	9.710953044	WBGene00000931	dao-5	0.00050241	0.000914292	12.10669908	0.288539678	1	0.032059964	0.000708359	0.031351605	0.080691048	0.080691048	0.256320248	0.078831943
12318	B0464.1.1	9.048174942	WBGene00001094	dars-1	0.000761643	0.001330124	11.33245048	0.231248186	1	0.025694243	0.009104178	0.016590064	0.078284558	0.078284558	-0.203668351	0.085253891
3925	T25F10.2.1	5.112895124	WBGene00000936	dbl-1	5.97E-07	3.27E-06	24.92133456	2.845581265	1	0.316175696	0.011164068	0.305011628	0.37710135	0.37710135	1.036631247	0.138548925
1212	C06H5.7.1	6.748170736	WBGene00007395	dcar-1	4.98E-09	8.82E-08	34.19887615	4.664543626	1	0.518282625	0.004276532	0.514006093	0.122497795	0.514006093	1.343819586	0.086578266
16737	C26C6.5b.2	7.738090533	WBGene00000938	dcp-66	0.024102999	0.03097949	5.087205654	6.544666628	1	0.727185181	0.673082518	0.054102663	0.090467645	0.090467645	-1.165559798	0.522172209
12005	K12H4.8.1	8.34439517	WBGene00000939	dcr-1	0.000589228	0.001055849	11.80970547	0.795200088	1	0.088355565	0.001059292	0.087296273	0.081973826	0.087296273	-0.471335002	0.109500771
4901	Y38H6C.1b.5	4.148794364	WBGene00012615	dct-16	1.79E-06	7.87E-06	22.80545966	27.26352817	1	3.029280908	0.259294135	2.769986773	0.842346356	2.769986773	-3.139165624	0.392299075
12110	Y38H6C.1a.2	5.894643304	WBGene00012615	dct-16	0.000648052	0.001151188	11.63262138	79.80985079	1	8.867761199	0.29169295	8.576068249	0.197252433	8.576068249	-4.703683613	1.106757696
14448	Y38H6C.1a.1	5.211052226	WBGene00012615	dct-16	0.004285484	0.006380768	8.15871008	4.790943176	1	0.53232702	0.573613256	-0.041286236	0.34795769	0.34795769	-1.273064033	0.492681633
5008	M18.5.1	8.799265246	WBGene00010890	ddb-1	2.00E-06	8.60E-06	22.59203214	0.239301326	1	0.026589036	0.000309317	0.026279719	0.078862577	0.078862577	0.296692555	0.060142207
646	F18E3.7a.2	5.744641724	WBGene00017565	ddo-2	7.09E-10	2.36E-08	37.99640042	14.05633918	1	1.561815464	0.047004062	1.514811402	0.221380465	1.514811402	-2.357504552	0.164552112
14306	F18E3.7a.1	3.475187537	WBGene00017565	ddo-2	0.003816077	0.005738618	8.369323253	1.936636234	1	0.215181804	0.373647148	-0.158465345	1.213547897	1.213547897	0.498516319	0.50209234
15334	F18E3.7b	3.769022934	WBGene00017565	ddo-2	0.008240069	0.011559956	6.980541057	28.71365794	1	3.190406438	0.047821866	3.142584572	1.051653186	3.142584572	-2.423131607	0.837697469
7434	F58E10.3a.2	8.692177327	WBGene00010260	ddx-17	1.51E-05	4.38E-05	18.72061781	1.109168458	1	0.12324094	0.004467747	0.118773192	0.079354468	0.118773192	0.613702979	0.091539634
10332	F58E10.3a.3	8.202052789	WBGene00010260	ddx-17	0.000139324	0.000290083	14.51126622	9.726635084	1	1.080737232	0.101237378	0.979499853	0.083507678	0.979499853	1.730640808	0.334577425
12677	F58E10.3a.5	9.942069425	WBGene00010260	ddx-17	0.001036299	0.001758528	10.76156197	0.704824037	1	0.078313782	0.000985343	0.077328439	0.082975489	0.082975489	0.432030444	0.109132551
15220	F58E10.3a.1	7.259826478	WBGene00010260	ddx-17	0.00767156	0.01084301	7.10858588	0.309467915	1	0.034385324	0.014055983	0.020329341	0.101252344	0.101252344	-0.131424009	0.115387876
16049	F58E10.3b	7.867274722	WBGene00010260	ddx-17	0.014324022	0.019199849	5.997763872	0.413165335	1	0.045907259	0.002088278	0.043818981	0.088229645	0.088229645	0.229411208	0.118657402
16526	T07D4.4e.1	4.959044172	WBGene00011580	ddx-19	0.020653479	0.026884766	5.355798085	79.65917881	1	8.851019868	0.833579377	8.017440491	0.424887518	8.017440491	-3.67989811	1.51335808
15339	R05D11.4.2	6.951958769	WBGene00011032	ddx-52	0.008268609	0.011596705	6.974353554	1.015780341	1	0.112864482	0.14313666	-0.030272177	0.112443044	0.112443044	-0.526360135	0.247684092
15902	C47C12.6.2	1.30665904	WBGene00000950	deg-1	0.012686414	0.017162001	6.212321684	42.86779292	1	4.763088103	0.883970522	3.879117581	1.619487029	3.879117581	2.845463711	1.063629014
4773	K03B8.9.1	3.294130586	WBGene00000951	deg-3	1.57E-06	7.06E-06	23.06595885	15.92049868	1	1.768944298	0.066864535	1.702079764	1.309922355	1.702079764	2.478581047	0.386098154
13867	F59F3.4.1	2.860469536	WBGene00010334	del-5	0.002652731	0.004115205	9.032144358	36.02177242	1	4.002419157	2.012173637	1.99024552	1.498671078	1.99024552	3.101280734	0.988731338
12146	F52C12.4b.2	2.77252472	WBGene00018681	denn-4	0.000664146	0.001176341	11.58699746	78.56549123	1	8.729499026	0.731834069	7.997664957	1.529608366	7.997664957	-4.662142243	1.100603596
13483	F52C12.4a.1	6.915358908	WBGene00018681	denn-4	0.001968441	0.003140629	9.578733912	0.204353309	1	0.022705923	0.023741031	-0.001035108	0.114118226	0.114118226	0.04059783	0.116804936
13710	F52C12.4a.2	2.875736107	WBGene00018681	denn-4	0.002328788	0.003654252	9.270463405	72.72206248	1	8.080229164	0.979262592	7.100966572	1.493101243	7.100966572	-4.216712428	1.18891554
13996	F52C12.4e.2	2.043703082	WBGene00018681	denn-4	0.002940999	0.004520346	8.843714963	48.73204223	1	5.414671358	0.50840045	4.906270909	1.685905361	4.906270909	-3.403628307	0.994241623
15849	F52C12.4f.1	4.911633561	WBGene00018681	denn-4	0.012302432	0.016698209	6.266753994	23.91202779	1	2.656891977	1.841398942	0.815493036	0.440737886	0.815493036	2.218275354	0.869043224
16823	F52C12.4b.1	5.536414563	WBGene00018681	denn-4	0.025757863	0.032938952	4.972200126	54.02026602	1	6.00225178	0.750032057	5.252219723	0.263474081	5.252219723	-2.949116705	1.270374801
16941	Y65B4BL.2b.2	1.688902327	WBGene00022034	deps-1	0.028290387	0.035923665	4.810283721	17.01921103	1	1.891023447	1.215649287	0.67537416	1.682110636	1.682110636	-1.774052993	0.910437753
5057	F46H6.2c.3	5.652946715	WBGene00000959	dgk-2	2.09E-06	8.89E-06	22.5100882	3.466512833	1	0.385168093	0.035721058	0.349447035	0.23869026	0.349447035	1.122834493	0.152278913
11269	T21B6.1.1	6.872815764	WBGene00000961	dgn-1	0.00030766	0.000587308	13.02317476	0.550074854	1	0.061119428	0.004958846	0.056160582	0.116136121	0.116136121	-0.381399838	0.096542805
15727	DH11.2.2	5.648636915	WBGene00008436	DH11.2	0.011212705	0.015337172	6.431291037	4.274384772	1	0.474931641	0.63285819	-0.157926549	0.239551611	0.239551611	-1.166521768	0.511932467
13993	T21E12.4a.1	8.306733083	WBGene00000962	dhc-1	0.002934757	0.00451172	8.847592741	2.609200852	1	0.289911206	0.001734908	0.288176297	0.082353029	0.288176297	0.787673146	0.230013955
8062	B0250.9.1	4.223150006	WBGene00007126	dhcr-7	2.42E-05	6.44E-05	17.83022134	1.641788081	1	0.182420898	0.0193494	0.163071498	0.796989529	0.796989529	0.732987677	0.231850467
1636	F33D11.12.1	7.11394122	WBGene00018009	dhhc-3	1.40E-08	1.84E-07	32.18611853	1.243095618	1	0.138121735	0.001279721	0.136842015	0.105968057	0.136842015	-0.698394836	0.066168035
9066	R06C7.3.2	5.875048258	WBGene00000963	dhp-1	5.15E-05	0.000122171	16.39253909	3.122494239	1	0.346943804	0.063393565	0.283550239	0.200110346	0.283550239	1.009209819	0.181249561
16818	R06C7.3.3	3.278828696	WBGene00000963	dhp-1	0.025686593	0.032855868	4.976992977	42.59085131	1	4.732316812	3.516078724	1.216238088	1.317750798	1.317750798	2.755134124	1.23713027
16328	C45B11.3.1	6.547798435	WBGene00000981	dhs-18	0.017717579	0.023342758	5.623860654	0.739976109	1	0.082219568	0.0676308	0.014588768	0.134417161	0.134417161	0.24892007	0.178547384
11846	F55A12.4c.1	5.433791872	WBGene00000966	dhs-2	0.000511266	0.000928445	12.07411846	2.311525574	1	0.256836175	0.034927915	0.22190826	0.287809868	0.287809868	0.800411649	0.188398322
1251	C15H11.4.1	7.951843485	WBGene00000985	dhs-22	5.43E-09	9.34E-08	34.02921639	1.258198861	1	0.139799873	0.000752078	0.139047796	0.086884477	0.139047796	-0.703767014	0.060698869
2179	R08H2.1.1	4.13509607	WBGene00000986	dhs-23	4.14E-08	4.08E-07	30.08503415	13.86041833	1	1.540046481	0.023283326	1.516763155	0.850599305	1.516763155	2.326818889	0.245516478
4853	Y60A3A.10.1	7.818949529	WBGene00000987	dhs-24	1.71E-06	7.59E-06	22.89274391	0.092021654	1	0.010224628	0.00053627	0.009688358	0.089046158	0.089046158	0.181706476	0.060203663
9580	C18D1.1b.2	6.281807151	WBGene00000995	die-1	7.62E-05	0.000171069	15.65055065	9.223801864	1	1.024866874	0.478470041	0.546396833	0.154529172	0.546396833	-1.885718153	0.443836682
15006	C18D1.1a.2	3.760611708	WBGene00000995	die-1	0.006561415	0.009405554	7.389269036	56.38907572	1	6.265452858	2.900161066	3.365291792	1.056247404	3.365291792	-3.460109372	1.15017789
1671	F49E8.5.1	7.59255886	WBGene00000996	dif-1	1.50E-08	1.93E-07	32.05189074	2.172837252	1	0.241426361	0.004756783	0.236669578	0.093223181	0.236669578	-0.915325525	0.073379196
11199	K07E12.1a.1	6.830337535	WBGene00000998	dig-1	0.000288101	0.000553395	13.1462122	0.856193161	1	0.095132573	0.023278197	0.071854376	0.118225557	0.118225557	0.494994254	0.116579787
8583	F07A11.6d.1	5.236153452	WBGene00008549	din-1	3.53E-05	8.84E-05	17.1093815	8.284503327	1	0.92050037	0.033995453	0.886504917	0.340732347	0.886504917	1.6509283	0.271163484
8652	F07A11.6d.2	4.45578303	WBGene00008549	din-1	3.69E-05	9.17E-05	17.02554792	10.35438266	1	1.150486962	0.328150877	0.822336085	0.656582827	0.822336085	1.94369743	0.406897513
11540	F07A11.6g.1	5.677592821	WBGene00008549	din-1	0.000395472	0.000737208	12.5534683	0.38196306	1	0.04244034	0.020555472	0.021884868	0.233846748	0.233846748	-0.190541277	0.13018371
5985	C04G2.6.1	8.099318164	WBGene00001001	dis-3	4.84E-06	1.74E-05	20.89962624	0.322885218	1	0.035876135	0.001351463	0.034524673	0.08478724	0.08478724	-0.333338659	0.062509389
7029	F23B12.5.2	8.652895477	WBGene00009082	dlat-1	1.11E-05	3.41E-05	19.30354351	0.210102201	1	0.023344689	0.001500484	0.021844205	0.079571713	0.079571713	-0.259614954	0.063544776
2476	T26A5.9.1	8.34706909	WBGene00001005	dlc-1	7.00E-08	6.08E-07	29.06468226	0.852928488	1	0.094769832	0.000464693	0.094305139	0.081947625	0.094305139	-0.573045083	0.059649043
7455	C39E9.14b.1	6.875190795	WBGene00001007	dli-1	1.54E-05	4.43E-05	18.69118271	0.884794307	1	0.098310479	0.004799396	0.093511082	0.116021544	0.116021544	0.546058418	0.08347
10186	F13G11.1c.2	6.41294641	WBGene00007058	dmd-6	0.000123712	0.000261269	14.73524513	0.674953899	1	0.074994878	0.04180887	0.033186007	0.143903412	0.143903412	0.495594321	0.147992209
14857	F13G11.1b.1	6.162012019	WBGene00007058	dmd-6	0.005811768	0.008415074	7.607758614	0.724979882	1	0.08055332	0.103843895	-0.023290575	0.165674692	0.165674692	0.367545045	0.218223252
17262	T22H9.4.2	1.422131135	WBGene00020708	dmd-8	0.037387	0.046591886	4.332695252	6.53844347	1	0.726493719	0.361933439	0.36456028	1.644513514	1.644513514	-0.985789669	0.726661829
13907	Y54G11B.1.1	2.854411997	WBGene00013222	dmsr-6	0.00273998	0.004238329	8.973002576	22.96108502	1	2.551231669	0.448376133	2.102855536	1.500865308	2.102855536	2.346534012	0.678068225
17294	C28H8.12.2	7.427679641	WBGene00001018	dnc-2	0.038098384	0.047390565	4.300624354	0.386289075	1	0.042921008	0.224488595	-0.181567586	0.096820767	0.096820767	-0.381312211	0.305555882
16820	W10G11.20.3	6.397276173	WBGene00021149	dnc-3	0.025723571	0.032899255	4.974504501	0.707849182	1	0.078649909	0.290758833	-0.212108924	0.145095421	0.145095421	-0.5017463	0.348608189
16975	Y71F9AL.14.1	5.671718714	WBGene00022118	dnc-5	0.02942437	0.03728878	4.742611699	0.662555889	1	0.073617321	0.393145783	-0.319528462	0.234988425	0.234988425	-0.43521223	0.407461786
17115	Y71F9AL.14.2	4.664784978	WBGene00022118	dnc-5	0.032731506	0.04114053	4.559768033	0.762853122	1	0.084761458	0.785055084	-0.700293626	0.5444486	0.5444486	-0.372517935	0.583031977
6507	Y54E10A.5.1	5.528366986	WBGene00021827	dnc-6	7.33E-06	2.42E-05	20.10618865	1.367391742	1	0.151932416	0.017512377	0.134420039	0.26529894	0.26529894	-0.695422118	0.129920483
11065	Y54E10A.5.2	5.893993668	WBGene00021827	dnc-6	0.00025828	0.000502134	13.35103747	1.754848463	1	0.194983163	0.006847176	0.188135987	0.197345773	0.197345773	-0.720750645	0.15102065
10897	B0035.14a.1	7.620751016	WBGene00001019	dnj-1	0.00022196	0.000438177	13.63540192	0.161603164	1	0.017955907	0.015600078	0.002355829	0.092664218	0.092664218	-0.193319762	0.098540978
6266	F39B2.10.2	9.163821004	WBGene00001030	dnj-12	6.02E-06	2.07E-05	20.48202314	0.008152683	1	0.000905854	0.000155264	0.00075059	0.078285743	0.078285743	0.013579455	0.061385715
12860	F39B2.10.1	6.526848991	WBGene00001030	dnj-12	0.001195281	0.001999447	10.49762403	0.2090662	1	0.023229578	0.006479095	0.016750482	0.135805434	0.135805434	-0.026145261	0.101822705
882	F54D5.8.2	7.823151427	WBGene00001031	dnj-13	1.76E-09	4.28E-08	36.22757178	3.310236054	1	0.367804006	0.003419327	0.364384679	0.088973785	0.364384679	-1.135971222	0.069113923
8158	F54D5.8.1	7.218492927	WBGene00001031	dnj-13	2.56E-05	6.75E-05	17.71898833	3.643772367	1	0.404863596	0.030894788	0.373968808	0.102496331	0.373968808	-1.101855516	0.174436009
9993	T04A8.9.1	6.355874888	WBGene00001036	dnj-18	0.000106058	0.000228311	15.02568595	1.418891062	1	0.157654562	0.015050504	0.142604059	0.148342769	0.148342769	-0.665547493	0.124801322
15057	T04A8.9.2	3.35454055	WBGene00001036	dnj-18	0.006865279	0.009808453	7.307882218	41.98104917	1	4.664561018	2.369556901	2.295004117	1.278454055	2.295004117	-3.002371658	1.031210275
7615	T05C3.5.1	8.966381421	WBGene00001037	dnj-19	1.74E-05	4.91E-05	18.45704512	0.37863019	1	0.042070021	0.010967893	0.031102128	0.07838729	0.07838729	-0.380959026	0.089243321
17045	W07A8.3c.2	6.074827997	WBGene00001043	dnj-25	0.030901604	0.039000018	4.658420623	1.274377091	1	0.141597455	0.334600364	-0.193002909	0.174792179	0.174792179	-0.53754615	0.374589869
12329	C01G8.4.1	6.060851081	WBGene00001022	dnj-4	0.000768009	0.001340045	11.31699455	1.003117165	1	0.111457463	0.004754194	0.106703268	0.176340859	0.176340859	-0.505106244	0.135145546
2795	C04A2.7a.1	8.428279429	WBGene00001023	dnj-5	1.14E-07	8.76E-07	28.1227652	1.719079552	1	0.191008839	0.003016815	0.187992024	0.081197188	0.187992024	-0.804397365	0.071218589
5209	C04A2.7b.1	8.103068206	WBGene00001023	dnj-5	2.43E-06	1.00E-05	22.2203857	1.552609965	1	0.172512218	0.003158668	0.16935355	0.084737945	0.16935355	-0.744927363	0.090917002
8003	C04A2.7c.1	7.528861647	WBGene00001023	dnj-5	2.31E-05	6.21E-05	17.91349201	0.044910896	1	0.0049901	0.003994795	0.000995305	0.094541141	0.094541141	-0.052659968	0.071477892
9278	F54C1.2.1	6.926543397	WBGene00001050	dom-3	6.04E-05	0.000140059	16.08985973	1.018498777	1	0.113166531	0.0155584	0.097608131	0.113599531	0.113599531	-0.570891738	0.101752687
2321	Y39G10AR.18c.1	2.600467943	WBGene00021474	dot-1.1	5.32E-08	4.93E-07	29.59623843	113.3872785	1	12.5985865	0.450620227	12.14796627	1.583838913	12.14796627	-6.587230247	0.621894735
17363	C27C12.7.1	6.227215528	WBGene00001055	dpf-2	0.039785073	0.049291741	4.227026928	0.363015073	1	0.040335008	0.26617491	-0.225839901	0.159423254	0.159423254	-0.238173161	0.335081915
9750	F01F1.5.1	7.993456844	WBGene00001057	dpf-4	8.70E-05	0.000192039	15.39889931	0.282296872	1	0.031366319	0.009207236	0.022159083	0.086261061	0.086261061	-0.285627456	0.084025089
12509	R11E3.8b.2	1.466633719	WBGene00001058	dpf-5	0.000886409	0.001524378	11.05096727	32.06985974	1	3.563317749	0.471737917	3.091579832	1.65277947	3.091579832	-2.959598967	0.75180858
15643	R11E3.8a.2	8.996226737	WBGene00001058	dpf-5	0.010515595	0.014460876	6.545395456	0.541560358	1	0.060173373	0.005600404	0.054572969	0.078339895	0.078339895	-0.311537373	0.122254145
15319	F44B9.1a.1	4.204377984	WBGene00001059	dpf-6	0.008138533	0.011428472	7.002733956	2.110197416	1	0.23446638	0.626168553	-0.391702174	0.808502916	0.808502916	-0.731739715	0.54545246
11611	R11E3.7a.1	7.023152406	WBGene00001060	dpf-7	0.000416605	0.000771854	12.45620856	1.430376757	1	0.158930751	0.032898208	0.126032542	0.109415181	0.126032542	-0.640631985	0.142188854
13332	T23G7.1.2	7.765423395	WBGene00001061	dpl-1	0.001751479	0.002826119	9.793310189	6.109543624	1	0.67883818	0.045921245	0.632916936	0.089980413	0.632916936	-1.241849005	0.335713512
17019	M01E10.2b.2	2.88381083	WBGene00001063	dpy-1	0.030357042	0.038371273	4.688958511	17.88975534	1	1.987750593	1.567623543	0.420127051	1.490132514	1.490132514	1.678166294	0.89270695
17300	F46E10.9.2	7.118636143	WBGene00001073	dpy-11	0.038169478	0.047462532	4.297453825	0.585272284	1	0.065030254	0.007043432	0.057986822	0.105801331	0.105801331	-0.238261418	0.148887714
3000	ZK863.6.1	7.688413824	WBGene00001088	dpy-30	1.56E-07	1.12E-06	27.5174056	0.728944719	1	0.080993858	0.001521915	0.079471942	0.091374708	0.091374708	-0.530577171	0.063677121
16692	ZK863.6.2	5.733784556	WBGene00001088	dpy-30	0.023495342	0.030276255	5.131505332	3.828118645	1	0.425346516	0.677190626	-0.25184411	0.223328532	0.223328532	-1.032472473	0.528415028
3718	F40F9.7b.1	7.677300083	WBGene00009584	drap-1	4.43E-07	2.56E-06	25.49716347	1.356733041	1	0.150748116	0.001332434	0.149415682	0.09158192	0.149415682	-0.707851609	0.072145093
16982	F55E10.6.1	4.967190634	WBGene00018885	drd-5	0.029604336	0.037499963	4.732122197	2.328845903	1	0.258760656	0.671280316	-0.41251966	0.42230089	0.42230089	0.678265648	0.534730828
15054	C01B10.1	5.928980738	WBGene00001091	drh-2	0.006856892	0.009798577	7.310078893	1.280703881	1	0.142300431	0.004768161	0.13753227	0.192455917	0.192455917	0.500933863	0.180743885
5088	T12E12.4b.3	8.168965776	WBGene00001093	drp-1	2.17E-06	9.18E-06	22.43743584	1.618981504	1	0.179886834	0.004253147	0.175633687	0.083903791	0.175633687	-0.76165549	0.091837844
15656	F08G5.1a.1	7.442646796	WBGene00008580	dsb-1	0.010607202	0.01457474	6.52996539	1.584749886	1	0.176083321	0.218753799	-0.042670478	0.096467354	0.096467354	-0.688738761	0.30176312
4260	K09H9.2.1	7.366446338	WBGene00019595	dscc-1	8.95E-07	4.52E-06	24.14109801	0.888642997	1	0.098738111	0.006164798	0.092573313	0.098332662	0.098332662	-0.577322261	0.07795859
4618	Y119D3B.15.1	8.132414137	WBGene00022492	dss-1	1.35E-06	6.29E-06	23.34909132	0.442842754	1	0.04920475	0.000495938	0.048708812	0.084358997	0.084358997	-0.401778849	0.059695028
5302	R53.2.1	6.586835152	WBGene00011272	dtmk-1	2.61E-06	1.06E-05	22.08615463	2.030645863	1	0.225627318	0.004201598	0.22142572	0.13190755	0.22142572	-0.851235781	0.104675684
3366	K07A1.2.1	8.635680334	WBGene00010609	dut-1	2.67E-07	1.71E-06	26.47163422	3.934017259	1	0.437113029	0.005618479	0.43149455	0.079673169	0.43149455	-1.209991329	0.117008487
17314	K07A1.2.2	3.144463723	WBGene00010609	dut-1	0.038466928	0.047793725	4.284255384	93.98090692	1	10.44232299	1.834165501	8.60815749	1.383368896	8.60815749	-3.678499857	1.734250615
16080	T19B10.6.1	7.132655403	WBGene00011834	dvc-1	0.014724997	0.019699262	5.949076708	3.401909647	1	0.377989961	0.258079764	0.119910197	0.105309832	0.119910197	-0.815244789	0.327221987
16538	T19B10.6.2	6.183246131	WBGene00011834	dvc-1	0.020784813	0.027036093	5.344745837	60.51459277	1	6.723843641	0.008680541	6.7151631	0.16358813	6.7151631	-3.20496136	1.319756596
14682	ZK1193.5b	2.690281809	WBGene00022861	dve-1	0.005074423	0.007435022	7.852722564	4.332259055	1	0.481362117	0.478451429	0.002910688	1.556634698	1.556634698	1.029790256	0.621125489
15765	Y52B11A.9.1	6.993126407	WBGene00013128	dxbp-1	0.011621925	0.015858601	6.367652362	0.730196009	1	0.08113289	0.171923287	-0.090790397	0.110655113	0.110655113	-0.497259147	0.269819678
747	DY3.8.1	7.038264572	WBGene00008440	DY3.8	1.07E-09	3.08E-08	37.18903372	4.755151615	1	0.528350179	0.009111384	0.519238796	0.108810664	0.519238796	-1.365153407	0.087260127
10399	ZK520.3b.1	2.252690378	WBGene00001118	dyf-2	0.00014745	0.000305025	14.40448821	49.04177688	1	5.44908632	0.885815296	4.563271024	1.662492357	4.563271024	3.89203812	0.781641217
16527	E01G4.3a.2	5.001756165	WBGene00008446	E01G4.3	0.020660283	0.026891995	5.355223771	3.708947296	1	0.412105255	0.393850883	0.018254372	0.411433144	0.411433144	-0.737266438	0.417433783
6982	E01G4.7	4.491109853	WBGene00045410	E01G4.7	1.08E-05	3.33E-05	19.3633035	1.220926242	1	0.135658471	0.013128425	0.122530046	0.636363546	0.636363546	0.649740922	0.194904657
12846	E02C12.8d	2.5640534	WBGene00017093	E02C12.8	0.001177404	0.001971689	10.52547128	22.25197665	1	2.47244185	0.244827764	2.227614086	1.59413283	2.227614086	-2.418419213	0.617660826
14756	E02C12.8a	1.015360834	WBGene00017093	E02C12.8	0.005381355	0.007845196	7.746606924	22.21075347	1	2.467861497	0.325297535	2.142563962	1.53479977	2.142563962	-2.247839423	0.757644245
15048	E02C12.8c.2	2.200229798	WBGene00017093	E02C12.8	0.006822561	0.009753251	7.319099039	37.39777819	1	4.155308688	0.704383273	3.450925414	1.670190049	3.450925414	-2.809049193	0.939970339
17127	E02C12.8c.1	2.903178239	WBGene00017093	E02C12.8	0.033086335	0.04155738	4.541306212	34.01638585	1	3.779598428	0.286406465	3.493191963	1.482948948	3.493191963	-2.2624512	1.030040588
16163	E02D9.1d.2	2.6294705	WBGene00017098	E02D9.1	0.015514551	0.020649827	5.857075566	3.909664057	1	0.434407117	0.964776731	-0.530369614	1.575330698	1.575330698	-0.943871816	0.76711588
8717	E02H1.1.1	6.676311967	WBGene00008455	E02H1.1	3.87E-05	9.56E-05	16.93201145	1.638895095	1	0.182099455	0.026105711	0.155993744	0.126509035	0.155993744	0.733140929	0.122453808
8782	E02H1.1.2	6.45855457	WBGene00008455	E02H1.1	4.06E-05	9.94E-05	16.84467753	1.518020089	1	0.168668899	0.035255529	0.13341337	0.14054469	0.14054469	0.717876121	0.138394422
13792	E02H9.4.1	2.400551812	WBGene00017102	E02H9.4	0.00249041	0.003884404	9.147625962	4.628558736	1	0.514284304	0.240145945	0.274138359	1.634648907	1.634648907	1.163445433	0.575179752
10615	E02H9.7.2	3.060643066	WBGene00017105	E02H9.7	0.000176253	0.000357188	14.06869511	28.21673014	1	3.135192238	0.040210198	3.094982039	1.420784232	3.094982039	-2.927661824	0.582611395
12077	E03A3.1	2.448884767	WBGene00014728	E03A3.1	0.000629488	0.001121267	11.6866907	11.5183285	1	1.279814278	0.233096409	1.046717869	1.623684324	1.623684324	1.916996388	0.566589536
12076	K08E7.1.1	7.65224249	WBGene00010671	eak-7	0.00062785	0.001118443	11.6915366	1.253174051	1	0.139241561	0.008812024	0.130429538	0.092055495	0.130429538	-0.590173604	0.13827723
15750	ZC434.5.2	8.723642789	WBGene00001337	ears-1	0.011490363	0.015694012	6.387857507	0.664271863	1	0.073807985	0.029815634	0.04399235	0.079194722	0.079194722	0.336915483	0.137929648
14356	H30A04.1c	1.771706944	WBGene00001148	eat-20	0.003972883	0.005953047	8.296167438	43.94949203	1	4.883276893	1.181666875	3.701610018	1.687800725	3.701610018	-3.169600293	0.970401386
11299	B0365.3.2	10.23324983	WBGene00001137	eat-6	0.000319262	0.000607791	12.95386549	0.119931522	1	0.013325725	0.000690064	0.012635661	0.08705159	0.08705159	-0.09733561	0.073494225
2736	VW02B12L.3.1	7.823329393	WBGene00012156	ebp-2	1.06E-07	8.36E-07	28.25557273	1.470260975	1	0.163362331	0.006070971	0.15729136	0.088970725	0.15729136	-0.74800427	0.076402559
4018	F38H4.8a.1	6.387052083	WBGene00001151	ech-2	6.69E-07	3.58E-06	24.70329314	0.929451741	1	0.103272416	0.003561551	0.099710864	0.145883976	0.145883976	-0.590640266	0.081727669
13917	F38H4.8a.2	1.604637862	WBGene00001151	ech-2	0.002759823	0.004265956	8.95981875	24.29089276	1	2.698988084	0.512075571	2.186912514	1.673373167	2.186912514	-2.453398795	0.748562674
9397	R06F6.9.1	7.789463168	WBGene00001153	ech-4	6.60E-05	0.000151091	15.92218502	1.939369571	1	0.215485508	0.02137544	0.194110068	0.089557843	0.194110068	-0.787836077	0.13922201
142	T05G5.6.1	8.721169651	WBGene00001155	ech-6	9.33E-12	1.41E-09	46.46403141	7.856885063	1	0.872987229	0.00186794	0.871119289	0.079206819	0.871119289	-1.76478581	0.064875616
5165	T19E10.1a.2	8.304465118	WBGene00002297	ect-2	2.32E-06	9.64E-06	22.31372829	0.373750027	1	0.041527781	0.002108316	0.039419465	0.082376472	0.082376472	-0.370324994	0.064896452
8031	T19E10.1b.2	7.346525983	WBGene00002297	ect-2	2.36E-05	6.33E-05	17.87041957	8.138902494	1	0.904322499	0.050074623	0.854247877	0.098848964	0.854247877	-1.64924548	0.258734986
9834	T19E10.1a.1	3.046104935	WBGene00002297	ect-2	9.25E-05	0.000202403	15.28339203	98.08907536	1	10.89878615	0.311519686	10.58726646	1.426944464	10.58726646	5.556580934	1.022254767
12696	T19E10.1b.1	2.000101064	WBGene00002297	ect-2	0.001056055	0.001789371	10.72661416	61.85657372	1	6.872952636	1.135999074	5.736953562	1.6883493	5.736953562	4.053078568	1.019508682
7104	Y44E3A.6b.1	7.809693312	WBGene00021551	edc-4	1.18E-05	3.58E-05	19.19138286	1.030302629	1	0.11447807	0.003427253	0.111050817	0.089206062	0.111050817	-0.593898154	0.086172816
10566	Y44E3A.6a.1	7.454285407	WBGene00021551	edc-4	0.000170442	0.000347014	14.13175463	0.339900776	1	0.037766753	0.006407832	0.031358921	0.096196646	0.096196646	0.293180783	0.079061162
15333	EEED8.10b	4.921863568	WBGene00017138	EEED8.10	0.008235527	0.011554338	6.981527825	1.070048645	1	0.118894294	0.039642077	0.079252216	0.437203111	0.437203111	0.033190519	0.231008075
10727	F31E3.5.2	12.99498296	WBGene00001168	eef-1A.1	0.000194036	0.000389122	13.88797149	0.269553662	1	0.029950407	3.16E-05	0.029918783	0.255589299	0.255589299	0.280903278	0.158966917
13621	F31E3.5.3	11.11029344	WBGene00001168	eef-1A.1	0.002199548	0.003473804	9.375082296	0.516572461	1	0.05739694	0.001812058	0.055584882	0.10933933	0.10933933	0.327134533	0.111586279
4675	R03G5.1a.1	7.203695899	WBGene00001169	eef-1A.2	1.43E-06	6.58E-06	23.23988437	4.227800529	1	0.469755614	0.015522826	0.454232788	0.102958452	0.454232788	1.236327997	0.142571603
9149	R03G5.1a.2	8.925774853	WBGene00001169	eef-1A.2	5.53E-05	0.00012999	16.25770021	6.015788543	1	0.668420949	0.003217888	0.665203062	0.078470031	0.665203062	1.393267309	0.241122796
15841	R03G5.1a.4	9.634865569	WBGene00001169	eef-1A.2	0.012254754	0.016641895	6.273634242	3.563655325	1	0.395961703	0.002276363	0.39368534	0.080110631	0.39368534	0.823216298	0.305732125
15991	R03G5.1b.1	4.790111913	WBGene00001169	eef-1A.2	0.013701195	0.018431625	6.076241773	16.07895793	1	1.786550881	0.016980954	1.769569927	0.487469225	1.769569927	1.729279142	0.655856007
10983	Y41E3.10a.1	9.83916988	WBGene00012768	eef-1B.2	0.000240911	0.000471863	13.48162746	0.08688154	1	0.009653504	0.000111511	0.009541993	0.081859385	0.081859385	0.035085678	0.066936551
14598	Y41E3.10a.2	6.597762695	WBGene00012768	eef-1B.2	0.004799137	0.007072135	7.953617076	0.317744232	1	0.035304915	0.018323302	0.016981613	0.13122246	0.13122246	0.083981894	0.122497313
3688	F17C11.9b.2	7.68992389	WBGene00008920	eef-1G	4.24E-07	2.47E-06	25.58116406	2.115270188	1	0.235030021	0.004892562	0.230137458	0.091346681	0.230137458	0.884155891	0.089705376
9288	F17C11.9a.2	11.0042567	WBGene00008920	eef-1G	6.07E-05	0.00014064	16.07997827	0.092663057	1	0.010295895	7.93E-05	0.010216613	0.105687098	0.105687098	0.142113169	0.085751266
5333	F25H5.4a.1	11.96409539	WBGene00001167	eef-2	2.67E-06	1.08E-05	22.0377559	1.629451165	1	0.181050129	0.001466289	0.17958384	0.152357206	0.17958384	0.774536912	0.115412658
8613	F25H5.4a.3	11.51553855	WBGene00001167	eef-2	3.60E-05	8.99E-05	17.07164806	1.58114002	1	0.175682224	0.005025917	0.170656307	0.126403372	0.170656307	0.720946262	0.118686823
13940	F25H5.4b.1	6.105870077	WBGene00001167	eef-2	0.002799482	0.004320118	8.933755356	2.20421876	1	0.244913196	0.195882151	0.049031044	0.171440809	0.171440809	0.814530517	0.291010781
14532	Y48B6A.6a.2	5.516245413	WBGene00012980	efhd-1	0.004514961	0.006683849	8.064151614	3.944104725	1	0.438233858	0.331517654	0.106716204	0.268074814	0.268074814	1.023756317	0.377604478
2860	C32D5.3.2	8.26882798	WBGene00016311	efr-3	1.24E-07	9.32E-07	27.95990998	1.019159303	1	0.113239923	0.000451873	0.112788049	0.082753948	0.112788049	-0.620134787	0.059553886
8605	ZK328.2.1	8.724260262	WBGene00001166	eftu-2	3.58E-05	8.95E-05	17.08246279	0.280831529	1	0.031203503	0.002274214	0.028929289	0.079191714	0.079191714	-0.29004914	0.066125039
3792	C10G6.1a.1	6.471949716	WBGene00015680	egal-1	5.00E-07	2.83E-06	25.26556353	4.317944287	1	0.479771587	0.034156541	0.445615046	0.139588456	0.445615046	1.263269128	0.13666663
14610	C10G6.1a.2	5.85820247	WBGene00015680	egal-1	0.004848417	0.007138887	7.935129171	2.798728961	1	0.310969885	0.241887546	0.069082338	0.20263763	0.20263763	0.856940628	0.323023056
17028	EGAP798.1	1.271640406	WBGene00017152	EGAP798.1	0.03060008	0.03865803	4.675259445	22.08127623	1	2.453475137	0.146680557	2.30679458	1.610901291	2.30679458	1.842834383	0.824353681
2549	R01H2.3.1	8.372237833	WBGene00019811	egg-2	7.87E-08	6.64E-07	28.83727272	4.503457947	1	0.500384216	0.058292116	0.4420921	0.081705684	0.4420921	-1.339070195	0.163376491
16961	R01H2.3.2	6.653624086	WBGene00019811	egg-2	0.028996584	0.036776989	4.767816242	4.641699177	1	0.515744353	1.034204337	-0.518459984	0.127833566	0.127833566	-1.318680683	0.646745119
446	F44F4.2.1	8.269696581	WBGene00009701	egg-3	2.31E-10	1.12E-08	40.18265159	3.375935368	1	0.37510393	0.003720394	0.371383536	0.082744544	0.371383536	-1.155504008	0.06967151
8027	T22B7.1g	2.594777561	WBGene00001182	egl-13	2.35E-05	6.31E-05	17.8786579	32.19804934	1	3.577561037	0.343099989	3.234461048	1.585476341	3.234461048	3.321471578	0.586962222
11177	T22B7.1f.3	2.586530559	WBGene00001182	egl-13	0.000283721	0.000546026	13.17491863	38.79437917	1	4.310486575	0.985836101	3.324650473	1.587830621	3.324650473	3.420410944	0.776370976
11286	T22B7.1f.2	1.666521683	WBGene00001182	egl-13	0.000315203	0.000600803	12.97781561	44.70106374	1	4.96678486	1.463367739	3.503417122	1.680078036	3.503417122	3.811772089	0.965094687
16508	T22B7.1a.1	3.979640674	WBGene00001182	egl-13	0.020386256	0.026565856	5.378512191	7.356214159	1	0.817357129	1.718713698	-0.901356569	0.939472036	0.939472036	1.503943948	0.864678671
4027	F58A3.2a.5	5.399956441	WBGene00001184	egl-15	6.74E-07	3.60E-06	24.68902974	13.34387477	1	1.482652752	0.145136602	1.33751615	0.296327551	1.33751615	2.221774927	0.262911502
16753	F58A3.2b.5	3.022300643	WBGene00001184	egl-15	0.024399664	0.031330841	5.06599714	3.2647552	1	0.362750578	1.083138884	-0.720388306	1.436802523	1.436802523	0.587167862	0.766111378
1385	F55A8.1a.2	5.985002308	WBGene00001186	egl-18	7.56E-09	1.17E-07	33.38554553	4.785083448	1	0.531675939	0.020973941	0.510701998	0.185205641	0.510701998	-1.372758206	0.123699247
12777	F55A8.1a.1	5.088495557	WBGene00001186	egl-18	0.001122168	0.001889191	10.61429336	2.497658973	1	0.277517664	0.082104791	0.195412872	0.384536729	0.384536729	-0.776288447	0.222609478
12823	C48A7.1c.2	3.46325207	WBGene00001187	egl-19	0.001160521	0.001946903	10.55216393	1.628068585	1	0.180896509	0.198889723	-0.017993214	1.220060286	1.220060286	0.551775637	0.428292984
12455	F16B3.1a.1	2.75446103	WBGene00001171	egl-2	0.000847159	0.001463194	11.13495718	25.54661509	1	2.838512788	0.950378941	1.888133847	1.535708529	1.888133847	2.736387447	0.752457807
134	F01D4.4.3	7.634792984	WBGene00001189	egl-21	8.76E-12	1.36E-09	46.58688881	12.12427558	1	1.347141731	0.002274131	1.3448676	0.092390838	1.3448676	2.191928525	0.075132861
6220	C04A2.3l.1	7.656106627	WBGene00001194	egl-27	5.73E-06	1.98E-05	20.57653927	6.098877715	1	0.677653079	0.036046637	0.641606442	0.091981866	0.641606442	-1.460610687	0.195629595
11740	C04A2.3c.1	7.535411774	WBGene00001194	egl-27	0.000470573	0.000862263	12.22880507	0.119148341	1	0.013238705	0.007172509	0.006066196	0.094401808	0.094401808	-0.008513311	0.079855635
2156	F55A8.2h.2	7.414503149	WBGene00001173	egl-4	3.98E-08	3.96E-07	30.16112189	3.300534971	1	0.366726108	0.02315286	0.343573248	0.097136967	0.343573248	-1.131000822	0.113308245
9327	F55A8.2a.2	8.77064221	WBGene00001173	egl-4	6.28E-05	0.000144776	16.01716353	0.128833087	1	0.014314787	0.001812213	0.012502575	0.078979702	0.078979702	0.162577095	0.064854352
9444	F55A8.2f.2	2.760150188	WBGene00001173	egl-4	6.84E-05	0.000155776	15.854956	83.51286119	1	9.279206798	0.702846894	8.576359904	1.533796997	8.576359904	-5.165543368	0.916672392
11242	F55A8.2c.1	6.197885572	WBGene00001173	egl-4	0.000302523	0.00057889	13.05470705	4.898713547	1	0.544301505	0.140542558	0.403758948	0.1621785	0.403758948	1.199057165	0.255378967
14520	F55A8.2e.2	5.933262239	WBGene00001173	egl-4	0.00449481	0.006658056	8.072256754	1.970348189	1	0.218927577	0.121847485	0.097080091	0.191876681	0.191876681	0.660546068	0.236468129
16401	F55A8.2g.3	5.183519899	WBGene00001173	egl-4	0.018688275	0.024512053	5.530452147	0.582274743	1	0.064697194	0.353394563	-0.288697369	0.35599563	0.35599563	0.160897436	0.393737463
16381	F22E12.4b.2	1.924796173	WBGene00001178	egl-9	0.018428517	0.024199381	5.554948319	31.73862907	1	3.526514341	1.591514802	1.93499954	1.690642226	1.93499954	-2.376870567	0.971139745
7552	E04D5.1a.1	9.347507191	WBGene00008480	eif-2A	1.66E-05	4.72E-05	18.54951593	0.137250867	1	0.015250096	0.000172067	0.015078029	0.078644417	0.078644417	-0.197746417	0.062659757
5329	K04G2.1.2	7.93787225	WBGene00010560	eif-2beta	2.67E-06	1.08E-05	22.04285138	0.25807247	1	0.028674719	0.001262344	0.027412375	0.087099438	0.087099438	-0.302948701	0.062376313
13794	K04G2.1.1	7.056833735	WBGene00010560	eif-2beta	0.002498268	0.003896095	9.141861684	0.476692404	1	0.052965823	0.008103093	0.044862729	0.108085183	0.108085183	-0.299573727	0.112323497
16625	C25H3.4.1	7.192258166	WBGene00016113	eif-2D	0.022301387	0.028856989	5.222116911	3.584159355	1	0.398239928	0.579417449	-0.181177521	0.103321968	0.103321968	-1.03860541	0.485323458
15627	Y54E2A.11a.2	9.489582601	WBGene00001225	eif-3.B	0.010424812	0.01435005	6.560823382	1.120255746	1	0.124472861	0.001404345	0.123068516	0.079228419	0.123068516	0.468710059	0.168972327
16571	Y54E2A.11a.1	7.694969526	WBGene00001225	eif-3.B	0.021383209	0.027759073	5.295286829	13.56803921	1	1.507559912	0.360569545	1.146990367	0.091253254	1.146990367	1.51246675	0.626464286
11007	T23D8.4.3	9.141803392	WBGene00001226	eif-3.C	0.000246764	0.000482274	13.43658773	0.897642944	1	0.099738105	0.002843371	0.096894734	0.07827224	0.096894734	-0.516753383	0.107251526
7366	C47B2.5.1	8.427847619	WBGene00001234	eif-6	1.44E-05	4.20E-05	18.81601067	0.075536886	1	0.008392987	0.000731705	0.007661282	0.081200947	0.081200947	-0.124774322	0.060627452
16524	C24A1.2b.1	4.373532489	WBGene00016029	elf-1	0.02064694	0.026879225	5.356350332	33.25353889	1	3.694837655	0.012835759	3.682001896	0.705141667	3.682001896	-2.377678007	0.977756542
8372	Y24D9A.1a.2	8.288377744	WBGene00021281	ell-1	3.02E-05	7.76E-05	17.4047178	0.779909547	1	0.086656616	0.000878809	0.085777808	0.082544749	0.085777808	0.508132165	0.081979816
10820	Y24D9A.1a.1	7.550142641	WBGene00021281	ell-1	0.00020772	0.000412983	13.75992805	2.622746895	1	0.291416322	0.00330245	0.288113872	0.094091763	0.288113872	0.888132281	0.180388403
3571	Y47D3A.30a.2	3.647833319	WBGene00001246	elo-8	3.62E-07	2.18E-06	25.88877854	15.14440421	1	1.682711579	0.04730271	1.635408869	1.118332479	1.635408869	2.424459576	0.32361403
10971	Y111B2A.17.1	7.739091765	WBGene00013738	elpc-2	0.000238202	0.000467068	13.50284661	0.092765392	1	0.010307266	0.008423417	0.001883849	0.09044966	0.09044966	-0.05312828	0.082461441
13387	F52C12.5.2	4.315029451	WBGene00001253	elt-6	0.001827869	0.002937261	9.714830978	0.868406238	1	0.096489582	0.17869528	-0.082205698	0.740607533	0.740607533	-0.047895059	0.335561265
8925	F54C8.3.1	7.8161048	WBGene00001284	emb-30	4.60E-05	0.00011084	16.60679291	1.493585578	1	0.165953953	0.001817934	0.164136019	0.089095235	0.164136019	-0.69707725	0.118066474
3199	K10D2.6.1	8.740529217	WBGene00001262	emb-8	2.13E-07	1.43E-06	26.91566149	1.441813621	1	0.160201513	0.00031003	0.159891483	0.079114217	0.159891483	-0.733707705	0.069280636
9191	M01D7.6.2	7.322692246	WBGene00001309	emr-1	5.68E-05	0.000132987	16.20563252	1.497340391	1	0.166371155	0.007594278	0.158776876	0.099483612	0.158776876	-0.694666974	0.120609883
14139	M01D7.6.1	6.624668464	WBGene00001309	emr-1	0.003311264	0.005036904	8.627496321	0.65195202	1	0.072439113	0.00912239	0.063316723	0.129566961	0.129566961	-0.355141466	0.129737884
6589	F20D1.10.2	4.377846288	WBGene00008980	emre-1	7.81E-06	2.55E-05	19.98283216	2.731220256	1	0.303468917	0.019386775	0.284082143	0.702551808	0.702551808	0.995247427	0.213838163
7212	F20D1.10.1	4.47389309	WBGene00008980	emre-1	1.28E-05	3.81E-05	19.04641401	3.422813757	1	0.38031264	0.017485281	0.362827358	0.646163227	0.646163227	1.081709924	0.201215564
191	M60.2.2	9.096250638	WBGene00019779	endu-2	2.17E-11	2.44E-09	44.80677712	20.38801838	1	2.265335376	0.001663797	2.263671579	0.078264155	2.263671579	2.839801335	0.106498667
319	M60.2.1	8.83250681	WBGene00019779	endu-2	8.65E-11	5.82E-09	42.10493366	20.57812007	1	2.286457785	0.003245776	2.28321201	0.07873967	2.28321201	2.84802687	0.122469881
8296	T21B10.2a.1	9.657687842	WBGene00011884	enol-1	2.87E-05	7.43E-05	17.50440535	3.14911744	1	0.349901938	0.005358721	0.344543217	0.080276053	0.344543217	-1.022108631	0.163913439
11087	T05E11.3a.2	10.02418009	WBGene00011480	enpl-1	0.000262711	0.000509735	13.31913845	0.693478187	1	0.077053132	0.001172439	0.075880692	0.083984326	0.083984326	0.452126708	0.095507012
16736	T05E11.3a.1	7.016917787	WBGene00011480	enpl-1	0.024077613	0.03094871	5.089033044	2.928416491	1	0.32537961	0.032471754	0.292907856	0.109668343	0.292907856	0.692535869	0.294057959
14426	F44D12.9a.1	2.564110673	WBGene00009686	ent-7	0.004198958	0.006261472	8.19570889	30.67288558	1	3.408098398	0.701652317	2.706446081	1.594116986	2.706446081	-2.637877395	0.814766614
14705	C38D4.1b	2.087140799	WBGene00008003	enu-3.2	0.005176576	0.007572832	7.81669555	34.23976378	1	3.804418198	0.994718249	2.809699949	1.682654264	2.809699949	-2.745645428	0.877306724
14576	T26F2.3.2	2.394576497	WBGene00045401	eol-1	0.004692773	0.006925832	7.994188411	14.18615082	1	1.57623898	0.170267944	1.405971036	1.635942792	1.635942792	1.764518308	0.565788771
12781	Y111B2A.11.1	8.880086511	WBGene00007030	epc-1	0.001124359	0.001892435	10.61068666	0.195208906	1	0.021689878	0.000661368	0.021028511	0.078588263	0.078588263	0.166229863	0.079412841
16429	F37C12.2.1	7.381001392	WBGene00018150	epg-4	0.019131915	0.025051175	5.489417629	1.660277214	1	0.184475246	0.010752578	0.173722668	0.097963252	0.173722668	-0.536010444	0.217026407
10436	Y69A2AR.7b.3	4.913058924	WBGene00022078	epg-9	0.000152989	0.00031536	14.33506146	8.245842591	1	0.916204732	0.237037293	0.679167439	0.440241612	0.679167439	1.60415953	0.336834862
17152	Y57G11C.24d.7	1.564664599	WBGene00001330	eps-8	0.033788565	0.042375072	4.505371032	39.1985618	1	4.355395755	0.90920399	3.446191766	1.668202827	3.446191766	2.421419578	1.107708894
15280	F10G8.7.1	6.756588608	WBGene00008665	ercc-1	0.007927543	0.011160088	7.04976997	0.787027705	1	0.087447523	0.166084812	-0.07863729	0.122045298	0.122045298	-0.525282932	0.266154169
14552	C28H8.4.2	7.509860326	WBGene00016195	erd-2.2	0.00457944	0.006769717	8.038461957	0.926697852	1	0.102966428	0.00296511	0.100001318	0.094950629	0.100001318	-0.455725886	0.142737984
15878	C28H8.4.1	6.833156166	WBGene00016195	erd-2.2	0.012534183	0.016981695	6.23369629	0.741519871	1	0.082391097	0.004683901	0.077707196	0.118084503	0.118084503	-0.351385162	0.147112379
3886	T05H4.6b.2	8.541594999	WBGene00020269	erfa-1	5.61E-07	3.11E-06	25.04115307	1.160714992	1	0.128968332	0.000404533	0.128563799	0.080295202	0.128563799	-0.653452811	0.068269156
7071	H19N07.1a.1	8.492647037	WBGene00010405	erfa-3	1.16E-05	3.52E-05	19.23275634	2.250874802	1	0.2500972	0.014676441	0.235420759	0.080664223	0.235420759	-0.878124697	0.127105732
707	F35G12.11.1	6.427889925	WBGene00009444	erh-2	9.01E-10	2.74E-08	37.5288428	4.100202112	1	0.455578012	0.003734799	0.451843213	0.142785044	0.451843213	-1.268671299	0.081420495
1452	B0001.6.1	7.906978057	WBGene00007091	eri-12	9.20E-09	1.36E-07	33.0032698	8.254899823	1	0.917211091	0.007090664	0.910120428	0.087584951	0.910120428	1.783916729	0.12227072
14618	C26E6.7b.2	6.710979889	WBGene00016143	eri-9	0.004870094	0.007167056	7.927057229	3.569197892	1	0.396577544	0.42104432	-0.024466777	0.124539893	0.124539893	-1.124542909	0.415817725
15629	C26E6.7b.1	6.243717714	WBGene00016143	eri-9	0.010427766	0.01435294	6.560319265	2.829912336	1	0.314434704	0.234384382	0.080050322	0.157912379	0.157912379	-0.78336216	0.315434682
10026	Y105E8B.8a.1	7.113570561	WBGene00001334	ero-1	0.000108852	0.000233531	14.97661668	0.955323992	1	0.10614711	0.012193806	0.093953304	0.105981266	0.105981266	-0.544830166	0.10325314
14038	Y105E8B.8c.1	6.278912835	WBGene00001334	ero-1	0.003059224	0.004687991	8.771806196	3.266089721	1	0.362898858	0.333258173	0.029640685	0.154781271	0.154781271	-1.059566611	0.372715361
11543	C30H7.2a.2	8.245337329	WBGene00016278	erp-44.1	0.000396919	0.000739713	12.54664399	0.235681393	1	0.026186821	0.000386869	0.025799952	0.08301217	0.08301217	0.221152872	0.075302693
8990	K09E9.2.1	5.90721518	WBGene00010725	erv-46	4.83E-05	0.000115517	16.51467148	1.03924266	1	0.115471407	0.005461176	0.110010231	0.195465084	0.195465084	-0.56812584	0.107778763
15601	K09E9.2.2	2.728560551	WBGene00010725	erv-46	0.010177662	0.014033835	6.603533061	3.025287052	1	0.336143006	0.50870982	-0.172566814	1.544296218	1.544296218	0.573568482	0.626799539
7271	T12A2.15a.1	5.949835641	WBGene00020443	esyt-2	1.35E-05	3.99E-05	18.93923926	0.68685672	1	0.076317413	0.015989199	0.060328214	0.189673772	0.189673772	-0.491182123	0.116134313
9245	T01D1.2v.1	6.763231552	WBGene00001340	etr-1	5.90E-05	0.000137289	16.13443317	2.064701692	1	0.229411299	0.084907951	0.144503348	0.121690678	0.144503348	-0.874609061	0.195845987
12392	T01D1.2c	3.573222386	WBGene00001340	etr-1	0.00080797	0.001402603	11.22283396	4.020018157	1	0.446668684	0.322024383	0.124644301	1.159613341	1.159613341	1.146273702	0.470765139
12736	T01D1.2f.1	6.667414429	WBGene00001340	etr-1	0.001091414	0.001843476	10.66568484	3.506981472	1	0.389664608	0.217386627	0.172277981	0.127025026	0.172277981	-1.033430548	0.302530547
13046	T01D1.2g.2	4.327564064	WBGene00001340	etr-1	0.001398542	0.002306105	10.20771629	45.93779482	1	5.104199425	0.837765381	4.266434044	0.7329628	4.266434044	3.445424873	0.901676589
14315	T01D1.2p.1	2.770320462	WBGene00001340	etr-1	0.003851533	0.005787927	8.352517788	33.56763081	1	3.729736757	0.998971819	2.730764938	1.530357556	2.730764938	-2.775881812	0.845689991
14894	T01D1.2f.3	2.050617906	WBGene00001340	etr-1	0.00600886	0.008678836	7.547643702	38.18320697	1	4.242578552	1.698793211	2.543785341	1.685442574	2.543785341	2.903357509	0.983257024
15062	T01D1.2g.3	1.207750576	WBGene00001340	etr-1	0.006895412	0.009845619	7.300012842	38.42536403	1	4.269484893	1.383129403	2.88635549	1.594078209	2.88635549	2.868950441	0.984238019
16094	T01D1.2x.1	1.466110054	WBGene00001340	etr-1	0.014828399	0.019820338	5.936742659	49.41160627	1	5.490178474	1.423100231	4.067078243	1.652686748	4.067078243	3.006849778	1.15777248
4372	F22A3.1a.1	6.252009712	WBGene00017687	ets-4	1.02E-06	5.04E-06	23.88164484	10.66282462	1	1.184758292	0.023842294	1.160915998	0.157163629	1.160915998	1.969898578	0.219268512
8623	F22A3.1a.3	5.014018595	WBGene00017687	ets-4	3.61E-05	9.01E-05	17.06483733	3.966021143	1	0.440669016	0.110578536	0.33009048	0.407594359	0.407594359	1.188366493	0.246374037
16963	F22A3.1a.2	4.503548043	WBGene00017687	ets-4	0.029121462	0.03693102	4.760418775	5.953062411	1	0.661451379	1.346956039	-0.68550466	0.629351402	0.629351402	1.23360904	0.755632666
3492	C52B9.2b.2	5.669591205	WBGene00016865	ets-9	3.22E-07	1.98E-06	26.1140907	3.544881075	1	0.393875675	0.010352497	0.383523178	0.235403887	0.383523178	1.147147447	0.113678419
10170	F32A7.3a.1	3.813950004	WBGene00009304	eva-1	0.000122142	0.000258359	14.75933031	5.412694925	1	0.601410547	0.249278512	0.352132035	1.027238008	1.027238008	1.448560807	0.414164986
6093	F20D12.5.2	5.223251799	WBGene00017644	exc-9	5.26E-06	1.86E-05	20.7417646	1.862737513	1	0.206970835	0.007752149	0.199218685	0.344433456	0.344433456	0.803211704	0.127385021
6569	F26H11.5.1	6.814110487	WBGene00001371	exl-1	7.68E-06	2.52E-05	20.015575	0.037191679	1	0.004132409	0.001772692	0.002359717	0.119044471	0.119044471	-0.009739529	0.070818077
2884	R09B3.1a.2	7.448471939	WBGene00001372	exo-3	1.29E-07	9.59E-07	27.88865237	3.202944161	1	0.355882685	0.003592446	0.352290239	0.096331422	0.352290239	-1.09717155	0.098356657
11712	Y105E8B.2a.2	7.294406254	WBGene00013687	exoc-8	0.000458399	0.000841964	12.27771544	1.369186848	1	0.152131872	0.028829949	0.123301923	0.100261876	0.123301923	-0.624551206	0.140361377
11962	F37C12.13a.1	7.364786072	WBGene00018154	exos-9	0.000566848	0.001019398	11.88180956	0.126441787	1	0.014049087	0.01594907	-0.001899982	0.098375215	0.098375215	-0.079226068	0.099962475
5898	F01D4.3	2.066432416	WBGene00008487	F01D4.3	4.49E-06	1.64E-05	21.04365825	46.06829783	1	5.118699759	0.096281638	5.022418121	1.684306811	5.022418121	4.043994063	0.568662129
10225	F01D4.5b.1	6.286297515	WBGene00008488	F01D4.5	0.000127869	0.00026902	14.67293198	2.249823674	1	0.249980408	0.106073488	0.14390692	0.154139645	0.154139645	-0.904338579	0.219126021
16332	F01D4.5b.2	1.324816212	WBGene00008488	F01D4.5	0.017749944	0.023379672	5.620661912	11.357313	1	1.261923667	0.370525291	0.891398376	1.623758623	1.623758623	-1.559895628	0.739023359
2361	F01D5.8a.1	5.093836569	WBGene00008498	F01D5.8	5.74E-08	5.23E-07	29.45057817	5.873584813	1	0.652620535	0.041482044	0.611138491	0.382903491	0.611138491	1.526009554	0.177848832
12784	F01D5.8b	4.94881192	WBGene00008498	F01D5.8	0.001126218	0.001894878	10.60763317	1.30171617	1	0.14463513	0.058414712	0.086220418	0.428193432	0.428193432	0.45580704	0.202954541
10532	F01F1.15.1	6.504069689	WBGene00017169	F01F1.15	0.000166383	0.000339842	14.17710749	0.85770856	1	0.095300951	0.024335089	0.070965862	0.137349126	0.137349126	-0.505558727	0.121106238
11401	F01F1.2.1	6.650113772	WBGene00017159	F01F1.2	0.000350146	0.000660673	12.78106371	0.378584119	1	0.042064902	0.001985994	0.040078909	0.128041109	0.128041109	-0.285922064	0.093328868
4289	F01G4.6a.3	10.66001651	WBGene00008505	F01G4.6	9.26E-07	4.65E-06	24.07565959	2.567865969	1	0.285318441	0.000369358	0.284949083	0.0957865	0.284949083	0.967624989	0.106564692
5187	F01G4.6a.2	9.753190388	WBGene00008505	F01G4.6	2.38E-06	9.88E-06	22.25920538	5.578958939	1	0.619884327	0.00156067	0.618323657	0.08104923	0.618323657	1.412406018	0.172007564
12284	F01G4.6b.2	3.505768429	WBGene00008505	F01G4.6	0.000745638	0.001305777	11.37189345	3.063846778	1	0.34042742	0.150262084	0.190165336	1.196797128	1.196797128	0.857696293	0.399506375
12360	F01G4.6b.3	3.941704336	WBGene00008505	F01G4.6	0.000785889	0.001367802	11.27426714	1.148915917	1	0.127657324	0.190088291	-0.062430967	0.959304592	0.959304592	0.471521219	0.37239657
3167	F02E9.10c.1	7.347284465	WBGene00008533	F02E9.10	2.04E-07	1.38E-06	26.99725468	1.342225338	1	0.149136149	0.011687094	0.137449055	0.098829073	0.137449055	-0.722893344	0.091110602
17274	F02E9.10b.1	1.428622806	WBGene00008533	F02E9.10	0.037621372	0.046851392	4.322059095	7.116294428	1	0.790699381	0.433436458	0.357262923	1.645767774	1.645767774	-1.051352736	0.745423414
3848	F02E9.5a.1	6.868536557	WBGene00008530	F02E9.5	5.39E-07	3.01E-06	25.11790782	0.514368252	1	0.057152028	0.001464409	0.055687619	0.116343149	0.116343149	0.442438879	0.069314425
15923	F02E9.8	2.190495853	WBGene00014731	F02E9.8	0.012964501	0.017515063	6.173947547	2.513059231	1	0.279228803	0.28456162	-0.005332817	1.671487288	1.671487288	-0.342579085	0.616301921
14378	F02H6.1	3.606347159	WBGene00008534	F02H6.1	0.00405048	0.006060226	8.261045178	27.55877536	1	3.062086152	0.016783873	3.045302279	1.141289197	3.045302279	-2.506593231	0.769780855
4190	F02H6.2.1	6.282524174	WBGene00008535	F02H6.2	8.13E-07	4.17E-06	24.32755492	6.641065649	1	0.737896183	0.111662211	0.626233972	0.154466842	0.626233972	-1.592819888	0.224199195
16599	F02H6.2.2	2.330955202	WBGene00008535	F02H6.2	0.021805537	0.028259577	5.261235261	91.97390001	1	10.21932222	1.769948636	8.449373587	1.648853874	8.449373587	-3.928625435	1.633839887
8519	F02H6.3a.1	5.954513426	WBGene00008536	F02H6.3	3.36E-05	8.49E-05	17.20038334	8.274801822	1	0.919422425	0.350954837	0.568467588	0.189063289	0.568467588	-1.780847417	0.38399116
1071	F02H6.4c	5.610766106	WBGene00008537	F02H6.4	3.22E-09	6.48E-08	35.04314358	8.847590562	1	0.983065618	0.037329393	0.945736225	0.24730388	0.945736225	-1.869257293	0.155384529
6358	F02H6.4a	5.477618284	WBGene00008537	F02H6.4	6.42E-06	2.17E-05	20.35762726	9.946881285	1	1.105209032	0.318816324	0.786392708	0.277136658	0.786392708	-1.984429362	0.371277381
14029	F07E5.10	1.327012107	WBGene00023266	F07E5.10	0.003036271	0.004655803	8.785543615	16.70386311	1	1.85598479	0.310301362	1.545683428	1.62426682	1.62426682	2.168819443	0.722312758
7539	F07H5.3a	6.01975031	WBGene00014307	F07H5.3	1.64E-05	4.68E-05	18.56612198	0.871037297	1	0.096781922	0.005522135	0.091259786	0.181043449	0.181043449	0.531956461	0.094598095
9176	F07H5.3b	6.033609738	WBGene00014307	F07H5.3	5.61E-05	0.000131459	16.23082194	0.529632197	1	0.058848022	0.004722952	0.05412507	0.179432473	0.179432473	0.377101048	0.093305733
462	F07H5.4	6.599625535	WBGene00014308	F07H5.4	2.58E-10	1.20E-08	39.97173883	5.766810465	1	0.640756718	0.00179784	0.638958879	0.131106413	0.638958879	1.505192337	0.073683634
109	F07H5.5a	10.02598374	WBGene00014309	F07H5.5	5.09E-12	1.04E-09	47.65116309	7.257318452	1	0.806368717	8.30E-05	0.806285717	0.084007692	0.806285717	1.698903126	0.069044748
110	F07H5.5b	9.207492573	WBGene00014309	F07H5.5	5.68E-12	1.11E-09	47.43800936	7.682870743	1	0.853652305	0.000245942	0.853406363	0.078331099	0.853406363	1.745970137	0.06194841
1014	F08B12.4b.1	7.504191579	WBGene00008572	F08B12.4	2.66E-09	5.63E-08	35.41622739	6.851886687	1	0.761320743	0.00043541	0.760885333	0.09507436	0.760885333	1.631797936	0.098735867
8392	F08B4.3	5.3820619	WBGene00017235	F08B4.3	3.06E-05	7.84E-05	17.38115369	0.175691447	1	0.019521272	0.006360294	0.013160978	0.300927672	0.300927672	-0.02113195	0.117458042
14116	F08F8.10c	5.151643753	WBGene00017275	F08F8.10	0.003239801	0.004937277	8.667247861	4.859085471	1	0.539898386	0.579964664	-0.040066279	0.365439562	0.365439562	-1.324668683	0.496105099
17197	F08F8.10a.1	7.221905674	WBGene00017275	F08F8.10	0.035168844	0.043993265	4.436958693	1.026186935	1	0.114020771	0.289858551	-0.17583778	0.102391033	0.102391033	-0.551672856	0.345952975
4626	F08F8.7.1	6.918356872	WBGene00017272	F08F8.7	1.36E-06	6.33E-06	23.33420912	1.403403184	1	0.155933687	0.001890881	0.154042806	0.113978721	0.154042806	0.71266341	0.081755839
6556	F08F8.7.2	5.283242993	WBGene00017272	F08F8.7	7.60E-06	2.49E-05	20.0369232	1.70331209	1	0.189256899	0.036405411	0.152851487	0.327460883	0.327460883	0.800280532	0.164093139
15120	F08F8.9c.1	3.726396368	WBGene00017274	F08F8.9	0.007164206	0.010192883	7.231331324	3.183140462	1	0.353682274	0.603830754	-0.250148481	1.074999182	1.074999182	0.782341882	0.566073376
16721	F08F8.9c.2	1.704415153	WBGene00017274	F08F8.9	0.02385606	0.030691439	5.105066843	6.49337962	1	0.721486624	0.585175492	0.136311133	1.68339645	1.68339645	1.121787275	0.757847908
16773	F08F8.9a.1	8.096248128	WBGene00017274	F08F8.9	0.024852733	0.03187456	5.034118404	0.44851783	1	0.049835314	0.009536844	0.04029847	0.084827744	0.084827744	-0.217911705	0.128414184
3831	F09E5.7.1	7.606146112	WBGene00017285	F09E5.7	5.24E-07	2.94E-06	25.17396177	0.691743536	1	0.076860393	0.000698322	0.07616207	0.092952057	0.092952057	-0.507069694	0.0612819
11978	F09F7.5a.2	5.674678316	WBGene00017302	F09F7.5	0.000575878	0.001034287	11.8523782	14.20345594	1	1.578161771	0.924440875	0.653720897	0.234412208	0.653720897	2.196615159	0.615241705
7487	F10A3.4.2	2.814255034	WBGene00008634	F10A3.4	1.57E-05	4.52E-05	18.64477321	14.89684481	1	1.655204979	0.121781262	1.533423717	1.515178584	1.533423717	2.391574767	0.476612441
6060	F10C1.9b.2	5.113992464	WBGene00044296	F10C1.9	5.11E-06	1.81E-05	20.79636014	9.931326256	1	1.103480695	0.070559414	1.032921281	0.376768548	1.032921281	1.866764969	0.246910675
5618	F10E7.5.1	8.236844127	WBGene00017347	F10E7.5	3.52E-06	1.35E-05	21.50729067	0.049606365	1	0.005511818	0.000745862	0.004765957	0.083107379	0.083107379	-0.12385168	0.060522171
12003	F10E7.5.2	6.277241445	WBGene00017347	F10E7.5	0.000587371	0.001052698	11.81557945	0.526932653	1	0.058548073	0.036364555	0.022183518	0.154927219	0.154927219	-0.352955087	0.142004834
8539	F10E9.4.1	6.626476467	WBGene00017356	F10E9.4	3.41E-05	8.59E-05	17.17513884	1.34033974	1	0.148926638	0.002905271	0.146021367	0.129457283	0.146021367	-0.664522004	0.108712006
3342	F10E9.7.3	6.591528064	WBGene00017358	F10E9.7	2.57E-07	1.65E-06	26.55040552	1.021460434	1	0.113495604	0.004927398	0.108568206	0.131612419	0.131612419	-0.629093154	0.081845905
8138	F10E9.7.2	5.427498897	WBGene00017358	F10E9.7	2.53E-05	6.68E-05	17.74491869	1.905299737	1	0.211699971	0.056824785	0.154875185	0.289375967	0.289375967	-0.834846406	0.183093045
2855	F10G2.1.1	6.698256106	WBGene00017362	F10G2.1	1.23E-07	9.26E-07	27.97528237	2.809158367	1	0.312128707	0.003110456	0.309018251	0.125255076	0.309018251	1.027799377	0.091714085
15065	F10G2.1.2	5.1783894	WBGene00017362	F10G2.1	0.006893877	0.009845619	7.300412917	3.081082008	1	0.342342445	0.352382491	-0.010040046	0.357505932	0.357505932	0.866496073	0.393315784
1647	F10G7.5a.2	6.488752411	WBGene00017369	F10G7.5	1.42E-08	1.86E-07	32.1577569	10.83397566	1	1.203775073	0.033979608	1.169795466	0.138407706	1.169795466	2.04028754	0.146123671
8285	F10G7.5a.1	5.58171612	WBGene00017369	F10G7.5	2.84E-05	7.38E-05	17.5199019	5.621994581	1	0.624666065	0.072946637	0.551719427	0.253472748	0.551719427	1.36589403	0.218841075
10743	F10G7.9a.2	6.662994209	WBGene00017372	F10G7.9	0.00019591	0.000392294	13.86990973	2.949388821	1	0.327709869	0.119833535	0.207876334	0.127283015	0.207876334	-0.97729615	0.229155477
17069	F11A10.6a.1	6.549791796	WBGene00008687	F11A10.6	0.031552723	0.039765785	4.622635447	0.69721456	1	0.077468284	0.061232179	0.016236106	0.134286601	0.134286601	-0.161086004	0.177812093
10674	F11C1.1.2	4.201340968	WBGene00008690	F11C1.1	0.00018584	0.000374536	13.96909576	1.012630282	1	0.112514476	0.026723472	0.085791004	0.810362882	0.810362882	-0.357448654	0.240642954
1622	F11E6.11a.1	4.538980724	WBGene00023501	F11E6.11	1.36E-08	1.81E-07	32.24214218	29.16182858	1	3.240203175	0.0953376	3.144865576	0.609706431	3.144865576	3.35321554	0.262376339
3250	F11E6.11a.2	2.011284242	WBGene00023501	F11E6.11	2.27E-07	1.51E-06	26.78455485	74.31747251	1	8.257496945	0.538050276	7.719446669	1.68780054	7.719446669	5.408862846	0.713092757
14459	F11E6.3.1	8.184316602	WBGene00008707	F11E6.3	0.004303941	0.006403373	8.150916327	0.796449585	1	0.088494398	0.005400943	0.083093455	0.083718136	0.083718136	-0.424218741	0.131633152
17284	F11E6.3.2	7.921842161	WBGene00008707	F11E6.3	0.037867522	0.047130648	4.310962917	0.831719068	1	0.09241323	0.00580124	0.08661199	0.087349602	0.087349602	-0.346617713	0.162996851
15251	F11G11.5.2	7.579794452	WBGene00017385	F11G11.5	0.007799147	0.011000934	7.079024263	0.347341773	1	0.03859353	0.003094488	0.035499042	0.093480942	0.093480942	-0.202264317	0.110694317
1021	F12A10.8.1	6.71390722	WBGene00017397	F12A10.8	2.68E-09	5.64E-08	35.40688	2.395201311	1	0.266133479	0.00280673	0.263326749	0.124376565	0.263326749	-0.9700874	0.074859239
16556	F12A10.8.2	2.096626625	WBGene00017397	F12A10.8	0.021119049	0.027440987	5.316941443	22.08640654	1	2.454045171	0.517744336	1.936300835	1.681831511	1.936300835	-1.932562503	0.798417559
11360	F12E12.3	2.287686224	WBGene00017404	F12E12.3	0.000337473	0.00063906	12.85003458	22.70206988	1	2.522452209	0.102240057	2.420212152	1.656707156	2.420212152	-2.571555965	0.555419646
5968	F12F6.7.1	7.591268223	WBGene00008722	F12F6.7	4.76E-06	1.72E-05	20.93037369	1.722960773	1	0.191440086	0.01786689	0.173573196	0.093249108	0.173573196	-0.778525405	0.10309751
12570	F12F6.8	3.019114897	WBGene00008723	F12F6.8	0.000928464	0.001589031	10.96505091	1.476500878	1	0.164055653	0.069050999	0.095004654	1.438099715	1.438099715	-0.474778038	0.426211282
10087	F13A2.14	3.569140665	WBGene00269436	F13A2.14	0.00011399	0.000243101	14.8895934	2.060603313	1	0.228955924	0.044954089	0.184001835	1.161869535	1.161869535	0.810820209	0.333447404
16443	F13B12.3b	1.716698947	WBGene00008731	F13B12.3	0.019292836	0.025240375	5.474775732	39.0915092	1	4.343501022	0.911856704	3.431644317	1.684342931	3.431644317	2.598402799	1.053856405
7493	F13B6.1.2	3.390459919	WBGene00017416	F13B6.1	1.59E-05	4.55E-05	18.63188627	15.69778897	1	1.744198774	0.226615015	1.517583759	1.259374918	1.517583759	2.392284769	0.449757888
13275	F13B6.1.1	2.359582883	WBGene00017416	F13B6.1	0.001675494	0.002715404	9.874892104	28.55795245	1	3.173105828	0.569081772	2.604024056	1.643241942	2.604024056	2.691268304	0.72286374
10015	F13C5.1.2	4.969128384	WBGene00017422	F13C5.1	0.000107572	0.000231061	14.99893926	4.444445062	1	0.493827229	0.047435498	0.446391731	0.421690079	0.446391731	1.178156417	0.220716301
15189	F13C5.1.1	3.737994917	WBGene00017422	F13C5.1	0.007459017	0.010564117	7.158966251	28.87427299	1	3.208252554	0.412805038	2.795447516	1.06863198	2.795447516	2.450355795	0.832576248
3642	F13D11.4.1	5.462636302	WBGene00017429	F13D11.4	3.87E-07	2.29E-06	25.75608359	24.95829008	1	2.773143343	0.479862595	2.293280748	0.280738944	2.293280748	3.151436146	0.449892453
11938	F13D11.4.2	4.072531263	WBGene00017429	F13D11.4	0.000555164	0.001000393	11.9206065	48.67328533	1	5.408142814	2.017059981	3.391082833	0.887608846	3.391082833	3.748777919	0.928127985
12018	F13D12.6.1	8.561718502	WBGene00008741	F13D12.6	0.000595269	0.001065533	11.79071356	0.11666533	1	0.012962814	0.009251141	0.003711673	0.080152529	0.080152529	0.079839745	0.084330441
13451	F13D12.9.3	5.051337063	WBGene00008743	F13D12.9	0.001923258	0.003075841	9.621373672	27.02304894	1	3.002560993	2.665561581	0.336999412	0.395979567	0.395979567	3.213937215	1.040189277
10756	F13G3.7b.1	6.584227901	WBGene00008767	F13G3.7	0.00019752	0.000395039	13.85453441	0.120018947	1	0.013335439	0.019391692	-0.006056254	0.132072116	0.132072116	-0.118311113	0.111805916
7354	F13H10.3c.1	7.070936895	WBGene00008774	F13H10.3	1.43E-05	4.17E-05	18.83223743	2.168934164	1	0.240992685	0.068890425	0.17210226	0.107546623	0.17210226	-0.908184275	0.177428073
13051	F13H10.3d.1	5.945281582	WBGene00008774	F13H10.3	0.001404797	0.002315531	10.19948752	5.679120196	1	0.631013355	0.303002802	0.328010553	0.190272875	0.328010553	-1.24797972	0.358212651
10977	F13H10.6b	3.611173827	WBGene00008777	F13H10.6	0.000239933	0.000470204	13.48925985	0.949220389	1	0.105468932	0.044502098	0.060966834	1.138617951	1.138617951	0.382464767	0.327099327
13166	F13H10.6a.1	3.549236788	WBGene00008777	F13H10.6	0.001527281	0.002495433	10.04540907	1.485777064	1	0.16508634	0.113841303	0.051245037	1.172862716	1.172862716	-0.142817243	0.375084159
8196	F13H10.8a.2	4.70512101	WBGene00044784	F13H10.8	2.66E-05	6.98E-05	17.6479619	0.260530723	1	0.028947858	0.0200565	0.008891358	0.525180754	0.525180754	0.209652429	0.18041783
9123	F13H10.8a.1	6.721003674	WBGene00044784	F13H10.8	5.36E-05	0.000126462	16.31523827	0.124051698	1	0.013783522	0.001792704	0.011990818	0.123982488	0.123982488	0.106188323	0.072008287
16168	F13H6.4	1.845074163	WBGene00017432	F13H6.4	0.015589961	0.020742902	5.848542195	9.203160781	1	1.02257342	0.12192007	0.90065335	1.690413308	1.690413308	-1.211494018	0.606205485
1505	F13H8.3.2	2.325227582	WBGene00017436	F13H8.3	1.06E-08	1.52E-07	32.72742619	92.05956082	1	10.22884009	0.238099981	9.99074011	1.649937224	9.99074011	-6.036749524	0.584011171
16795	F14B8.5a.2	3.682956179	WBGene00017447	F14B8.5	0.025219635	0.032302757	5.008741452	48.71350516	1	5.412611684	2.967022215	2.44558947	1.09892426	2.44558947	2.808089004	1.204161441
15231	F14D2.11.1	4.757968096	WBGene00017459	F14D2.11	0.007717322	0.010899812	7.09792555	1.348884441	1	0.149876049	0.110556858	0.039319191	0.501259613	0.501259613	-0.0160874	0.259637962
13807	F14D2.15.2	6.088006731	WBGene00023427	F14D2.15	0.002536973	0.003952731	9.113735531	1.167505382	1	0.12972282	0.15991299	-0.030190169	0.173354702	0.173354702	-0.642133505	0.265295108
15930	F14D2.15.1	2.067062646	WBGene00023427	F14D2.15	0.013020786	0.017583374	6.166283613	33.09494141	1	3.677215713	1.024457808	2.652757904	1.68425932	2.652757904	-2.493706591	0.936709934
12326	F14H12.8.2	3.981140932	WBGene00017475	F14H12.8	0.000766985	0.001338584	11.31947183	2.389914754	1	0.265546084	0.039098027	0.226448056	0.938672828	0.938672828	0.620273379	0.27518742
5095	F14H3.3.1	4.5381411	WBGene00008822	F14H3.3	2.18E-06	9.22E-06	22.4258259	10.58492195	1	1.176102438	0.158149377	1.017953061	0.610166053	1.017953061	-1.995557164	0.306595342
12498	F14H3.3.2	3.445158537	WBGene00008822	F14H3.3	0.000876543	0.001508737	11.07172078	28.55255534	1	3.172506149	0.714793078	2.457713072	1.229901254	2.457713072	-2.777227518	0.680811047
9881	F16G10.15	3.457759869	WBGene00017529	F16G10.15	9.57E-05	0.000208356	15.21963576	5.964324402	1	0.662702711	0.050947	0.611755711	1.223051633	1.223051633	1.394725498	0.353315665
1009	F17B5.1b	2.41397349	WBGene00008905	F17B5.1	2.64E-09	5.63E-08	35.43337608	96.76033656	1	10.75114851	0.160440296	10.59070821	1.631692717	10.59070821	6.214241342	0.544977137
492	F17C11.2.1	5.130450669	WBGene00008914	F17C11.2	3.11E-10	1.37E-08	39.60118362	21.05476869	1	2.339418744	0.041368644	2.2980501	0.37179447	2.2980501	2.883448727	0.176076931
10327	F17C11.6.1	4.177366704	WBGene00008917	F17C11.6	0.000138638	0.000288795	14.52055755	6.709291918	1	0.74547688	0.112936293	0.632540586	0.825008408	0.825008408	1.440229755	0.306162582
1548	F17C11.7a.1	7.6601987	WBGene00008918	F17C11.7	1.15E-08	1.60E-07	32.5632486	1.253835627	1	0.13931507	0.001806422	0.137508648	0.091904136	0.137508648	-0.701246676	0.064638741
11791	F17C8.8	2.562250002	WBGene00044224	F17C8.8	0.000488377	0.000891015	12.15953054	9.195230669	1	1.021692297	0.194607332	0.827084965	1.594631149	1.594631149	1.758161632	0.538158483
11340	F17H10.1.1	7.118069593	WBGene00008925	F17H10.1	0.000331051	0.000628005	12.88598726	3.601828043	1	0.400203116	0.247328493	0.152874623	0.105821393	0.152874623	-1.176792712	0.320612451
16404	F18A11.5a.2	2.821563684	WBGene00008932	F18A11.5	0.018719326	0.02454829	5.527547494	6.836437163	1	0.759604129	0.627063982	0.132540147	1.512604142	1.512604142	0.876811049	0.654490988
14583	F18A11.6	2.936418053	WBGene00008933	F18A11.6	0.004726329	0.006972007	7.981288667	19.9498354	1	2.216648377	0.044431452	2.172216925	1.470418182	2.172216925	-2.10972061	0.664173651
8085	F19B10.1.1	5.498703961	WBGene00017583	F19B10.1	2.46E-05	6.54E-05	17.79802793	2.354590423	1	0.261621158	0.011842014	0.249779144	0.272149422	0.272149422	-0.885451947	0.140450623
12612	F19B10.10.2	5.645987131	WBGene00017589	F19B10.10	0.000964681	0.001645434	10.89415723	7.17318585	1	0.79702065	0.541067525	0.255953125	0.240083315	0.255953125	-1.585729711	0.474739728
11922	F19B2.12	3.277229999	WBGene00194812	F19B2.12	0.000544963	0.000983329	11.95515716	3.329463286	1	0.369940365	0.194390964	0.175549401	1.318565052	1.318565052	-1.041974113	0.449441674
1853	F19B2.5.1	4.842289693	WBGene00008944	F19B2.5	2.14E-08	2.48E-07	31.36435465	30.4037749	1	3.378197212	0.105592829	3.272604383	0.4663431	3.272604383	-3.412119169	0.254694116
3838	F19B2.5.2	5.261599627	WBGene00008944	F19B2.5	5.29E-07	2.97E-06	25.15409923	25.70413549	1	2.856015055	0.127318446	2.728696608	0.333513418	2.728696608	-3.076562797	0.3194557
16668	F20B10.2	2.282746297	WBGene00008966	F20B10.2	0.023115288	0.029832978	5.159820355	10.90061279	1	1.211179199	0.580320311	0.630858887	1.657554801	1.657554801	1.234917416	0.695894921
16137	F20C5.5.2	2.502821562	WBGene00008970	F20C5.5	0.015288927	0.020381446	5.882864687	15.99079697	1	1.776755219	0.954746205	0.822009014	1.610428894	1.610428894	1.724808543	0.775883379
13394	F20G2.7	2.965684288	WBGene00044920	F20G2.7	0.001835777	0.002948427	9.706897239	1.946136403	1	0.216237378	0.170088205	0.046149173	1.459182026	1.459182026	0.571231151	0.477701509
8661	F21C10.10.2	5.57709849	WBGene00017659	F21C10.10	3.71E-05	9.21E-05	17.01585351	1.963624074	1	0.218180453	0.01230233	0.205878123	0.254470993	0.254470993	-0.799617339	0.135121122
13816	F21C10.10.1	5.265351367	WBGene00017659	F21C10.10	0.002553897	0.003976508	9.101573591	4.486220468	1	0.498468941	0.354250079	0.144218862	0.332458386	0.332458386	-1.140544895	0.392790312
11288	F21C10.9.1	2.865507417	WBGene00017658	F21C10.9	0.000315449	0.000601218	12.97635577	60.7274254	1	6.747491711	0.549980663	6.197511048	1.496839335	6.197511048	-4.215708457	0.90268851
9902	F21D12.3.2	5.537859122	WBGene00017663	F21D12.3	9.85E-05	0.000213922	15.1658476	1.341904651	1	0.149100517	0.013199371	0.135901145	0.263148045	0.263148045	0.628528325	0.133094894
16393	F21D12.3.1	4.207868369	WBGene00017663	F21D12.3	0.018601037	0.024409535	5.538639641	2.743332522	1	0.304814725	0.670829082	-0.366014357	0.806364235	0.806364235	0.526256233	0.561417043
11815	F21D9.11b	1.061216624	WBGene00219452	F21D9.11	0.000500838	0.000911893	12.11254426	18.92750305	1	2.103055895	0.157467678	1.945588217	1.550059318	1.945588217	-2.554859904	0.707220761
13233	F21D9.5	1.232662739	WBGene00009019	F21D9.5	0.001621969	0.002636726	9.934643001	14.99144852	1	1.665716502	0.149776335	1.515940167	1.600813997	1.600813997	-2.186198043	0.686779922
11936	F21D9.6	2.158974054	WBGene00009020	F21D9.6	0.000553074	0.000996794	11.9276315	17.84333354	1	1.982592615	0.125863106	1.85672951	1.675401747	1.85672951	-2.274723076	0.566677282
4610	F21H7.2.2	4.133355822	WBGene00009028	F21H7.2	1.34E-06	6.26E-06	23.3621806	18.0582211	1	2.006469011	0.227737419	1.778731592	0.851644564	1.778731592	2.608521668	0.377040999
10660	F21H7.2.1	3.177800449	WBGene00009028	F21H7.2	0.000183169	0.000369637	13.996317	53.7341039	1	5.970455989	0.686652985	5.283803004	1.36767327	5.283803004	4.035452699	0.806904817
12394	F22B5.4.1	3.108721678	WBGene00009042	F22B5.4	0.000808267	0.001402892	11.22215184	13.0059765	1	1.4451085	0.895993818	0.549114682	1.399701143	1.399701143	2.227366878	0.708582571
16630	F22B5.4.2	2.660576908	WBGene00009042	F22B5.4	0.022375624	0.028943603	5.216337894	17.62087822	1	1.957875358	0.620367056	1.337508302	1.565909311	1.565909311	-1.694382641	0.722618395
17308	F22B8.4	2.263497045	WBGene00009047	F22B8.4	0.038318652	0.047626002	4.290821254	11.42146713	1	1.269051903	0.054094976	1.214956927	1.660760727	1.660760727	-1.201501215	0.624998168
17209	F22E5.13.1	0.808852159	WBGene00017711	F22E5.13	0.035597912	0.044498941	4.416263259	22.94982999	1	2.54998111	0.609001652	1.940979458	1.458021893	1.940979458	-1.838849427	0.851363963
14644	F22E5.21.2	1.89991133	WBGene00044363	F22E5.21	0.004946973	0.007267092	7.898722138	7.611043	1	0.845671444	0.274853736	0.570817708	1.6908636	1.6908636	1.450519759	0.648273195
3858	F22E5.9.1	6.074867246	WBGene00017708	F22E5.9	5.44E-07	3.03E-06	25.10049521	1.892686747	1	0.210298527	0.003913167	0.206385361	0.174787865	0.206385361	-0.835323576	0.089680033
14183	F22E5.9.2	2.102732548	WBGene00017708	F22E5.9	0.003421001	0.005188531	8.568120523	23.68327865	1	2.631475406	0.235957306	2.3955181	1.681279989	2.3955181	-2.350031567	0.702732443
5863	F22F7.7a.1	2.097053905	WBGene00017724	F22F7.7	4.38E-06	1.61E-05	21.09001927	56.20362226	1	6.244846917	0.285136419	5.959710499	1.681793474	5.959710499	-4.468685628	0.627892751
3050	F22G12.5b.2	7.845901891	WBGene00009065	F22G12.5	1.69E-07	1.19E-06	27.36390274	1.624075078	1	0.180452786	0.002777159	0.177675628	0.088586438	0.177675628	-0.779918923	0.071899673
16309	F22G12.8	2.303730475	WBGene00044712	F22G12.8	0.01748173	0.023058862	5.647354133	12.53423852	1	1.392693169	0.064071981	1.328621188	1.653884513	1.653884513	-1.4494087	0.603418369
14835	F22H10.5	2.583545196	WBGene00017729	F22H10.5	0.005734807	0.008315953	7.631799085	2.0689313	1	0.229881256	0.15190983	0.077971425	1.588677335	1.588677335	0.082284304	0.51922275
10364	F23A7.4.1	4.47393613	WBGene00009069	F23A7.4	0.000143477	0.000297808	14.45593099	0.997095236	1	0.11078836	0.026410553	0.084377807	0.646138597	0.646138597	-0.416265652	0.209894977
12628	F23A7.4.2	3.575634619	WBGene00009069	F23A7.4	0.000980529	0.001670215	10.86397609	1.630463102	1	0.181162567	0.257420904	-0.076258337	1.158279727	1.158279727	-0.687129987	0.442205032
14582	F23A7.6	2.776389	WBGene00009071	F23A7.6	0.004724484	0.006969765	7.981995216	18.96208036	1	2.106897818	0.048473039	2.05842478	1.528291765	2.05842478	-2.056887044	0.647499791
3882	F23B12.4a.1	6.21621032	WBGene00009081	F23B12.4	5.59E-07	3.10E-06	25.04905133	8.061919541	1	0.895768838	0.043931495	0.851837343	0.16044646	0.851837343	1.722208121	0.179849592
14055	F23B12.4c.2	2.128129848	WBGene00009081	F23B12.4	0.003112181	0.004763376	8.740506043	38.43948282	1	4.271053647	1.68966004	2.581393606	1.678802913	2.581393606	3.091799372	0.975360176
15839	F23B12.4a.2	5.066187241	WBGene00009081	F23B12.4	0.01222405	0.016602296	6.278079549	29.8017018	1	3.3113002	0.90454511	2.40675509	0.391390438	2.40675509	2.381184838	0.883928694
13966	F23B12.7.1	8.477177957	WBGene00009084	F23B12.7	0.002876392	0.004430542	8.884262512	0.470697049	1	0.052299672	0.000375198	0.051924474	0.080787347	0.080787347	-0.320243249	0.103515144
634	F23C8.5a.2	8.088795092	WBGene00017734	F23C8.5	6.62E-10	2.24E-08	38.13093696	2.226708422	1	0.247412047	0.000787083	0.246624964	0.084926624	0.246624964	-0.936354542	0.060682564
10580	F23C8.5a.1	6.672602687	WBGene00017734	F23C8.5	0.000171725	0.000349163	14.11765195	3.12767751	1	0.347519723	0.010514112	0.337005611	0.126723609	0.337005611	-0.975470791	0.193496686
14759	F23D12.9	2.222768856	WBGene00044217	F23D12.9	0.005389328	0.007855223	7.743933388	2.118188679	1	0.235354298	0.309636809	-0.074282511	1.667027924	1.667027924	-0.803384093	0.6204739
10050	F23F1.4.2	4.871635066	WBGene00017745	F23F1.4	0.000110657	0.00023686	14.94558542	3.838168763	1	0.426463196	0.162815458	0.263647737	0.45515936	0.45515936	1.169876489	0.291179426
14398	F23F1.4.1	4.792753844	WBGene00017745	F23F1.4	0.004101691	0.006128322	8.238239028	2.22364351	1	0.247071501	0.329763419	-0.082691918	0.48636184	0.48636184	0.76105466	0.392060092
15049	F25B3.5a.1	2.736734287	WBGene00009102	F25B3.5	0.006835787	0.00977151	7.315618405	41.50139055	1	4.611265617	0.631333891	3.979931726	1.541606591	3.979931726	-2.958693941	0.990371545
17031	F25B3.5b.1	1.198029085	WBGene00009102	F25B3.5	0.030653	0.038718063	4.672291647	15.36712424	1	1.707458249	0.728992974	0.978465275	1.591389357	1.591389357	-1.68873486	0.841735222
9668	F25B4.3	3.758209512	WBGene00023276	F25B4.3	8.11E-05	0.000180441	15.53260197	0.919094646	1	0.102121627	0.045012403	0.057109224	1.057560693	1.057560693	-0.546543572	0.30702251
10664	F25B4.7.1	5.892808263	WBGene00017770	F25B4.7	0.000183714	0.000370599	13.99072671	0.47651337	1	0.05294593	0.016877365	0.036068565	0.197516342	0.197516342	-0.319617983	0.118939616
12435	F25B4.7.2	6.473674123	WBGene00017770	F25B4.7	0.000832109	0.001439513	11.16820838	1.58643777	1	0.176270863	0.056859964	0.1194109	0.139466326	0.139466326	-0.656961432	0.166597126
15742	F25B5.3c.3	2.73141009	WBGene00017775	F25B5.3	0.011386523	0.015560086	6.403973717	38.54045004	1	4.282272227	2.915009721	1.367262506	1.543360721	1.543360721	2.942501781	1.164056248
17149	F25B5.3c.1	4.170929976	WBGene00017775	F25B5.3	0.03370694	0.042282564	4.509507766	29.69422264	1	3.299358071	0.041051911	3.25830616	0.828926928	3.25830616	-2.108245918	0.963910538
6292	F25B5.6c.1	7.759746055	WBGene00017777	F25B5.6	6.13E-06	2.10E-05	20.4476689	3.007350748	1	0.334150083	0.009652436	0.324497647	0.090080994	0.324497647	-1.02470056	0.138261103
15324	F25B5.6c.2	3.010932074	WBGene00017777	F25B5.6	0.008163281	0.011459703	6.99729877	80.6582993	1	8.962033255	1.675653612	7.286379643	1.441407175	7.286379643	4.06447655	1.402825278
5336	F25E5.8a.2	6.153671239	WBGene00017789	F25E5.8	2.68E-06	1.08E-05	22.03594605	0.542510003	1	0.060278889	0.003104077	0.057174812	0.16650815	0.16650815	0.438387322	0.085802535
15360	F25E5.8a.1	4.785891405	WBGene00017789	F25E5.8	0.00837285	0.011726351	6.951937615	2.234376563	1	0.248264063	0.146731543	0.10153252	0.489246541	0.489246541	0.495366412	0.284684638
2866	F25H2.6.1	7.762741965	WBGene00009120	F25H2.6	1.25E-07	9.35E-07	27.94970935	1.448615914	1	0.160957324	0.002563403	0.158393921	0.090027879	0.158393921	-0.738152821	0.066703417
17144	F25H2.6.2	5.170865616	WBGene00009120	F25H2.6	0.033508402	0.042045774	4.519613394	1.293785718	1	0.143753969	0.049879547	0.093874422	0.359727616	0.359727616	0.059173391	0.253478992
12533	F26A1.9.1	3.074280904	WBGene00017807	F26A1.9	0.00090289	0.001549842	11.01681634	4.249645402	1	0.472182822	0.269882664	0.202300159	1.414912577	1.414912577	1.180400854	0.505606252
12209	F26E4.3.1	5.364115602	WBGene00009158	F26E4.3	0.000697435	0.001228866	11.4960691	4.646026873	1	0.516225208	0.386426816	0.129798392	0.305605983	0.305605983	-1.342973479	0.40744685
316	F26F12.3b.2	7.152729339	WBGene00017834	F26F12.3	8.50E-11	5.79E-09	42.13897378	20.28679282	1	2.254088091	0.026099862	2.227988229	0.104622283	2.227988229	2.827866133	0.121393092
2873	F26F12.3b.1	6.471088393	WBGene00017834	F26F12.3	1.26E-07	9.43E-07	27.92805037	7.150112287	1	0.794456921	0.048164355	0.746292566	0.139649541	0.746292566	1.641711216	0.155830559
5494	F26F12.3a.1	8.329599014	WBGene00017834	F26F12.3	3.14E-06	1.23E-05	21.72804641	1.129382659	1	0.125486962	0.005844076	0.119642886	0.082120534	0.119642886	0.633422476	0.079474076
3674	F26F4.5.1	7.530856727	WBGene00017827	F26F4.5	4.10E-07	2.40E-06	25.646326	0.782162687	1	0.086906965	0.003159494	0.083747471	0.094498605	0.094498605	-0.544715711	0.069093938
10607	F27B3.7	5.898851562	WBGene00017849	F27B3.7	0.000174447	0.000353796	14.08806428	1.896618437	1	0.210735382	0.013925887	0.196809495	0.196650123	0.196809495	-0.759260196	0.150902008
10878	F27C1.6.1	7.856456424	WBGene00017855	F27C1.6	0.000217964	0.000431039	13.66951765	0.926188072	1	0.102909786	0.000754662	0.102155124	0.088409387	0.102155124	-0.526983742	0.107682035
7538	F27D4.3	4.718933458	WBGene00014746	F27D4.3	1.64E-05	4.68E-05	18.56903502	1.408984376	1	0.15655382	0.014579238	0.141974581	0.518781364	0.518781364	-0.672541165	0.172934763
15715	F27D4.6a.3	4.192551798	WBGene00009190	F27D4.6	0.011135138	0.015242704	6.44362204	6.79885153	1	0.755427948	0.91430231	-0.158874362	0.815740268	0.815740268	1.276374162	0.642985479
17190	F27D4.6a.2	1.323583558	WBGene00009190	F27D4.6	0.035051402	0.043864209	4.442669404	29.88991735	1	3.321101928	1.214262599	2.106839329	1.623472553	2.106839329	2.103287215	0.97031888
9225	F28B3.6.1	6.674342751	WBGene00017887	F28B3.6	5.80E-05	0.000135225	16.16723366	0.341934711	1	0.037992746	0.01281451	0.025178235	0.126622855	0.126622855	-0.316270383	0.098398652
10754	F28B4.3.1	8.647138083	WBGene00017892	F28B4.3	0.000197242	0.000394557	13.85718002	4.419206059	1	0.491022895	0.02800126	0.463021636	0.07960522	0.463021636	-1.154686432	0.233018687
12641	F28B4.4.1	3.146219623	WBGene00017893	F28B4.4	0.000987779	0.001680967	10.85033445	9.435901975	1	1.048433553	0.29862559	0.749807963	1.382552981	1.382552981	1.63049042	0.50871052
16870	F28C6.4a.1	5.987867745	WBGene00009204	F28C6.4	0.02664696	0.033979218	4.91354097	0.728756411	1	0.080972935	0.292698623	-0.211725689	0.184853885	0.184853885	-0.418974826	0.352103671
10274	F28E10.5	2.302141316	WBGene00044302	F28E10.5	0.000133081	0.000278649	14.59764287	16.52621674	1	1.836246304	0.181579537	1.654666767	1.654168821	1.654666767	2.399323646	0.567349192
13027	F28F8.10	3.331573141	WBGene00044219	F28F8.10	0.00138274	0.002283373	10.22867456	4.212550153	1	0.468061128	0.247867912	0.220193216	1.290517047	1.290517047	-1.024958315	0.466120594
13062	F28F8.7b	4.666203183	WBGene00009224	F28F8.7	0.001418	0.002335325	10.1822378	0.113353794	1	0.012594866	0.195036877	-0.182442011	0.543756752	0.543756752	0.031221039	0.32228757
14332	F28H1.4b.3	3.876409683	WBGene00017909	F28H1.4	0.003913159	0.005873561	8.323678694	1.176533341	1	0.130725927	0.422356673	-0.291630746	0.993712076	0.993712076	0.416670659	0.485905829
15370	F29B9.1.2	6.123447741	WBGene00017919	F29B9.1	0.008412142	0.011773715	6.943562289	0.610036834	1	0.06778187	0.004379076	0.063402794	0.169595505	0.169595505	0.258117608	0.148908543
15816	F29B9.1.1	5.373107995	WBGene00017919	F29B9.1	0.01202532	0.016356186	6.307132191	0.676021753	1	0.075113528	0.205770879	-0.13065735	0.30325376	0.30325376	-0.096991799	0.306030652
7670	F29B9.11.2	6.544301064	WBGene00017925	F29B9.11	1.82E-05	5.10E-05	18.36931753	0.420278801	1	0.046697645	0.003160048	0.043537597	0.13464687	0.13464687	0.356763237	0.078096567
15714	F29B9.11.1	8.105408629	WBGene00017925	F29B9.11	0.011119316	0.015222014	6.446148141	0.593871824	1	0.065985758	0.000411488	0.06557427	0.08470728	0.08470728	0.32937549	0.127014033
15210	F29B9.12.1	2.567410088	WBGene00044482	F29B9.12	0.007590946	0.010736123	7.127524409	15.84282053	1	1.760313392	0.796035851	0.964277542	1.593202389	1.593202389	1.863658501	0.727647432
14064	F29B9.8.1	5.328219272	WBGene00017923	F29B9.8	0.003120171	0.004772548	8.73583106	0.606620734	1	0.067402304	0.086228361	-0.018826057	0.315153785	0.315153785	0.039370032	0.215241784
14564	F29B9.8.2	6.961892687	WBGene00017923	F29B9.8	0.004636859	0.00684895	8.015893667	0.390367499	1	0.043374167	0.001732179	0.041641987	0.112002001	0.112002001	0.229656251	0.113690922
7893	F29G9.7	4.02982058	WBGene00017933	F29G9.7	2.13E-05	5.80E-05	18.07245746	13.14715321	1	1.460794801	0.23795502	1.222839781	0.912009761	1.222839781	-2.143071775	0.390250668
4549	F30A10.3.1	7.465568809	WBGene00009262	F30A10.3	1.26E-06	5.97E-06	23.47987589	0.887549979	1	0.098616664	0.005822965	0.092793699	0.095937539	0.095937539	-0.572715951	0.076647021
16192	F30A10.3.2	5.953296961	WBGene00009262	F30A10.3	0.015894486	0.021116735	5.814509494	1.774741515	1	0.197193502	0.292956015	-0.095762513	0.189221569	0.189221569	-0.654760592	0.352499605
9607	F30F8.9b.1	5.50922816	WBGene00009276	F30F8.9	7.74E-05	0.000173293	15.62104882	2.264504058	1	0.251611562	0.052200401	0.199411161	0.269696668	0.269696668	-0.854515492	0.175838184
16193	F31D4.9.2	5.280246005	WBGene00009294	F31D4.9	0.015911973	0.021138381	5.81257557	2.066276379	1	0.229586264	0.289254883	-0.059668619	0.328294064	0.328294064	-0.548932634	0.357914439
15732	F31D5.2.1	3.395009339	WBGene00017945	F31D5.2	0.011244658	0.015376805	6.426236748	44.47017129	1	4.941130143	1.594581119	3.346549024	1.256941528	3.346549024	-2.932238055	1.071800384
9550	F31E3.6.2	5.216855771	WBGene00017952	F31E3.6	7.43E-05	0.000167409	15.69758054	0.273093078	1	0.030343675	0.007611463	0.022732213	0.346278218	0.346278218	0.00744347	0.127499638
8770	F31F7.1b.2	4.849327416	WBGene00017964	F31F7.1	4.04E-05	9.91E-05	16.85286695	19.04966838	1	2.11662982	0.257707457	1.858922364	0.463614782	1.858922364	2.49641938	0.416496944
7947	F32A11.1.1	8.427946181	WBGene00009307	F32A11.1	2.22E-05	6.02E-05	17.98756078	0.05537882	1	0.006153202	0.000572186	0.005581017	0.081200089	0.081200089	0.071341357	0.060099053
9616	F32A11.5	4.051030857	WBGene00009310	F32A11.5	7.79E-05	0.00017417	15.60967271	1.767382491	1	0.196375832	0.062976439	0.133399394	0.899995946	0.899995946	-0.748383779	0.284696227
2085	F32A5.4a.2	6.030417156	WBGene00017970	F32A5.4	3.48E-08	3.59E-07	30.41961715	3.200992495	1	0.355665833	0.003728445	0.351937387	0.179801261	0.351937387	1.105435057	0.090440867
14527	F32A5.4a.1	4.2917261	WBGene00017970	F32A5.4	0.004505905	0.006672474	8.067789699	3.656042089	1	0.406226899	0.184411218	0.221815681	0.754867471	0.754867471	0.7640242	0.340731928
3534	F32A5.8.2	6.100340204	WBGene00017971	F32A5.8	3.43E-07	2.09E-06	25.99073294	2.93494051	1	0.326104501	0.005026375	0.321078127	0.172029082	0.321078127	1.043186592	0.103524114
14264	F32A5.8.1	5.056754052	WBGene00017971	F32A5.8	0.00370641	0.005589757	8.422327669	5.171318024	1	0.574590892	0.168310754	0.406280137	0.394303217	0.406280137	1.092345532	0.3307772
14266	F32B4.4b.2	6.452615399	WBGene00009314	F32B4.4	0.003710803	0.005595597	8.42017406	0.86002396	1	0.095558218	0.023667551	0.071890667	0.140972978	0.140972978	-0.414788463	0.146611781
5339	F32B4.5b.1	3.686973452	WBGene00009315	F32B4.5	2.68E-06	1.08E-05	22.03030556	8.948576162	1	0.99428624	0.033800232	0.960486009	1.096707381	1.096707381	1.856112871	0.309557074
12963	F32B5.6e	2.98013963	WBGene00017979	F32B5.6	0.001297735	0.002153581	10.34574495	11.09317732	1	1.232575258	0.554452213	0.678123045	1.453564455	1.453564455	1.851294315	0.616662434
13566	F32B5.6l	2.049379548	WBGene00017979	F32B5.6	0.002108381	0.003343321	9.452703737	38.16202135	1	4.240224595	1.774650087	2.465574508	1.685526966	2.465574508	3.228075354	0.998662163
14274	F32B5.6b.2	3.986530554	WBGene00017979	F32B5.6	0.003719864	0.005606117	8.415739742	7.18303983	1	0.798115537	0.64580165	0.152313886	0.935789871	0.935789871	1.385035087	0.563977374
16042	F32B5.7a.2	4.949586179	WBGene00017980	F32B5.7	0.01422863	0.019080307	6.009553233	2.652267049	1	0.294696339	0.515187695	-0.220491356	0.427941059	0.427941059	0.780090374	0.473162357
2611	F32B6.3.2	6.869876869	WBGene00009320	F32B6.3	8.61E-08	7.10E-07	28.66266834	1.375221929	1	0.152802437	0.002493914	0.150308522	0.116278223	0.150308522	-0.724063465	0.072209394
4195	F32D1.5a.1	9.482220727	WBGene00017984	F32D1.5	8.17E-07	4.19E-06	24.31826459	0.543808631	1	0.060423181	0.00012629	0.060296891	0.079191463	0.079191463	-0.452557379	0.063559759
7320	F32D1.5b.3	5.443620806	WBGene00017984	F32D1.5	1.40E-05	4.10E-05	18.87543462	0.562861394	1	0.062540155	0.019088369	0.043451786	0.285380515	0.285380515	-0.435500107	0.135176609
16716	F32D8.11.2	1.540300946	WBGene00043302	F32D8.11	0.023772903	0.030593604	5.111124826	11.37645712	1	1.264050791	0.39589835	0.868152441	1.664731555	1.664731555	-1.400228704	0.723659888
9345	F33D11.2.1	1.965346179	WBGene00018001	F33D11.2	6.38E-05	0.000146918	15.98570582	43.67163246	1	4.852403606	1.030358081	3.822045526	1.689710906	3.822045526	3.912186698	0.844064646
6849	F33D4.4.1	7.808215397	WBGene00017996	F33D4.4	9.81E-06	3.08E-05	19.54815308	0.109535597	1	0.012170622	0.002448141	0.009722481	0.089231652	0.089231652	0.176670245	0.0662703
14823	F33E2.4.1	1.797114933	WBGene00009360	F33E2.4	0.005694253	0.008263832	7.644599577	17.81155516	1	1.979061685	0.374411673	1.604650012	1.688965026	1.688965026	2.008495288	0.689804583
2217	F33E2.5.2	5.325083441	WBGene00009361	F33E2.5	4.44E-08	4.31E-07	29.94566061	10.39586101	1	1.155095668	0.01356851	1.141527159	0.31599965	1.141527159	-1.988429924	0.15987919
2241	F33H1.4.2	8.060346976	WBGene00009365	F33H1.4	4.58E-08	4.40E-07	29.88643119	2.386768858	1	0.26519654	0.01129754	0.253898999	0.085311259	0.253898999	-0.956277914	0.088819086
12727	F33H1.4.1	7.505512017	WBGene00009365	F33H1.4	0.001084622	0.001833075	10.67723231	1.408324875	1	0.156480542	0.02427437	0.132206171	0.095045473	0.132206171	-0.610799556	0.154213267
12312	F34D10.6b.2	2.550689006	WBGene00009375	F34D10.6	0.000758626	0.001325501	11.33982093	23.76740985	1	2.640823317	0.599768489	2.041054828	1.597799595	2.041054828	2.594730606	0.673265091
11239	F34D10.9.1	1.898386776	WBGene00045484	F34D10.9	0.000302	0.000578044	13.0579461	49.5287599	1	5.503195544	1.789797651	3.713397894	1.690868513	3.713397894	4.018182549	1.013148152
2314	F34H10.3.2	6.852019166	WBGene00009380	F34H10.3	5.26E-08	4.89E-07	29.61688363	1.783353436	1	0.198150382	0.008469486	0.189680896	0.117149448	0.189680896	0.831910568	0.087364485
13068	F35C12.3b.1	3.837846867	WBGene00009408	F35C12.3	0.001420527	0.002338412	10.17895489	3.01036292	1	0.334484769	0.443946421	-0.109461652	1.014348227	1.014348227	-1.044698707	0.49757219
15515	F35C12.3a.2	1.421130022	WBGene00009408	F35C12.3	0.0094334	0.013079684	6.738876889	15.48030513	1	1.720033904	0.25390411	1.466129794	1.644318622	1.644318622	-1.825157241	0.696403026
15624	F35C8.8b	2.051654511	WBGene00018038	F35C8.8	0.010399421	0.01431759	6.565163031	10.90117458	1	1.21124162	0.125498179	1.085743441	1.685371423	1.685371423	-1.402310274	0.580790983
13730	F35C8.9	2.628350389	WBGene00077784	F35C8.9	0.002379647	0.003728403	9.230899288	3.261246914	1	0.362360768	0.26717275	0.095188018	1.575664289	1.575664289	-0.963607204	0.556396357
4589	F35D11.3.2	6.989982341	WBGene00018044	F35D11.3	1.31E-06	6.16E-06	23.40205538	8.974320347	1	0.997146705	0.041386131	0.955760575	0.110788014	0.955760575	1.802804138	0.206041676
7728	F35D11.4.1	6.355028603	WBGene00018045	F35D11.4	1.91E-05	5.32E-05	18.27756152	0.618761295	1	0.068751255	0.007871581	0.060879674	0.148410671	0.148410671	-0.44679041	0.092211121
14250	F35D11.4.2	5.11261722	WBGene00018045	F35D11.4	0.003653033	0.00551467	8.448705653	2.218140386	1	0.246460043	0.248458711	-0.001998668	0.377185655	0.377185655	-0.74208789	0.337813664
15726	F35E12.10.1	7.189675448	WBGene00009434	F35E12.10	0.011207035	0.015330391	6.432189409	0.406174607	1	0.045130512	0.127821098	-0.082690586	0.103404827	0.103404827	0.36446615	0.234314298
9639	F35E12.4	5.025742669	WBGene00009428	F35E12.4	7.91E-05	0.000176614	15.57880913	8.126082209	1	0.902898023	0.01920384	0.883694183	0.40393378	0.883694183	-1.60561992	0.289917565
983	F35E12.6.1	7.743639177	WBGene00009430	F35E12.6	2.47E-09	5.39E-08	35.56616518	12.55693035	1	1.395214483	0.002262429	1.392952054	0.090368109	1.392952054	2.209518618	0.132664811
12719	F35E12.6.3	4.732854565	WBGene00009430	F35E12.6	0.001078525	0.00182399	10.68766075	19.17911341	1	2.131012601	1.404368408	0.726644193	0.512436323	0.726644193	2.541586731	0.765097713
10423	F35E12.9d	5.157300426	WBGene00009433	F35E12.9	0.000151112	0.000311849	14.35830345	0.39083836	1	0.043426484	0.018917024	0.024509461	0.36375337	0.36375337	-0.146661823	0.147028265
15136	F35G2.1a.2	8.898223551	WBGene00009435	F35G2.1	0.007231086	0.010277162	7.214651369	0.43684531	1	0.048538368	0.007951041	0.040587327	0.078538143	0.078538143	-0.273085781	0.11189408
10172	F35H10.5.1	4.547813713	WBGene00018070	F35H10.5	0.000122311	0.000258645	14.75672008	0.845823127	1	0.093980347	0.016408657	0.077571691	0.604889068	0.604889068	-0.358959947	0.192112803
11502	F36D4.5b.2	7.590306908	WBGene00018090	F36D4.5	0.000384103	0.000718382	12.60798154	1.715105147	1	0.190567239	0.009449202	0.181118037	0.093268438	0.181118037	-0.703580808	0.154521886
12956	F36F2.1b.1	3.25976355	WBGene00009475	F36F2.1	0.001291741	0.002144792	10.35429108	1.354555147	1	0.150506127	0.08102368	0.069482447	1.32741453	1.32741453	0.146292872	0.398297096
3047	F36H12.14	3.11710255	WBGene00018127	F36H12.14	1.67E-07	1.18E-06	27.3813365	33.83117779	1	3.759019754	0.118353805	3.640665949	1.395919836	3.640665949	3.618708294	0.435958769
14810	F36H12.2b.1	5.737325095	WBGene00018118	F36H12.2	0.005628067	0.008174947	7.665692131	0.582975907	1	0.064775101	0.083010598	-0.018235497	0.222690266	0.222690266	-0.154442938	0.203782649
4219	F37A4.1.1	8.417178211	WBGene00018131	F37A4.1	8.53E-07	4.35E-06	24.234133	0.322011319	1	0.035779035	0.000361447	0.035417588	0.081294615	0.081294615	-0.349080856	0.059379179
4751	F37A4.2.1	6.582846071	WBGene00018132	F37A4.2	1.53E-06	6.95E-06	23.10429218	2.468383524	1	0.274264836	0.010435898	0.263828938	0.132159509	0.263828938	-0.943989528	0.109679751
17337	F37A4.2.2	3.507933936	WBGene00018132	F37A4.2	0.039111674	0.04853033	4.256010443	23.79009487	1	2.643343874	1.001689486	1.641654388	1.195607847	1.641654388	-1.846095284	0.873782735
12847	F37C12.3.1	7.34054108	WBGene00018151	F37C12.3	0.001178094	0.00197269	10.52438886	0.243144867	1	0.027016096	0.000775228	0.026240868	0.099006568	0.099006568	-0.182631975	0.089375268
11343	F37C4.4b.2	3.815311993	WBGene00018144	F37C4.4	0.000332448	0.000630489	12.87810628	0.434016345	1	0.048224038	0.099235081	-0.051011042	1.02650143	1.02650143	0.096735808	0.33378157
7984	F37C4.5a.1	9.140513132	WBGene00018145	F37C4.5	2.29E-05	6.16E-05	17.93531174	0.265607436	1	0.029511937	0.000249619	0.029262318	0.078271643	0.078271643	0.285037833	0.06155461
13641	F37F2.2.1	6.348476113	WBGene00018159	F37F2.2	0.002233879	0.003522851	9.346695206	1.096837521	1	0.121870836	0.150244494	-0.028373659	0.148938525	0.148938525	-0.644806545	0.255877071
16684	F37F2.2.2	3.326841402	WBGene00018159	F37F2.2	0.02336019	0.030120139	5.141519752	51.97697577	1	5.775219529	2.350362591	3.424856938	1.292987812	3.424856938	-2.928631887	1.235612479
3579	F38A5.2a.1	7.319956771	WBGene00018161	F38A5.2	3.64E-07	2.19E-06	25.87396567	1.16533716	1	0.129481907	0.004603141	0.124878766	0.099557667	0.124878766	-0.659968317	0.074092297
11368	F38A5.2b.2	6.611862307	WBGene00018161	F38A5.2	0.000338399	0.000640362	12.84490895	0.386622723	1	0.04295808	0.019474557	0.023483524	0.130349426	0.130349426	0.294793636	0.111685632
17143	F38A5.2b.1	6.169248052	WBGene00018161	F38A5.2	0.03347495	0.042006249	4.521322276	0.950515214	1	0.105612802	0.173402164	-0.067789362	0.164957997	0.164957997	-0.261301615	0.274614448
10759	F38H4.3.2	3.361730875	WBGene00009547	F38H4.3	0.000197835	0.00039556	13.85153576	3.638150869	1	0.404238985	0.069854038	0.334384947	1.274654745	1.274654745	1.073605384	0.377783606
8910	F39E9.1	4.709811582	WBGene00018194	F39E9.1	4.53E-05	0.000109374	16.63527379	1.80575016	1	0.200638907	0.01199354	0.188645367	0.522996059	0.522996059	0.726492041	0.170793624
4322	F39E9.10	4.862650756	WBGene00023036	F39E9.10	9.69E-07	4.82E-06	23.98842984	6.990163582	1	0.776684842	0.01100359	0.765681252	0.458529433	0.765681252	1.595805276	0.17658955
4615	F39E9.7	4.230163836	WBGene00018199	F39E9.7	1.35E-06	6.27E-06	23.35663982	5.417541316	1	0.601949035	0.021642896	0.580306139	0.79268215	0.79268215	1.449524023	0.232997618
13107	F39G3.5a.1	4.385735602	WBGene00018210	F39G3.5	0.001461463	0.002398641	10.1265809	3.793554689	1	0.421506077	0.38611195	0.035394126	0.697826067	0.697826067	1.107281572	0.438215824
11465	F39H2.3.1	6.845331873	WBGene00009563	F39H2.3	0.000368859	0.000692097	12.68369084	2.722061599	1	0.302451289	0.168093295	0.134357994	0.117479183	0.134357994	-0.987980722	0.267381252
11505	F40E10.6.3	5.714883571	WBGene00009574	F40E10.6	0.00038535	0.000720525	12.6019245	0.838903038	1	0.093211449	0.018995707	0.074215741	0.226784976	0.226784976	0.441097351	0.132756517
12074	F40E10.6.2	6.477734448	WBGene00009574	F40E10.6	0.000624741	0.001113088	11.70077548	0.670879786	1	0.074542198	0.014360615	0.060181584	0.139179622	0.139179622	0.402858438	0.115139586
13694	F40E10.6.1	7.231289023	WBGene00009574	F40E10.6	0.002299804	0.003612777	9.29340452	0.178538966	1	0.019837663	0.004103954	0.015733708	0.102103956	0.102103956	0.009269688	0.094425671
1944	F40E3.5.2	4.41789565	WBGene00018232	F40E3.5	2.61E-08	2.89E-07	30.97920125	27.78879508	1	3.087643897	0.196190022	2.891453876	0.678719567	2.891453876	3.302911339	0.338421382
7594	F40E3.5.1	2.723291712	WBGene00018232	F40E3.5	1.71E-05	4.85E-05	18.4854678	63.59059435	1	7.065621595	0.691470396	6.374151199	1.546019834	6.374151199	4.636970658	0.701314913
13567	F40E3.7	3.211857273	WBGene00077781	F40E3.7	0.002111516	0.003348045	9.449978664	1.357490773	1	0.150832308	0.194060482	-0.043228174	1.351215827	1.351215827	0.266344202	0.457554509
13957	F40F12.8	3.198031206	WBGene00014755	F40F12.8	0.002862678	0.004412261	8.892988444	3.208883172	1	0.356542575	0.210387754	0.14615482	1.357946191	1.357946191	0.684638914	0.466351848
10763	F40F8.1a.3	4.914719578	WBGene00009575	F40F8.1	0.000198505	0.000396679	13.84517856	0.493100387	1	0.054788932	0.035701469	0.019087463	0.439664954	0.439664954	-0.203381084	0.181339989
13448	F40F8.1c	3.344881213	WBGene00009575	F40F8.1	0.001917285	0.003066972	9.627086533	0.566353201	1	0.062928133	0.285089848	-0.222161714	1.283541182	1.283541182	-0.236083338	0.480288493
12749	F40F8.11b.3	6.714069969	WBGene00044916	F40F8.11	0.00110761	0.001868924	10.63844105	5.97615607	1	0.664017341	0.307902252	0.356115089	0.124367498	0.356115089	-1.290058206	0.357269944
16101	F40F8.11a.1	7.508979917	WBGene00044916	F40F8.11	0.014897958	0.019904656	5.928495261	1.338910256	1	0.148767806	0.13947651	0.009291296	0.094969798	0.094969798	-0.526065283	0.243540532
28	F40F8.5a.2	7.75720623	WBGene00009578	F40F8.5	1.82E-13	1.36E-10	54.19267144	12.4892004	1	1.387688933	0.002473669	1.385215264	0.090126093	1.385215264	2.23199016	0.06644506
821	F40F8.5a.1	7.058462693	WBGene00009578	F40F8.5	1.45E-09	3.80E-08	36.60224521	12.55682558	1	1.395202842	0.009222659	1.385980183	0.108022435	1.385980183	2.212643072	0.125966696
7154	F40F8.5g.1	1.765674139	WBGene00009578	F40F8.5	1.23E-05	3.69E-05	19.12164765	40.99998473	1	4.555553859	0.297442942	4.258110917	1.687484005	4.258110917	3.828881984	0.670715926
10265	F40F8.5g.2	2.089982853	WBGene00009578	F40F8.5	0.000132003	0.000276635	14.61296171	42.56637603	1	4.729597337	0.35587038	4.373726957	1.682412116	4.373726957	3.625892346	0.696370511
16382	F40F9.5.2	4.804024255	WBGene00009582	F40F9.5	0.018428447	0.024199381	5.554955009	4.443346597	1	0.493705177	1.038355491	-0.544650314	0.481682634	0.481682634	1.217586117	0.660926576
8549	F40G9.17.2	6.652594151	WBGene00185078	F40G9.17	3.43E-05	8.63E-05	17.16253777	0.164798405	1	0.018310934	0.003213861	0.015097073	0.127894387	0.127894387	0.175499437	0.076714588
11052	F40G9.17.1	5.924533553	WBGene00185078	F40G9.17	0.000255597	0.000497503	13.37061877	0.394855404	1	0.043872823	0.008766974	0.035105849	0.193061983	0.193061983	0.255465424	0.107633393
9080	F40H3.2.1	4.251510864	WBGene00018250	F40H3.2	5.20E-05	0.000123125	16.37486022	0.406970948	1	0.045218994	0.022182102	0.023036893	0.779563306	0.779563306	0.228834487	0.230964868
3846	F40H6.6	6.458090788	WBGene00044412	F40H6.6	5.37E-07	3.01E-06	25.12463581	1.154491225	1	0.128276803	0.003093546	0.125183256	0.140578038	0.140578038	0.65584406	0.079306187
8989	F41B5.11	3.05734008	WBGene00023039	F41B5.11	4.83E-05	0.000115488	16.51534468	8.96761491	1	0.996401657	0.059701677	0.93669998	1.42219288	1.42219288	1.80861396	0.416561005
3010	F41C3.5.2	8.520065806	WBGene00018271	F41C3.5	1.57E-07	1.12E-06	27.50245102	1.331350585	1	0.147927843	0.001625324	0.146302519	0.080453667	0.146302519	-0.706473162	0.06464896
3853	F41C3.5.1	7.88240885	WBGene00018271	F41C3.5	5.41E-07	3.02E-06	25.11176778	1.196500599	1	0.132944511	0.006927742	0.126016768	0.087981135	0.126016768	-0.667157963	0.078532826
5463	F41E6.5b.1	5.88301888	WBGene00018286	F41E6.5	3.04E-06	1.20E-05	21.79206531	1.700158449	1	0.188906494	0.008533369	0.180373126	0.198937234	0.198937234	0.779031609	0.104225681
13442	F41E6.5b.2	4.402035473	WBGene00018286	F41E6.5	0.001912409	0.003060537	9.631763831	1.84472834	1	0.204969816	0.245483534	-0.040513719	0.688109089	0.688109089	0.630729042	0.367420396
8575	F41E7.2.2	4.005179248	WBGene00009618	F41E7.2	3.51E-05	8.80E-05	17.11994498	22.93434678	1	2.548260754	0.176794281	2.371466472	0.925676854	2.371466472	2.747183286	0.450932743
2690	F41G3.18.1	3.441752924	WBGene00044221	F41G3.18	9.86E-08	7.88E-07	28.40224181	25.61755733	1	2.846395259	0.089072927	2.757322332	1.231748977	2.757322332	3.169248686	0.376518884
16384	F41G4.5	1.694603409	WBGene00018309	F41G4.5	0.018471286	0.024252581	5.550890662	5.332703002	1	0.592522556	0.269107561	0.323414994	1.682594912	1.682594912	0.958108484	0.670378895
11283	F41H10.3c.2	5.809584382	WBGene00018316	F41H10.3	0.000314105	0.000598868	12.98435255	18.04417019	1	2.004907799	0.470061693	1.534846106	0.210297472	1.534846106	-2.298318698	0.491858623
13073	F41H10.3d.2	6.271999954	WBGene00018316	F41H10.3	0.001424173	0.002343518	10.17422813	1.606746516	1	0.178527391	0.119243224	0.059284166	0.155386666	0.155386666	-0.698527032	0.230945926
1561	F42A10.5.1	8.423651921	WBGene00018341	F42A10.5	1.20E-08	1.65E-07	32.4911546	1.149336258	1	0.127704029	0.000715885	0.126988144	0.081237602	0.126988144	-0.670296922	0.06056965
14787	F42A6.3	2.417739945	WBGene00018325	F42A6.3	0.005511195	0.008017639	7.703562318	1.242531899	1	0.1380591	0.248730045	-0.110670945	1.630850802	1.630850802	0.345523571	0.575994898
3040	F42C5.9.1	7.253133335	WBGene00018349	F42C5.9	1.65E-07	1.17E-06	27.40526126	3.319319258	1	0.368813251	0.015526688	0.353286563	0.101449233	0.353286563	1.115146296	0.10257707
12553	F42C5.9.2	3.25525589	WBGene00018349	F42C5.9	0.000915341	0.001568614	10.99143125	76.71416416	1	8.523796018	1.380507354	7.143288664	1.329684142	7.143288664	4.543427121	1.120431595
4710	F42F12.4.1	5.63032894	WBGene00009636	F42F12.4	1.48E-06	6.75E-06	23.17691627	4.200431842	1	0.466714649	0.064577954	0.402136695	0.243258227	0.402136695	1.260821958	0.18680715
11427	F42G10.1.2	4.964896721	WBGene00009645	F42G10.1	0.000358007	0.000673969	12.73953461	5.327177231	1	0.591908581	0.351787036	0.240121545	0.423025196	0.423025196	-1.412310556	0.397729651
9894	F42G8.10.1	7.955967549	WBGene00018361	F42G8.10	9.72E-05	0.000211241	15.19118223	0.160698027	1	0.017855336	0.00299353	0.014861806	0.086821569	0.086821569	0.1769854	0.06767767
1599	F43D2.2	5.672851009	WBGene00009651	F43D2.2	1.31E-08	1.77E-07	32.30906855	7.594455463	1	0.843828385	0.015462562	0.828365823	0.234767735	0.828365823	-1.708875664	0.122245068
13144	F43E2.6b.1	1.81404676	WBGene00018394	F43E2.6	0.00150292	0.00245974	10.07503171	23.09401635	1	2.566001817	0.605479769	1.960522048	1.689588403	1.960522048	2.544682317	0.752105846
2381	F43G6.3	6.113641876	WBGene00009656	F43G6.3	5.91E-08	5.34E-07	29.39268607	2.830289518	1	0.314476613	0.004432202	0.310044411	0.170620333	0.310044411	-1.036846613	0.08984435
8348	F44D12.11	2.246194132	WBGene00014375	F44D12.11	2.97E-05	7.65E-05	17.437772	22.61777553	1	2.51308617	0.244660294	2.268425876	1.663509521	2.268425876	2.889860396	0.596217636
10746	F44E2.6a.1	5.566966067	WBGene00018419	F44E2.6	0.000196592	0.000393514	13.86337618	0.279279919	1	0.031031102	0.002520352	0.02851075	0.256678353	0.256678353	-0.089130135	0.113890181
10747	F44E2.6b.1	5.566966067	WBGene00018419	F44E2.6	0.000196592	0.000393514	13.86337618	0.279279919	1	0.031031102	0.002520352	0.02851075	0.256678353	0.256678353	-0.089130135	0.113890181
10033	F44E5.1.2	8.398951236	WBGene00009688	F44E5.1	0.00010975	0.000235317	14.96111721	1.196309482	1	0.132923276	0.000432499	0.132490777	0.081458111	0.132490777	0.61092064	0.11472781
5874	F44E5.5.1	7.615749452	WBGene00009692	F44E5.5	4.42E-06	1.62E-05	21.07375593	30.61339883	1	3.401488759	0.376955212	3.024533547	0.092762381	3.024533547	-3.283761848	0.427531821
15556	F44E7.17	5.759501601	WBGene00235319	F44E7.17	0.009714941	0.013434547	6.686432758	1.008868885	1	0.112096543	0.004044729	0.108051813	0.218758433	0.218758433	-0.381289093	0.179640677
3490	F44E7.4b.2	8.884507554	WBGene00018426	F44E7.4	3.22E-07	1.98E-06	26.11564441	1.584580472	1	0.176064497	0.007608727	0.16845577	0.078575659	0.16845577	-0.768415127	0.081097695
15463	F44E7.4b.1	8.075001302	WBGene00018426	F44E7.4	0.009068056	0.012615405	6.809373859	0.435230903	1	0.048358989	0.017963793	0.030395196	0.085111695	0.085111695	0.244268973	0.119595689
13053	F44E7.5a.2	6.442686776	WBGene00018427	F44E7.5	0.001406362	0.002317755	10.19743404	1.337507222	1	0.148611914	0.016655555	0.131956359	0.141694951	0.141694951	-0.586420719	0.154561326
10947	F44F1.1	1.549346628	WBGene00009693	F44F1.1	0.000233325	0.000458508	13.54166765	25.92402505	1	2.880447228	0.185747563	2.694699665	1.666048512	2.694699665	2.850221161	0.662001363
11165	F44F1.5	2.611476798	WBGene00009697	F44F1.5	0.000281629	0.000542624	13.18879037	23.37970585	1	2.597745094	0.06533894	2.532406154	1.580641195	2.532406154	-2.625822738	0.554181524
12766	F45B8.5	3.718930823	WBGene00194794	F45B8.5	0.001117206	0.001882604	10.62248921	1.806768896	1	0.2007521	0.083714515	0.117037585	1.079102668	1.079102668	-0.385666284	0.336193945
2264	F45D3.4a.1	7.821747282	WBGene00009724	F45D3.4	4.80E-08	4.56E-07	29.79611484	7.050108379	1	0.783345375	0.002270109	0.781075266	0.088997949	0.781075266	1.63684922	0.132649907
5483	F45D3.4b.1	2.945131775	WBGene00009724	F45D3.4	3.10E-06	1.22E-05	21.75313205	95.49712011	1	10.61079112	0.698072164	9.912718959	1.467092252	9.912718959	5.825544902	0.729886518
14452	F45E1.1.2	3.736013845	WBGene00018462	F45E1.1	0.004291738	0.006388311	8.156065261	0.774010833	1	0.086001204	0.499534002	-0.413532799	1.069718797	1.069718797	0.418174011	0.527172349
15533	F45E1.1.1	2.17983074	WBGene00018462	F45E1.1	0.009552745	0.013229811	6.71645262	25.76007982	1	2.862231091	0.643841296	2.218389795	1.672860885	2.218389795	2.265572897	0.803990934
11233	F45F2.10.4	7.627470348	WBGene00018482	F45F2.10	0.000299876	0.000574285	13.07116618	1.361754804	1	0.151306089	0.057462695	0.093843394	0.092532998	0.093843394	-0.658375464	0.162643033
12773	F45F2.10.2	7.060609127	WBGene00018482	F45F2.10	0.001120505	0.001887129	10.61703645	2.658840193	1	0.295426688	0.205129622	0.090297066	0.107939971	0.107939971	-0.960710199	0.2932416
9082	F45H10.2.3	5.408826593	WBGene00009739	F45H10.2	5.20E-05	0.000123166	16.37382833	0.303978455	1	0.033775384	0.012917105	0.020858279	0.294071601	0.294071601	-0.20589478	0.127062974
12958	F45H10.2.1	7.562707168	WBGene00009739	F45H10.2	0.001292656	0.002145865	10.35298279	0.152094044	1	0.016899338	0.000916366	0.015982972	0.093830823	0.093830823	-0.063517857	0.084263797
1423	F46B6.5d.1	7.565239562	WBGene00009770	F46B6.5	8.43E-09	1.27E-07	33.17443681	1.922107052	1	0.21356745	0.0052951	0.20827235	0.093778612	0.20827235	-0.867010725	0.074912166
7567	F46C3.4	3.685636065	WBGene00044702	F46C3.4	1.67E-05	4.75E-05	18.53071421	10.12205515	1	1.124672794	0.186212449	0.938460345	1.097445317	1.097445317	-1.964432693	0.396116145
11235	F46C5.2.1	2.385776867	WBGene00009779	F46C5.2	0.000300341	0.000575071	13.0682685	19.14326294	1	2.127029215	0.174428887	1.952600329	1.637823168	1.952600329	2.403271359	0.55380358
10940	F46F11.7.1	5.427099938	WBGene00018510	F46F11.7	0.000232452	0.000457084	13.54870687	0.447251048	1	0.049694561	0.058287166	-0.008592605	0.289475534	0.289475534	0.343119277	0.184694115
15798	F46G10.2.1	5.357277522	WBGene00009797	F46G10.2	0.011906666	0.016213204	6.324714462	10.24203557	1	1.138003952	0.744405755	0.393598197	0.307405415	0.393598197	1.440155951	0.556127883
16985	F46G10.2.2	2.155031776	WBGene00009797	F46G10.2	0.029647754	0.037549749	4.729601458	82.37517613	1	9.152797348	1.334711393	7.818085956	1.675860265	7.818085956	3.574770476	1.587887217
14544	F46H5.2a.2	5.483353436	WBGene00018518	F46H5.2	0.004550711	0.006730947	8.049862483	7.532025181	1	0.836891687	0.971893561	-0.135001874	0.275770563	0.275770563	-1.709785537	0.631684887
4647	F46H5.3b.2	5.20284708	WBGene00018519	F46H5.3	1.40E-06	6.46E-06	23.28644769	4.40295235	1	0.489216928	0.062920164	0.426296764	0.350341106	0.426296764	1.298389802	0.196392234
5152	F46H5.3b.4	6.490916166	WBGene00018519	F46H5.3	2.27E-06	9.48E-06	22.35155906	5.499211887	1	0.611023543	0.025446355	0.585577188	0.138257148	0.585577188	1.403039581	0.169987017
11244	F46H5.3a.4	10.38658789	WBGene00018519	F46H5.3	0.000303104	0.000579898	13.05111547	0.607247928	1	0.067471992	0.000573092	0.0668989	0.089785967	0.089785967	0.417031814	0.092859866
14923	F46H5.3a.2	8.98928018	WBGene00018519	F46H5.3	0.006167314	0.00888981	7.500754742	0.545476597	1	0.060608511	0.04632485	0.014283661	0.078349911	0.078349911	0.327885131	0.148729294
14948	F46H5.3b.1	4.507140343	WBGene00018519	F46H5.3	0.00625146	0.008996616	7.476352069	4.213695371	1	0.468188375	0.261939831	0.206248544	0.627337113	0.627337113	0.867666218	0.369892157
16972	F46H5.3b.3	1.961215375	WBGene00018519	F46H5.3	0.029330095	0.037175878	4.748133314	5.289445584	1	0.587716176	0.164064052	0.423652124	1.689838154	1.689838154	0.477115673	0.605441406
8530	F46H5.4.2	7.022148984	WBGene00018520	F46H5.4	3.39E-05	8.55E-05	17.18578323	0.109533005	1	0.012170334	0.001320711	0.010849623	0.109455776	0.109455776	-0.117673733	0.067235361
273	F46H5.7a.1	8.068797953	WBGene00018522	F46H5.7	5.79E-11	4.56E-09	42.88921781	13.10737925	1	1.456375472	0.003646265	1.452729208	0.085195801	1.452729208	2.274266427	0.093983987
683	F46H5.7a.2	8.156016915	WBGene00018522	F46H5.7	8.08E-10	2.55E-08	37.74090119	13.05493159	1	1.450547954	0.002593107	1.447954847	0.084062931	1.447954847	2.259247625	0.121332601
15011	F47D12.9a.2	8.491035057	WBGene00018564	F47D12.9	0.006575719	0.009423547	7.385352234	0.534462785	1	0.059384754	0.0018604	0.057524354	0.080676907	0.080676907	-0.324701044	0.116379952
15154	F47F2.1a.2	2.880693632	WBGene00018569	F47F2.1	0.007309996	0.010376294	7.195172475	2.437692914	1	0.270854768	0.401170661	-0.130315893	1.491280423	1.491280423	0.436005252	0.57508473
15155	F47F2.1c.3	2.880693632	WBGene00018569	F47F2.1	0.007309996	0.010376294	7.195172475	2.437692914	1	0.270854768	0.401170661	-0.130315893	1.491280423	1.491280423	0.436005252	0.57508473
12557	F47G9.4.1	3.556435412	WBGene00009831	F47G9.4	0.000917892	0.001572486	10.9862725	82.63299196	1	9.181443551	1.305298201	7.87614535	1.168888692	7.87614535	4.714851361	1.163151615
2770	F47H4.12	3.24520175	WBGene00043053	F47H4.12	1.10E-07	8.55E-07	28.190284	35.24026868	1	3.915585409	0.127906922	3.787678487	1.33472467	3.787678487	3.694459128	0.423154483
237	F48E8.3.1	8.177714066	WBGene00018610	F48E8.3	3.70E-11	3.36E-09	43.76768853	3.184017433	1	0.353779715	0.000367599	0.353412116	0.08379759	0.353412116	1.125119081	0.059253832
919	F48F5.2	4.351925854	WBGene00009846	F48F5.2	1.99E-09	4.66E-08	35.9832836	26.99916605	1	2.999907339	0.029643161	2.970264178	0.718171228	2.970264178	3.250494235	0.226073554
14906	F48G7.4.1	3.209552345	WBGene00018615	F48G7.4	0.006073639	0.008765337	7.52832391	1.52060616	1	0.16895624	0.40959725	-0.24064101	1.352342368	1.352342368	-0.109571956	0.543908842
8517	F49C12.12a.1	7.110837089	WBGene00009881	F49C12.12	3.35E-05	8.47E-05	17.20679073	0.140216632	1	0.015579626	0.002685049	0.012894577	0.106078884	0.106078884	-0.16512766	0.070316509
17044	F49C12.12a.2	5.210625421	WBGene00009881	F49C12.12	0.030892916	0.03899134	4.658903411	0.173821268	1	0.019313474	0.505873328	-0.486559854	0.34808141	0.34808141	-0.196050881	0.464375935
7491	F49D11.10.2	7.432530783	WBGene00045433	F49D11.10	1.58E-05	4.54E-05	18.63716894	0.74969209	1	0.083299121	0.010328578	0.072970543	0.096705557	0.096705557	0.507281191	0.087734105
1741	F49E2.5i.1	6.935903409	WBGene00009888	F49E2.5	1.71E-08	2.11E-07	31.80412878	9.336996691	1	1.037444077	0.021062237	1.016381839	0.113169176	1.016381839	1.892692567	0.138073135
3367	F49E2.5g.1	5.064794383	WBGene00009888	F49E2.5	2.68E-07	1.71E-06	26.46919673	10.5229965	1	1.169221833	0.070156545	1.099065288	0.391819998	1.099065288	1.984013817	0.208788481
4546	F49E2.5j.2	7.905503311	WBGene00009888	F49E2.5	1.26E-06	5.95E-06	23.48847139	4.15967059	1	0.462185621	0.007019726	0.455165895	0.087608479	0.455165895	1.227926545	0.139671327
6753	F49E2.5d.1	5.661282835	WBGene00009888	F49E2.5	9.07E-06	2.89E-05	19.6975053	8.67804015	1	0.964226683	0.195778154	0.768448529	0.237036352	0.768448529	1.762736999	0.295215122
7301	F49E2.5b.1	6.596629893	WBGene00009888	F49E2.5	1.38E-05	4.05E-05	18.90311717	8.016087542	1	0.890676394	0.072358486	0.818317908	0.131293134	0.818317908	1.652488846	0.243853345
10047	F49E2.5a.1	7.492422913	WBGene00009888	F49E2.5	0.000110532	0.000236664	14.94771555	7.719074187	1	0.85767491	0.014101082	0.843573828	0.0953336	0.843573828	1.551541718	0.291622181
11476	F49E2.5e.1	4.025346931	WBGene00009888	F49E2.5	0.000374278	0.000701591	12.65642285	11.72982448	1	1.303313831	0.256122977	1.047190854	0.914515213	1.047190854	1.841700055	0.403123849
13713	F49E2.5k.1	3.193699869	WBGene00009888	F49E2.5	0.002333051	0.003659928	9.267113336	10.77352636	1	1.197058485	0.836545656	0.360512829	1.36004102	1.36004102	1.84572891	0.684432742
14343	F49E2.5c.1	5.154951634	WBGene00009888	F49E2.5	0.003931988	0.005897297	8.314959519	53.31889041	1	5.924321157	0.913905135	5.010416022	0.364452994	5.010416022	3.493603481	1.067841917
17192	F49E2.5h.1	3.678956332	WBGene00009888	F49E2.5	0.035085809	0.043902159	4.440994263	42.37420251	1	4.708244723	1.196028075	3.512216647	1.101132239	3.512216647	2.503946503	1.155418372
7527	F49E8.7a.1	7.642564755	WBGene00018638	F49E8.7	1.63E-05	4.65E-05	18.58200825	0.747376529	1	0.083041837	0.011949902	0.071091934	0.092240895	0.092240895	-0.50931796	0.090785103
16098	F49F1.8	1.404540582	WBGene00018648	F49F1.8	0.014880718	0.019885328	5.93053562	8.405008461	1	0.933889829	0.198270985	0.735618843	1.641032166	1.641032166	-1.364880787	0.682079882
2002	F52D1.2e	3.817267797	WBGene00018683	F52D1.2	3.03E-08	3.25E-07	30.68943251	38.75363119	1	4.305959021	0.192666356	4.113292665	1.025444106	4.113292665	3.8837772	0.385528158
14310	F52E1.12	1.740178615	WBGene00018699	F52E1.12	0.003831045	0.00575915	8.362209487	12.24266704	1	1.360296338	0.462633608	0.89766273	1.685975264	1.685975264	1.915331793	0.721000163
7757	F52E1.5.2	2.107266447	WBGene00018694	F52E1.5	1.94E-05	5.37E-05	18.25204007	35.62320984	1	3.958134427	0.351785251	3.606349176	1.680859389	3.606349176	3.543719556	0.647574725
9789	F52E1.5.1	2.315129215	WBGene00018694	F52E1.5	8.94E-05	0.000196509	15.34799251	36.90319376	1	4.100354863	0.581186909	3.519167953	1.651814924	3.519167953	3.451013146	0.692675781
13833	F52H2.5.2	4.603469853	WBGene00018717	F52H2.5	0.002585147	0.004020268	9.079330344	1.00349037	1	0.11149893	0.306035529	-0.194536599	0.575323786	0.575323786	-0.562132576	0.388023381
16752	F52H2.5.1	3.51202804	WBGene00018717	F52H2.5	0.024334849	0.031249479	5.070607862	3.239122135	1	0.359902459	0.780566611	-0.420664152	1.193358388	1.193358388	-0.149922288	0.641165147
15685	F53A10.2d.1	4.314392773	WBGene00018734	F53A10.2	0.010888662	0.014933815	6.483398184	2.695832389	1	0.299536932	0.589151972	-0.289615039	0.740996369	0.740996369	0.709435877	0.526133845
1199	F53A9.6.1	6.290259278	WBGene00018729	F53A9.6	4.79E-09	8.60E-08	34.27354174	15.89333977	1	1.765926641	0.003916198	1.762010443	0.153797571	1.762010443	2.480833417	0.159217407
2869	F53A9.6.2	5.991898382	WBGene00018729	F53A9.6	1.25E-07	9.39E-07	27.93782644	18.98006704	1	2.108896337	0.008945398	2.099950939	0.184362226	2.099950939	2.671266362	0.238841694
6431	F53C11.4b.2	7.502757866	WBGene00009974	F53C11.4	6.80E-06	2.27E-05	20.24869076	0.804043607	1	0.089338179	0.003617401	0.085720777	0.09510577	0.09510577	-0.528494627	0.072724541
8447	F53C11.4a.2	7.80143063	WBGene00009974	F53C11.4	3.16E-05	8.05E-05	17.31909024	0.099538588	1	0.011059843	0.001720836	0.009339007	0.089349347	0.089349347	0.129594699	0.064050456
11829	F53C11.4b.1	5.127753719	WBGene00009974	F53C11.4	0.000505541	0.000919368	12.09511391	0.778578455	1	0.086508717	0.026535085	0.059973633	0.372607284	0.372607284	-0.321451441	0.161284048
15244	F53C11.4a.1	5.397037321	WBGene00009974	F53C11.4	0.00778911	0.010991821	7.08133188	0.962890227	1	0.106987803	0.027031376	0.079956426	0.297073508	0.297073508	0.276055894	0.196516295
14635	F53C3.4.2	2.335236966	WBGene00018748	F53C3.4	0.004924702	0.007238351	7.906884004	9.708190634	1	1.078687848	0.805375911	0.273311938	1.648035363	1.648035363	1.734400018	0.752661747
17107	F53C3.4.1	1.888300884	WBGene00018748	F53C3.4	0.032484228	0.040848817	4.572757964	15.53982153	1	1.726646837	0.637550188	1.089096649	1.690875875	1.690875875	1.486901596	0.753070319
15949	F53C3.5	2.253408277	WBGene00018749	F53C3.5	0.013175749	0.017771441	6.145357957	3.919309962	1	0.435478885	0.326505254	0.108973631	1.662378853	1.662378853	0.628882625	0.622198799
2324	F53E4.1b.1	5.526281968	WBGene00009978	F53E4.1	5.34E-08	4.95E-07	29.58808015	6.282209523	1	0.69802328	0.02242991	0.67559337	0.26577409	0.67559337	1.546909228	0.137346496
9659	F53E4.1a.1	7.716176031	WBGene00009978	F53E4.1	8.05E-05	0.000179341	15.54605032	0.114185945	1	0.012687327	0.002347464	0.010339863	0.090864125	0.090864125	-0.120791087	0.066153228
12755	F53E4.1c.1	3.087805287	WBGene00009978	F53E4.1	0.001109449	0.001871146	10.63537318	6.455917366	1	0.717324152	0.311990264	0.405333888	1.40900348	1.40900348	1.385972555	0.520494379
7729	F53F1.2.2	7.249304671	WBGene00009980	F53F1.2	1.91E-05	5.32E-05	18.27669023	0.647508451	1	0.071945383	0.001929372	0.070016012	0.101562635	0.101562635	-0.462897109	0.074774366
15640	F53F1.2.1	6.287296687	WBGene00009980	F53F1.2	0.010505894	0.014450307	6.547037542	2.550157718	1	0.283350858	0.054721678	0.228629179	0.154053232	0.228629179	-0.706671413	0.255117277
9014	F53F10.2a.2	8.995551069	WBGene00018764	F53F10.2	4.93E-05	0.000117652	16.47496722	0.075266817	1	0.00836298	0.000442112	0.007920868	0.078340842	0.078340842	-0.092576322	0.061408569
5331	F53F10.8.2	6.161740771	WBGene00044423	F53F10.8	2.67E-06	1.08E-05	22.03954047	0.494920621	1	0.05499118	0.003399456	0.051591724	0.165701673	0.165701673	-0.41949409	0.086283253
8868	F53F4.11.1	8.938786415	WBGene00009993	F53F4.11	4.37E-05	0.00010605	16.70284854	0.838216342	1	0.093135149	0.001305739	0.09182941	0.078441228	0.09182941	0.522781001	0.088024543
14095	F53F4.14.1	7.630148935	WBGene00009996	F53F4.14	0.0031952	0.004876185	8.692511568	0.170433701	1	0.018937078	0.001915044	0.017022034	0.092480896	0.092480896	-0.002687908	0.092308082
16919	F53F4.14.2	3.700436711	WBGene00009996	F53F4.14	0.027815642	0.035366753	4.839457625	52.09904927	1	5.788783252	1.973069948	3.815713304	1.089283657	3.815713304	-2.867330522	1.255887902
10612	F53F4.8	2.194509531	WBGene00009991	F53F4.8	0.000175162	0.000355078	14.08037273	18.07418778	1	2.008243087	0.317781475	1.690461612	1.670957412	1.690461612	2.532341931	0.62650558
6279	F53H2.3b.1	7.55137735	WBGene00010006	F53H2.3	6.07E-06	2.08E-05	20.46593239	0.936786704	1	0.104087412	0.001880758	0.102206654	0.094065979	0.102206654	-0.571982829	0.077095983
15367	F53H2.3d	6.993279765	WBGene00010006	F53H2.3	0.008405838	0.011767189	6.944903308	1.009078716	1	0.112119857	0.005747223	0.106372634	0.110648646	0.110648646	-0.452518298	0.15766209
4521	F54D1.6.1	7.519701742	WBGene00010047	F54D1.6	1.23E-06	5.84E-06	23.53497065	2.893441291	1	0.321493477	0.001771925	0.319721552	0.094737545	0.319721552	1.024364451	0.116218538
16882	F54D10.4.1	2.990501628	WBGene00018805	F54D10.4	0.027063241	0.034485513	4.88677201	4.069522041	1	0.452169116	0.918831742	-0.466662627	1.449510772	1.449510772	-0.437268685	0.724454305
15482	F54D10.5.1	6.605622907	WBGene00018806	F54D10.5	0.009174079	0.012747241	6.788620232	7.451362273	1	0.827929141	0.817128582	0.010800559	0.130734259	0.130734259	-1.476539894	0.575802601
16707	F54D10.7.1	5.322145046	WBGene00018808	F54D10.7	0.023608778	0.030398757	5.123146018	45.86672978	1	5.096303309	0.003303113	5.093000196	0.316793949	5.093000196	-2.747506544	1.161782021
2493	F54D11.3	5.130157759	WBGene00018813	F54D11.3	7.12E-08	6.14E-07	29.03240385	5.134273217	1	0.570474802	0.017363863	0.553110938	0.371882704	0.553110938	-1.405683628	0.146306836
2623	F54D5.7.1	8.4746464	WBGene00010052	F54D5.7	8.77E-08	7.19E-07	28.6291513	1.406356076	1	0.156261786	0.000537483	0.155724303	0.080807795	0.155724303	0.728688056	0.062805401
11884	F54E12.2.1	9.048044137	WBGene00010061	F54E12.2	0.000530974	0.000961151	12.0036168	2.548652238	1	0.283183582	0.013878103	0.269305479	0.078284654	0.269305479	-0.847305359	0.194143801
15712	F55A11.4b	5.633780715	WBGene00010077	F55A11.4	0.011094989	0.015189677	6.450039287	6.910021991	1	0.767780221	0.948522508	-0.180742287	0.242553494	0.242553494	-1.490932651	0.623256929
17063	F55A11.4a.1	6.39377135	WBGene00010077	F55A11.4	0.031387372	0.039571303	4.631649618	2.607639215	1	0.289737691	0.514160122	-0.224422431	0.145364766	0.145364766	-0.844932348	0.459237014
13522	F55A11.6e.2	4.160552368	WBGene00010079	F55A11.6	0.002035346	0.003238009	9.517383445	1.662977772	1	0.184775308	0.292130409	-0.107355101	0.835229827	0.835229827	0.586694779	0.407877194
13988	F55A3.2.2	6.012176381	WBGene00018848	F55A3.2	0.002920993	0.004492165	8.856173039	0.999759337	1	0.111084371	0.116953664	-0.005869294	0.181934909	0.181934909	-0.514781446	0.231427002
12690	F55A3.7	4.772250641	WBGene00018852	F55A3.7	0.001051464	0.001782435	10.73467567	2.362789412	1	0.262532157	0.027782021	0.234750136	0.49506006	0.49506006	-0.735753815	0.224661436
11848	F55A4.4	2.574731823	WBGene00018856	F55A4.4	0.000512416	0.000930376	12.06993154	10.69830811	1	1.188700901	0.142068835	1.046632065	1.591159775	1.591159775	1.818078232	0.516595945
1157	F55B11.3.1	6.592508988	WBGene00010085	F55B11.3	4.24E-09	7.89E-08	34.50864911	12.98630051	1	1.442922279	0.006466107	1.436456172	0.131550904	1.436456172	-2.243359861	0.142239558
13868	F55B11.3.2	5.30782707	WBGene00010085	F55B11.3	0.002656793	0.004121125	9.029347443	4.293670807	1	0.477074534	0.212615358	0.264459176	0.320687528	0.320687528	-1.023855771	0.311637896
3325	F55C5.2	3.03432306	WBGene00010092	F55C5.2	2.53E-07	1.63E-06	26.58202274	42.75511671	1	4.750568523	0.152703887	4.597864636	1.431859767	4.597864636	4.023404263	0.461924287
6299	F56A8.3a.1	7.746765877	WBGene00010139	F56A8.3	6.17E-06	2.11E-05	20.43475182	0.702302641	1	0.078033627	0.003367854	0.074665773	0.090312164	0.090312164	-0.494293701	0.069104974
7053	F56A8.3b.1	5.95557193	WBGene00010139	F56A8.3	1.14E-05	3.47E-05	19.26496917	0.708658956	1	0.078739884	0.014998929	0.063740955	0.188925835	0.188925835	-0.500442441	0.114286401
8678	F56A8.3b.3	5.267608861	WBGene00010139	F56A8.3	3.75E-05	9.30E-05	16.99251747	3.387008573	1	0.376334286	0.112924001	0.263410285	0.331824727	0.331824727	-1.116415349	0.240261793
8996	F56A8.3b.5	6.748092174	WBGene00010139	F56A8.3	4.85E-05	0.000116012	16.50528822	2.626441868	1	0.291826874	0.118637731	0.173189143	0.122502035	0.173189143	-1.009545962	0.22775917
10154	F56A8.4.1	6.380049282	WBGene00010140	F56A8.4	0.000120838	0.000256005	14.77955888	0.491451974	1	0.054605775	0.003769093	0.050836682	0.146429091	0.146429091	-0.358120812	0.092419068
7597	F56A8.5.1	6.81263991	WBGene00010141	F56A8.5	1.72E-05	4.86E-05	18.48161792	0.061065084	1	0.006785009	0.002248316	0.004536693	0.119119269	0.119119269	0.042392585	0.072165634
13692	F56B3.3	3.227307315	WBGene00018929	F56B3.3	0.002296511	0.003608132	9.296029202	1.363746315	1	0.151527368	0.336370388	-0.18484302	1.343619042	1.343619042	-0.568648432	0.514295589
6594	F56B3.4a.1	7.107085738	WBGene00004824	F56B3.4	7.90E-06	2.58E-05	19.96114678	0.316590633	1	0.035176737	0.004421989	0.030754748	0.106213454	0.106213454	-0.326981832	0.075127507
17169	F56B3.4b.1	1.368134661	WBGene00004824	F56B3.4	0.034493427	0.043216227	4.47007748	45.35669963	1	5.039633293	1.464142793	3.5754905	1.633446175	3.5754905	2.596967702	1.193651886
6546	F56C11.5a.2	6.289855244	WBGene00018957	F56C11.5	7.52E-06	2.47E-05	20.05566901	1.543687437	1	0.171520826	0.012348882	0.159171944	0.153832389	0.159171944	-0.732462777	0.102536095
11974	F56C11.5a.1	4.30615736	WBGene00018957	F56C11.5	0.000572222	0.001028053	11.86423689	8.544849977	1	0.949427775	0.582627397	0.366800379	0.746030122	0.746030122	-1.759803446	0.524053935
16545	F56C9.11.1	6.46020358	WBGene00018954	F56C9.11	0.02096163	0.027254553	5.329979645	5.477187435	1	0.608576382	0.770515898	-0.161939516	0.140426248	0.140426248	-1.226153543	0.559689854
3341	F56C9.3.1	7.99100444	WBGene00018948	F56C9.3	2.56E-07	1.65E-06	26.55507087	2.059048496	1	0.228783166	0.018670887	0.21011228	0.086297104	0.21011228	-0.884709248	0.104144172
12512	F56D5.4	5.496454256	WBGene00014772	F56D5.4	0.000887264	0.001525481	11.04918111	1.469421829	1	0.163269092	0.011318164	0.151950928	0.272676894	0.272676894	-0.600706282	0.168419378
10518	F56D6.16	3.524886456	WBGene00219304	F56D6.16	0.000164793	0.000337044	14.19517137	0.993041046	1	0.110337894	0.034612126	0.075725768	1.186285463	1.186285463	0.491611841	0.333790743
3749	F56D6.17	4.285900332	WBGene00219307	F56D6.17	4.66E-07	2.68E-06	25.39922082	9.151332135	1	1.016814682	0.018337366	0.998477315	0.758439978	0.998477315	1.852646214	0.223550148
16660	F56F10.1.1	7.279301774	WBGene00018984	F56F10.1	0.023031633	0.029739285	5.16611767	0.332544263	1	0.036949363	0.015887699	0.021061664	0.100689088	0.100689088	0.004242602	0.128937827
5476	F56F11.4a.1	7.659955736	WBGene00018991	F56F11.4	3.09E-06	1.21E-05	21.76057805	4.188433185	1	0.465381465	0.009563082	0.455818383	0.091908745	0.455818383	-1.220077756	0.152800337
588	F57A8.1.1	6.925244548	WBGene00010177	F57A8.1	5.38E-10	1.97E-08	38.53574456	6.214258154	1	0.690473128	0.002129723	0.688343405	0.113659522	0.688343405	1.560104445	0.080449815
1811	F57A8.1.2	5.445958662	WBGene00010177	F57A8.1	1.97E-08	2.34E-07	31.52323636	7.456706965	1	0.828522996	0.024645251	0.803877745	0.284805697	0.803877745	1.695223571	0.143084506
16872	F57B10.8.1	6.537800673	WBGene00019005	F57B10.8	0.026771374	0.034133819	4.905495236	1.409518421	1	0.156613158	0.40848867	-0.251875512	0.135075994	0.135075994	-0.722096118	0.410177878
14309	F57B9.1.1	5.855834276	WBGene00018996	F57B9.1	0.003828655	0.005755959	8.363343502	0.628231015	1	0.069803446	0.070605211	-0.000801765	0.20299814	0.20299814	-0.262053905	0.189326268
15779	F57B9.1.3	6.248666796	WBGene00018996	F57B9.1	0.01174179	0.016007947	6.349446837	0.412240399	1	0.045804489	0.006755698	0.03904879	0.157464656	0.157464656	0.063645036	0.141794512
17327	F57B9.1.2	5.192443673	WBGene00018996	F57B9.1	0.03890427	0.048300151	4.265042778	1.68871462	1	0.187634958	0.294411454	-0.106776496	0.35337787	0.35337787	-0.026232133	0.362367875
12261	F57C2.5a.1	7.23371081	WBGene00010197	F57C2.5	0.000732218	0.001284681	11.40563172	0.383300114	1	0.042588902	0.014933045	0.027655856	0.10203044	0.10203044	-0.282037992	0.098494368
16733	F57C2.5a.2	2.682567702	WBGene00010197	F57C2.5	0.02404464	0.030910225	5.091409576	64.86803058	1	7.207558954	2.768655106	4.438903847	1.559068856	4.438903847	-3.259985128	1.383822116
14462	F57F4.4.2	10.02025338	WBGene00019017	F57F4.4	0.004317118	0.006421646	8.145372607	1.566504827	1	0.174056092	0.010438699	0.163617392	0.083933638	0.163617392	-0.594983902	0.184592824
12560	F57G9.6	2.316596797	WBGene00044041	F57G9.6	0.000919995	0.001575711	10.98203238	7.996519329	1	0.888502148	0.252317598	0.63618455	1.651544613	1.651544613	1.683347375	0.589944426
5489	F58A4.12	1.262301102	WBGene00014777	F58A4.12	3.13E-06	1.23E-05	21.73698301	39.72988107	1	4.414431229	0.056762703	4.357668527	1.608534924	4.357668527	3.910896565	0.655766666
9594	F58B3.4.1	7.805466774	WBGene00010231	F58B3.4	7.68E-05	0.000172211	15.63540069	0.60885239	1	0.067650266	0.000806405	0.06684386	0.089279289	0.089279289	-0.43614818	0.081636176
16013	F58D12.2	1.759726776	WBGene00014778	F58D12.2	0.013924433	0.018706202	6.047698711	2.499505923	1	0.27772288	0.394059355	-0.116336475	1.687156668	1.687156668	0.878680115	0.699583781
15283	F58F9.1a.1	2.608725986	WBGene00019055	F58F9.1	0.007937902	0.011173209	7.047430828	17.7068916	1	1.9674324	0.838165414	1.129266986	1.581443894	1.581443894	1.946331037	0.735283941
11407	F58G1.2a.1	7.301116131	WBGene00010264	F58G1.2	0.000352793	0.000665318	12.76697365	0.818117289	1	0.090901921	0.015073574	0.075828347	0.100074727	0.100074727	-0.482969118	0.108390352
13495	F58G1.9	2.135987569	WBGene00010271	F58G1.9	0.001990664	0.003173261	9.55812455	7.75402843	1	0.861558714	0.2137783	0.647780414	1.677977125	1.677977125	1.546242628	0.599816633
8585	F58G6.9b.2	3.32977684	WBGene00044107	F58G6.9	3.53E-05	8.85E-05	17.10778678	29.71267523	1	3.301408359	0.636485679	2.664922679	1.29145562	2.664922679	-3.19268186	0.61066841
14764	F58G6.9b.1	2.362117993	WBGene00044107	F58G6.9	0.005413077	0.007887166	7.735993489	16.94265404	1	1.882517116	0.378066016	1.5044511	1.642729275	1.642729275	-1.919712595	0.625793412
11019	F58H1.3a.1	6.606255657	WBGene00010286	F58H1.3	0.000249199	0.000486503	13.41816564	0.325128773	1	0.036125419	0.013485562	0.022639857	0.130695123	0.130695123	0.258449091	0.100449331
16895	F58H1.3a.2	5.837303953	WBGene00010286	F58H1.3	0.027336313	0.034806675	4.869443589	0.364810719	1	0.040534524	0.274800423	-0.234265899	0.205863524	0.205863524	-0.226881724	0.342971027
15017	F59A7.8	6.094910066	WBGene00019095	F59A7.8	0.006600307	0.009455005	7.378639726	0.37856476	1	0.042062751	0.003492488	0.038570264	0.172610401	0.172610401	-0.036368706	0.136977745
7807	F59B2.3.1	7.475351422	WBGene00010308	F59B2.3	2.01E-05	5.55E-05	18.17613982	0.0948224	1	0.010535822	0.000854059	0.009681763	0.09571549	0.09571549	0.124423622	0.062301826
12933	F59E11.5.1	4.040418023	WBGene00019111	F59E11.5	0.001269558	0.002111709	10.38627016	2.423175447	1	0.269241716	0.245926289	0.023315427	0.90603436	0.90603436	0.750542509	0.393519827
12058	F59H6.2	3.116764194	WBGene00019133	F59H6.2	0.000617678	0.001101965	11.72193095	2.368223057	1	0.263135895	0.145769567	0.117366328	1.396073082	1.396073082	-0.86126052	0.448403446
4852	F59H6.3	5.085303392	WBGene00019134	F59H6.3	1.71E-06	7.57E-06	22.89915986	2.190520492	1	0.243391166	0.00935659	0.234034576	0.385514322	0.385514322	0.896114037	0.137555398
16628	Y56A3A.12a.1	6.117044045	WBGene00013232	faah-4	0.022364068	0.028932874	5.217236192	1.659823374	1	0.184424819	0.128910489	0.05551433	0.17026346	0.17026346	0.473590374	0.240515982
7090	K10C2.4.1	8.042041219	WBGene00019620	fah-1	1.17E-05	3.56E-05	19.2035521	0.407158086	1	0.045239787	0.001042168	0.044197619	0.085564833	0.085564833	0.366007026	0.061550259
7227	ZK688.3.1	5.943294042	WBGene00022798	fahd-1	1.29E-05	3.85E-05	19.02069334	2.184850369	1	0.242761152	0.011958884	0.230802268	0.190535819	0.230802268	0.863594535	0.126562547
14988	ZK688.3.2	5.522661217	WBGene00022798	fahd-1	0.006442476	0.009246768	7.422178574	0.91652805	1	0.10183645	0.026013094	0.075823356	0.266601512	0.266601512	0.304374277	0.185056586
7063	F02A9.3.1	10.69362751	WBGene00001386	far-2	1.15E-05	3.51E-05	19.24017156	0.948379797	1	0.105375533	0.00010694	0.105268593	0.096631568	0.105268593	0.570031225	0.082474482
7744	F02A9.3.2	10.7013046	WBGene00001386	far-2	1.92E-05	5.34E-05	18.26446388	1.176943532	1	0.130771504	8.17E-05	0.130689815	0.096828077	0.130689815	0.629543733	0.096470268
10468	F15B9.3b.1	3.426366635	WBGene00001389	far-5	0.000156618	0.000321855	14.29092162	1.679620807	1	0.186624534	0.023786761	0.162837773	1.240077338	1.240077338	0.691755771	0.342469749
1036	Y71H10A.2.1	7.84741235	WBGene00022200	fard-1	2.86E-09	5.94E-08	35.27927437	8.362494013	1	0.929166001	0.000694137	0.928471865	0.088560998	0.928471865	1.802359763	0.109827644
12220	Y71H10A.2.2	4.304088898	WBGene00022200	fard-1	0.000704264	0.001239781	11.47795985	13.79034806	1	1.532260895	0.72387748	0.808383416	0.747295585	0.808383416	2.073306638	0.575534419
15584	Y71H10A.2.5	1.345101265	WBGene00022200	fard-1	0.01002517	0.013838646	6.630418682	43.75360483	1	4.861511648	0.43790679	4.423604858	1.62838386	4.423604858	2.93976616	1.052331748
12122	F10E7.8c.1	1.588735608	WBGene00017349	farl-11	0.000653978	0.001160565	11.61568918	37.69243931	1	4.188048812	0.445643737	3.742405075	1.671394738	3.742405075	-3.231275039	0.761235619
13619	F10E7.8c.2	5.323419997	WBGene00017349	farl-11	0.002191582	0.003461776	9.381733946	16.72113936	1	1.857904373	1.321862374	0.536041999	0.316449107	0.536041999	-2.274799998	0.735280312
13405	T08B2.9b.1	7.392859343	WBGene00001497	fars-1	0.001852658	0.002973098	9.690076596	2.317083687	1	0.257453743	0.022298676	0.235155067	0.097667032	0.235155067	-0.762454413	0.207815045
13709	T08B2.9b.2	7.079225269	WBGene00001497	fars-1	0.002328923	0.003654252	9.270356739	8.801706981	1	0.977967442	0.425320549	0.552646894	0.107235014	0.552646894	-1.469077216	0.417182671
230	W02A2.1a.1	10.2863153	WBGene00001394	fat-2	3.51E-11	3.28E-09	43.8715268	4.990824898	1	0.5545361	4.25E-05	0.554493642	0.08794963	0.554493642	1.408152982	0.07248381
140	T13F2.1a.1	9.350853121	WBGene00001396	fat-4	9.01E-12	1.38E-09	46.53213305	7.118187895	1	0.790909766	0.000111106	0.79079866	0.078655063	0.79079866	1.679948607	0.062489323
471	VZK822L.1a.1	8.948745776	WBGene00001398	fat-6	2.82E-10	1.29E-08	39.79450726	8.685754266	1	0.965083807	0.001596149	0.963487659	0.078420641	0.963487659	1.846751575	0.089310082
1464	VZK822L.1a.2	9.422488985	WBGene00001398	fat-6	9.39E-09	1.38E-07	32.96464696	9.126481888	1	1.014053543	0.000534549	1.013518994	0.078918805	1.013518994	1.875593805	0.128812186
14217	VZK822L.1b.1	1.919967931	WBGene00001398	fat-6	0.003510993	0.005312546	8.520856244	18.42694132	1	2.047437925	1.068237521	0.979200404	1.690705989	1.690705989	2.394500593	0.857053455
271	K07A3.1a.1	7.894789358	WBGene00001404	fbp-1	5.78E-11	4.56E-09	42.89350356	4.168533612	1	0.463170401	0.001033445	0.462136957	0.087780377	0.462136957	-1.283957428	0.061702817
7713	K07A3.1b	5.711296704	WBGene00001404	fbp-1	1.89E-05	5.27E-05	18.29655883	0.152401787	1	0.016933532	0.007257075	0.009676457	0.227450244	0.227450244	0.147522918	0.10676041
6685	F08A8.7.1	7.134607711	WBGene00008569	fbxa-101	8.63E-06	2.78E-05	19.7925022	0.345873732	1	0.038430415	0.001669464	0.036760951	0.105242133	0.105242133	-0.334013637	0.0671391
14597	Y51A2A.9	2.515395221	WBGene00014907	fbxa-117	0.004790736	0.007060239	7.956788061	1.59178445	1	0.176864939	0.165995765	0.010869174	1.607188846	1.607188846	0.218722405	0.53359184
12011	Y18D10A.18	4.027154589	WBGene00012485	fbxa-121	0.00059064	0.001057852	11.80524625	1.13380216	1	0.125978018	0.038710326	0.087267692	0.913504086	0.913504086	-0.14627689	0.269732451
11166	Y53C10A.13	4.674587797	WBGene00014917	fbxa-122	0.000282052	0.000543391	13.1859749	0.58611939	1	0.065124377	0.015058462	0.050065914	0.539687661	0.539687661	-0.042385304	0.17772429
6963	Y53C10A.14	5.632119353	WBGene00014918	fbxa-123	1.06E-05	3.28E-05	19.3943326	3.211986958	1	0.35688744	0.011576386	0.345311054	0.242892346	0.345311054	-1.050388565	0.150614842
7549	Y53C10A.7	4.963266327	WBGene00014916	fbxa-124	1.65E-05	4.70E-05	18.55501328	0.358198113	1	0.03979979	0.012405664	0.027394126	0.423541908	0.423541908	-0.285195062	0.149904558
6678	F59A1.8	4.437458681	WBGene00010294	fbxa-129	8.60E-06	2.77E-05	19.79998928	4.221555909	1	0.469061768	0.025949701	0.443112067	0.667234906	0.667234906	-1.220749353	0.213359076
11108	Y22D7AR.11.2	3.898176846	WBGene00021264	fbxa-13	0.000268959	0.000520828	13.27506644	0.486337491	1	0.054037499	0.075733051	-0.021695552	0.982162617	0.982162617	-0.004366677	0.309691578
14862	F44G3.8c	1.983664376	WBGene00009709	fbxa-144	0.005834777	0.008445849	7.600634327	12.66852476	1	1.407613863	0.493061544	0.914552318	1.689058083	1.689058083	1.773869643	0.703367424
7633	F54D10.6	4.131536959	WBGene00018807	fbxa-146	1.75E-05	4.93E-05	18.44622469	5.671328239	1	0.630147582	0.023882653	0.606264929	0.852736227	0.852736227	1.389617216	0.24641943
13676	Y38H6C.10	3.822349971	WBGene00012623	fbxa-149	0.002274939	0.003578421	9.313320143	1.971514278	1	0.219057142	0.029407894	0.189649247	1.022698854	1.022698854	-0.263972539	0.299775793
1030	C06H5.1.1	6.456956378	WBGene00007392	fbxa-156	2.83E-09	5.91E-08	35.29915648	9.638268598	1	1.070918733	0.01181596	1.059102773	0.140659677	1.059102773	1.935021957	0.117790844
16096	C06H5.1.2	4.392880695	WBGene00007392	fbxa-156	0.014850298	0.019847143	5.934141842	36.01710026	1	4.001900029	0.550734522	3.451165507	0.693558611	3.451165507	2.566756164	0.988597675
12012	C08E3.4	1.992939726	WBGene00015596	fbxa-161	0.000590774	0.001058003	11.80482453	14.99253343	1	1.665837048	0.325688282	1.340148766	1.688672416	1.688672416	2.267836029	0.652961599
7393	C08E3.5	5.0146837	WBGene00015597	fbxa-162	1.47E-05	4.27E-05	18.77896532	6.69073055	1	0.743414506	0.008321142	0.735093363	0.407386433	0.735093363	1.508068209	0.22417139
8624	C38D9.12	2.892974771	WBGene00045293	fbxa-175	3.61E-05	9.01E-05	17.06493285	14.44905728	1	1.605450809	0.125444202	1.480006606	1.486744517	1.486744517	2.277832558	0.467917103
15422	F17A9.1	2.430743429	WBGene00017533	fbxa-178	0.008789177	0.012259938	6.865172464	8.287704721	1	0.92085608	0.355782051	0.565074029	1.6279029	1.6279029	1.224897284	0.610500198
3090	F31E9.1	3.734606793	WBGene00009295	fbxa-180	1.81E-07	1.26E-06	27.22651006	19.04235292	1	2.115816991	0.045312124	2.070504868	1.070490891	2.070504868	2.698035065	0.310386714
13662	F57G4.4	4.199381535	WBGene00010209	fbxa-191	0.002254843	0.003550698	9.329577979	3.937185808	1	0.43746509	0.158169067	0.279296023	0.811562419	0.811562419	-0.877412499	0.332560144
9193	F59A1.9	4.629692152	WBGene00010295	fbxa-193	5.68E-05	0.000133005	16.20516936	0.484934352	1	0.053881595	0.018528793	0.035352802	0.561892698	0.561892698	-0.258790888	0.185950048
8863	T06C12.5	5.074845662	WBGene00011514	fbxa-198	4.36E-05	0.000105833	16.70770551	0.39905776	1	0.044339751	0.008957267	0.035382484	0.388724385	0.388724385	0.232372696	0.137618451
7877	T07D3.1	3.934464347	WBGene00020304	fbxa-200	2.10E-05	5.74E-05	18.09383873	5.634273762	1	0.626030418	0.063503003	0.562527415	0.963083505	0.963083505	-1.418199421	0.297537086
8106	W05F2.5	4.763885673	WBGene00021037	fbxa-203	2.48E-05	6.59E-05	17.77724339	0.436196988	1	0.048466332	0.015167029	0.033299303	0.498677101	0.498677101	-0.309045478	0.169497347
12182	Y102A5C.3	4.829444414	WBGene00013612	fbxa-207	0.000685855	0.001211141	11.52719257	0.631169995	1	0.070129999	0.012722875	0.057407125	0.471397547	0.471397547	-0.045253949	0.176925153
9071	Y37H2A.8	4.762165467	WBGene00012568	fbxa-212	5.16E-05	0.00012248	16.38669734	1.165893323	1	0.129543703	0.020680935	0.108862767	0.4994258	0.4994258	-0.560913782	0.176031807
9039	Y47H9C.11	5.058632956	WBGene00012954	fbxa-217	5.05E-05	0.000120114	16.43038018	0.277943749	1	0.030882639	0.011988474	0.018894165	0.393722389	0.393722389	0.097436872	0.142947574
13478	Y49E10.17c	3.381661673	WBGene00013036	fbxa-218	0.0019633	0.003133356	9.583535456	3.069349844	1	0.341038872	0.516570665	-0.175531793	1.264070597	1.264070597	1.083902568	0.564997643
16317	ZC47.5.1	4.34559182	WBGene00013838	fbxa-31	0.01760542	0.023210626	5.634992595	0.632241182	1	0.07024902	0.681748965	-0.611499945	0.722007616	0.722007616	0.199100921	0.558810122
10568	ZC47.9	4.588428887	WBGene00013841	fbxa-33	0.00017056	0.000347189	14.13044929	0.518646851	1	0.057627428	0.017021846	0.040605582	0.583175213	0.583175213	-0.000164882	0.188507715
14342	ZC47.10	3.352120981	WBGene00013842	fbxa-34	0.003931032	0.005896274	8.315401034	3.722777292	1	0.413641921	0.264397034	0.149244887	1.279730163	1.279730163	-0.725273887	0.470742077
7957	T12B5.6a	4.19875207	WBGene00020453	fbxa-55	2.24E-05	6.05E-05	17.97557346	2.102280015	1	0.233586668	0.019740739	0.21384593	0.811947685	0.811947685	0.838199036	0.235074357
6465	C29F9.10	2.914396787	WBGene00016224	fbxa-57	7.00E-06	2.33E-05	20.1925424	19.2968175	1	2.144090833	0.144422112	1.999668721	1.47874789	1.999668721	2.686695966	0.47325307
12536	Y22D7AR.9.1	5.720635002	WBGene00021262	fbxa-74	0.000904905	0.001552832	11.01268523	3.389533155	1	0.376614795	0.017502534	0.359112261	0.225724453	0.359112261	-0.95552029	0.235264276
3369	F44G3.13	3.794998322	WBGene00044660	fbxa-87	2.69E-07	1.72E-06	26.45985986	28.40446773	1	3.15605197	0.075040855	3.081011115	1.037510066	3.081011115	3.25264171	0.321429068
15925	C18B12.5	2.473731374	WBGene00007667	fbxa-97	0.012975654	0.017527929	6.172426148	16.11317813	1	1.790353125	0.062201123	1.728152002	1.617709127	1.728152002	-1.740626581	0.653403623
11109	F36H5.11	0.858287985	WBGene00018109	fbxb-12	0.000268961	0.000520828	13.27505745	19.52491932	1	2.16943548	0.090497276	2.078938204	1.477544875	2.078938204	-2.686383709	0.709177203
13479	M117.5	1.548068028	WBGene00010921	fbxb-4	0.001963232	0.003133356	9.583599312	16.95524878	1	1.883916532	0.108661888	1.775254643	1.665864376	1.775254643	-2.124893791	0.638440504
7777	T17A3.7.1	2.578272566	WBGene00020544	fbxb-84	1.97E-05	5.44E-05	18.21994036	31.47984555	1	3.497760616	0.144144639	3.353615977	1.590165563	3.353615977	-3.260644737	0.516926415
8292	T17A3.7.2	1.139681467	WBGene00020544	fbxb-84	2.86E-05	7.41E-05	17.51041104	36.66327279	1	4.073696977	0.331916304	3.741780673	1.574550206	3.741780673	-3.665657295	0.747231589
11530	Y63D3A.11	0.78406066	WBGene00013410	fbxb-94	0.000393892	0.0007349	12.56094903	18.6224681	1	2.069163122	0.103511479	1.965651642	1.447976545	1.965651642	-2.621662097	0.720275319
10419	Y37H2A.9	4.498087281	WBGene00012569	fbxc-46	0.000150819	0.000311395	14.36195302	1.234447648	1	0.13716085	0.043208918	0.093951932	0.632422804	0.632422804	-0.524653708	0.222973594
9374	M02B7.1.2	5.258174986	WBGene00019723	fbxc-47	6.53E-05	0.000149768	15.94341151	2.801796252	1	0.311310695	0.088976628	0.222334067	0.334478584	0.334478584	-0.982311764	0.219692358
11061	M02B7.1.1	5.167181522	WBGene00019723	fbxc-47	0.000256905	0.000499642	13.36104571	2.310183613	1	0.256687068	0.159055894	0.097631175	0.360818415	0.360818415	-0.922214799	0.2784387
13114	C46E10.4.2	5.271210015	WBGene00016710	fbxc-52	0.001468588	0.002409049	10.11761648	1.872501572	1	0.20805573	0.1168803	0.09117543	0.330815752	0.330815752	-0.667369365	0.243441317
14885	C32B5.12	2.336562478	WBGene00016305	fbxc-57	0.005976012	0.008636612	7.557521705	13.27264201	1	1.474738001	0.069649061	1.40508894	1.64778048	1.64778048	-1.672464189	0.560348144
2781	C02F5.7b.3	6.738081455	WBGene00015350	fbxl-1	1.12E-07	8.65E-07	28.1559435	5.740187988	1	0.637798665	0.040877159	0.596921506	0.123044801	0.596921506	1.474130061	0.144180154
5793	C02F5.7a.2	4.993824149	WBGene00015350	fbxl-1	4.10E-06	1.52E-05	21.21528357	5.659476847	1	0.628830761	0.103180562	0.525650199	0.413921326	0.525650199	1.456852544	0.241127522
11966	C02F5.7a.3	3.968177327	WBGene00015350	fbxl-1	0.000567799	0.001020767	11.87868879	4.785474122	1	0.531719347	0.316195556	0.215523791	0.945530131	0.945530131	1.25413475	0.432888724
14720	C02F5.7b.2	5.7824149	WBGene00015350	fbxl-1	0.005236262	0.007652342	7.795979229	0.523565786	1	0.058173976	0.025006097	0.033167879	0.214815511	0.214815511	-0.112738412	0.156810541
3744	K07G5.6.1	7.112938859	WBGene00010645	fecl-1	4.66E-07	2.67E-06	25.4011924	1.523589727	1	0.169287747	0.002038317	0.16724943	0.106003793	0.16724943	-0.749816428	0.076820583
15568	T19C3.8.1	8.164647192	WBGene00001412	fem-2	0.009888472	0.013663978	6.654878347	1.02847869	1	0.11427541	0.006486152	0.107789258	0.083956608	0.107789258	-0.451280576	0.161143305
13081	C01F6.4b	4.875258608	WBGene00001413	fem-3	0.00143617	0.002361815	10.15876184	3.836186576	1	0.426242953	0.061501451	0.364741502	0.453813666	0.453813666	-0.984715817	0.265708814
8425	T01C3.7.2	9.4700287	WBGene00001423	fib-1	3.11E-05	7.95E-05	17.34708358	0.929442823	1	0.103271425	0.0001939	0.103077525	0.079131883	0.103077525	-0.554375963	0.089752731
14281	T01C3.7.1	7.125530415	WBGene00001423	fib-1	0.003744678	0.005640747	8.403653001	1.444911357	1	0.160545706	0.007218246	0.15332746	0.105558444	0.15332746	-0.577008299	0.175009273
5384	F32D1.1a.1	7.182013564	WBGene00017981	figl-1	2.82E-06	1.13E-05	21.93744092	0.455462617	1	0.050606957	0.002166161	0.048440796	0.103652334	0.103652334	-0.401846159	0.068189643
954	F32D1.9b.1	7.797459758	WBGene00017988	fipp-1	2.23E-09	5.03E-08	35.76362885	3.399774314	1	0.377752702	0.005025402	0.3727273	0.089418397	0.3727273	-1.150920192	0.073656326
9218	F32D1.9a.1	7.026564108	WBGene00017988	fipp-1	5.76E-05	0.000134314	16.18147809	0.060171442	1	0.006685716	0.008572808	-0.001887092	0.109277583	0.109277583	-0.055863441	0.086111802
2248	ZK265.9.1	7.266336145	WBGene00044094	fitm-2	4.67E-08	4.47E-07	29.84990816	1.096366325	1	0.121818481	0.002021664	0.119796817	0.101062491	0.119796817	-0.652078776	0.067116992
10520	F36H1.1a.2	7.649774313	WBGene00001426	fkb-1	0.000164964	0.000337269	14.19321585	0.218145786	1	0.024238421	0.000772152	0.023466269	0.092102642	0.092102642	-0.215420555	0.07146004
16557	F36H1.1a.1	7.27023824	WBGene00001426	fkb-1	0.021135653	0.027460903	5.315572068	0.688010372	1	0.076445597	0.002251279	0.074194318	0.100949453	0.100949453	-0.324576277	0.145711354
11146	C05C8.3.2	4.988086315	WBGene00001428	fkb-3	0.00027711	0.00053478	13.21910265	0.669024674	1	0.074336075	0.104348401	-0.030012326	0.415723498	0.415723498	-0.474987174	0.242335883
13739	C05C8.3.1	4.441486353	WBGene00001428	fkb-3	0.002390712	0.003743286	9.222405522	1.085794221	1	0.120643802	0.196587356	-0.075943553	0.664884558	0.664884558	-0.279576604	0.337033889
6205	C50F2.6a.2	4.847923045	WBGene00001430	fkb-5	5.67E-06	1.97E-05	20.59510811	4.297320854	1	0.477480095	0.028159299	0.449320796	0.464156895	0.464156895	-1.231060294	0.177591544
15084	C50F2.6a.1	3.337703723	WBGene00001430	fkb-5	0.006962977	0.009930228	7.282494742	8.445628597	1	0.938403177	0.200552388	0.737850789	1.287308343	1.287308343	-1.24754074	0.477217658
5097	F31D4.3.1	8.917238429	WBGene00001431	fkb-6	2.19E-06	9.23E-06	22.42438051	1.446888831	1	0.160765426	0.000275137	0.160490289	0.0784901	0.160490289	-0.71998296	0.086876399
6242	F26D12.1h.1	5.721975042	WBGene00001439	fkh-7	5.88E-06	2.02E-05	20.52841175	15.5141891	1	1.723798789	0.423495209	1.30030358	0.225478459	1.30030358	2.417812046	0.421689342
10872	F26D12.1m.1	5.232438278	WBGene00001439	fkh-7	0.000216963	0.000429296	13.67816175	16.20303876	1	1.80033764	0.540225644	1.260111995	0.341795348	1.260111995	2.220164292	0.478638743
11216	F26D12.1c	2.930529496	WBGene00001439	fkh-7	0.000293322	0.000562584	13.11256483	14.39031448	1	1.598923831	0.40359625	1.195327581	1.47265625	1.47265625	2.193214866	0.570720511
13344	F26D12.1l.1	4.967355053	WBGene00001439	fkh-7	0.001773121	0.002858467	9.770729285	9.976507091	1	1.108500788	0.248616849	0.859883938	0.422249057	0.859883938	-1.585865972	0.429481076
16935	F40H3.4b.1	2.697621558	WBGene00001440	fkh-8	0.028126904	0.035728725	4.820272141	16.80740523	1	1.86748947	0.457677636	1.409811834	1.554302189	1.554302189	1.613681085	0.717547511
16436	R53.1a.1	5.190868657	WBGene00011271	flad-1	0.019219552	0.025153678	5.481427946	1.502236943	1	0.166915216	0.065921394	0.100993822	0.353839038	0.353839038	-0.319236448	0.249745587
16437	R53.1b.1	5.190868657	WBGene00011271	flad-1	0.019219552	0.025153678	5.481427946	1.502236943	1	0.166915216	0.065921394	0.100993822	0.353839038	0.353839038	-0.319236448	0.249745587
16855	R53.1a.2	6.77686371	WBGene00011271	flad-1	0.026450374	0.033756553	4.926333943	1.147981144	1	0.12755346	0.250200932	-0.122647471	0.120969673	0.120969673	-0.532334566	0.32318605
16856	R53.1b.2	6.77686371	WBGene00011271	flad-1	0.026450374	0.033756553	4.926333943	1.147981144	1	0.12755346	0.250200932	-0.122647471	0.120969673	0.120969673	-0.532334566	0.32318605
14506	F22D3.2c.1	4.469898832	WBGene00017699	flcn-1	0.004464802	0.006620722	8.084395664	2.818859065	1	0.313206563	0.507406955	-0.194200393	0.648451727	0.648451727	-0.937301994	0.486450458
14507	F22D3.2i.1	4.469898832	WBGene00017699	flcn-1	0.004464802	0.006620722	8.084395664	2.818859065	1	0.313206563	0.507406955	-0.194200393	0.648451727	0.648451727	-0.937301994	0.486450458
15246	F22D3.2c.2	4.051403331	WBGene00017699	flcn-1	0.007795757	0.010998581	7.079803275	8.416872256	1	0.935208028	0.754810519	0.180397509	0.89978307	0.89978307	-1.370743376	0.598133453
15247	F22D3.2i.2	4.051403331	WBGene00017699	flcn-1	0.007795757	0.010998581	7.079803275	8.416872256	1	0.935208028	0.754810519	0.180397509	0.89978307	0.89978307	-1.370743376	0.598133453
10948	Y66H1B.2c.2	8.787194622	WBGene00022048	fln-1	0.000233632	0.000459069	13.53920259	1.243250288	1	0.138138921	0.004055356	0.134083564	0.078910695	0.134083564	0.609218969	0.125574859
13308	Y66H1B.2c.1	8.639350693	WBGene00022048	fln-1	0.001721471	0.002782708	9.825092404	0.194780807	1	0.021642312	0.004758561	0.016883751	0.079651218	0.079651218	-0.143812942	0.084579963
3286	C23F12.1g.2	6.991872223	WBGene00016006	fln-2	2.37E-07	1.55E-06	26.70397226	9.488259616	1	1.054251068	0.0113517	1.042899368	0.110708057	1.042899368	1.880746079	0.179616965
3592	C23F12.1m.2	7.659547838	WBGene00016006	fln-2	3.73E-07	2.24E-06	25.82724405	2.655080016	1	0.295008891	0.0244658	0.270543091	0.091916483	0.270543091	0.997604149	0.115074533
6185	C23F12.1l.2	5.236816311	WBGene00016006	fln-2	5.60E-06	1.95E-05	20.62102524	12.15934628	1	1.351038475	0.266407813	1.084630662	0.340542925	1.084630662	2.109322184	0.345703221
3471	Y37D8A.15.2	4.423049144	WBGene00001457	flp-14	3.12E-07	1.93E-06	26.17698753	16.96930962	1	1.885478847	0.045155322	1.840323525	0.675683413	1.840323525	2.510209109	0.24662068
13078	Y37D8A.15.1	3.009497863	WBGene00001457	flp-14	0.001431226	0.002354223	10.1651206	31.36842391	1	3.485380435	0.483980822	3.001399613	1.441983218	3.001399613	2.843777401	0.746684309
1524	Y48D7A.2.2	4.776594624	WBGene00001461	flp-18	1.11E-08	1.56E-07	32.64587655	10.1425723	1	1.126952478	0.030680956	1.096271522	0.493197272	1.096271522	1.996640936	0.185884213
6929	Y48D7A.2.1	3.710592365	WBGene00001461	flp-18	1.04E-05	3.22E-05	19.44011443	19.41977405	1	2.157752672	0.303907118	1.853845555	1.083690369	1.853845555	2.634797099	0.4492402
2946	F39H2.1.2	4.883739583	WBGene00009562	flp-22	1.43E-07	1.04E-06	27.68459847	5.390137835	1	0.598904204	0.034262028	0.564642176	0.450694497	0.564642176	1.455683034	0.181822259
4011	F39H2.1.1	5.32188144	WBGene00009562	flp-22	6.63E-07	3.56E-06	24.71833625	6.397276191	1	0.710808466	0.010995223	0.699813242	0.316865285	0.699813242	1.531884444	0.162880526
1406	C24A1.1.1	4.900747768	WBGene00016028	flp-24	8.06E-09	1.23E-07	33.26154564	7.825107632	1	0.869456404	0.012050878	0.857405526	0.444568193	0.857405526	1.751816621	0.154134609
14043	C24A1.1.2	2.624474233	WBGene00016028	flp-24	0.003077719	0.004714654	8.760812781	10.57459378	1	1.174954864	0.686339504	0.488615361	1.576815613	1.576815613	1.769095699	0.691208469
1109	C03G5.7.2	4.610934046	WBGene00001448	flp-5	3.70E-09	7.16E-08	34.77725719	23.0855308	1	2.565058978	0.022645151	2.542413828	0.57146697	2.542413828	2.993065287	0.19215366
7788	F31F6.4b.1	3.381308388	WBGene00001451	flp-8	1.99E-05	5.48E-05	18.20327396	13.20543056	1	1.467270062	0.209139359	1.258130703	1.264258857	1.264258857	2.222143271	0.443044426
13508	F02D10.5.1	4.057724282	WBGene00001465	flr-1	0.002010521	0.00320183	9.539905817	38.81508339	1	4.312787043	1.076456992	3.236330051	0.896161007	3.236330051	3.10657482	0.856973325
16338	F02D10.5.2	3.691586731	WBGene00001465	flr-1	0.017802217	0.023438521	5.615508241	28.12530731	1	3.125034145	1.567675227	1.557358918	1.094162548	1.557358918	2.224185269	0.887631879
13301	K08C7.2.1	4.214130462	WBGene00001476	fmo-1	0.001715834	0.002774848	9.831124226	12.80096624	1	1.422329582	0.931296809	0.491032772	0.802524674	0.802524674	2.008706627	0.647325265
13958	K08C7.2.2	6.461393266	WBGene00001476	fmo-1	0.002863597	0.004413361	8.892402661	5.20393279	1	0.578214754	0.477050556	0.101164199	0.140340925	0.140340925	1.310860045	0.44256458
15194	K08C7.2.4	3.172948692	WBGene00001476	fmo-1	0.007514004	0.010637623	7.145792929	7.387779842	1	0.820864427	0.984243362	-0.163378935	1.369983898	1.369983898	1.425546852	0.727963624
5547	F23B12.6.2	7.324068064	WBGene00006465	fntb-1	3.33E-06	1.29E-05	21.6176793	0.796085944	1	0.088453994	0.010519423	0.077934571	0.099446461	0.099446461	-0.544095106	0.088615829
10524	F23B12.6.1	6.822141889	WBGene00006465	fntb-1	0.00016524	0.000337702	14.19007096	0.150750213	1	0.016750024	0.016490355	0.000259669	0.118637688	0.118637688	-0.167949664	0.104350689
1430	K01B6.1.2	5.385635783	WBGene00010453	fozi-1	8.64E-09	1.30E-07	33.1254979	14.28255457	1	1.586950508	0.05608642	1.530864088	0.300003741	1.530864088	2.352966867	0.183438312
11295	K01B6.1.1	3.963080241	WBGene00010453	fozi-1	0.000318209	0.000606049	12.96004625	72.23879311	1	8.026532567	0.516274215	7.510258352	0.94819552	7.510258352	4.596564166	0.985337196
8655	Y37E3.16.1	6.322952912	WBGene00021354	fpn-1.1	3.69E-05	9.18E-05	17.02350757	0.406611454	1	0.04517905	0.004867517	0.040311533	0.15103081	0.15103081	-0.334083575	0.086060532
3694	T04B2.2b	3.420435777	WBGene00001487	frk-1	4.28E-07	2.49E-06	25.56465069	18.81753397	1	2.090837107	0.090065089	2.000772019	1.243278662	2.000772019	2.71715284	0.38003982
15813	Y48G9A.4.1	7.478906608	WBGene00021698	frl-1	0.011999387	0.016323962	6.310959671	0.859623585	1	0.095513732	0.023628487	0.071885244	0.095635379	0.095635379	0.395318218	0.153122884
9871	ZK270.2b.1	8.39034343	WBGene00001488	frm-1	9.49E-05	0.00020683	15.23542986	0.085716656	1	0.009524073	0.003802192	0.005721881	0.081536852	0.081536852	0.094318805	0.069987621
16553	ZK270.2b.2	4.744730268	WBGene00001488	frm-1	0.021085174	0.027401937	5.319738624	39.98512175	1	4.442791305	2.338998029	2.103793276	0.507107537	2.103793276	-2.600777148	1.074127956
9572	F25H9.5a.2	7.281780492	WBGene00001496	frm-10	7.58E-05	0.000170266	15.66122543	0.497613774	1	0.055290419	0.013401058	0.041889361	0.100618411	0.100618411	-0.39354244	0.095090155
17006	F25H9.5a.1	6.976719291	WBGene00001496	frm-10	0.030033393	0.0379912	4.707379856	6.604057087	1	0.733784121	0.869865225	-0.136081104	0.1113552	0.1113552	-1.243495384	0.593298344
17195	T04C9.6a.1	5.426735198	WBGene00001489	frm-2	0.035127877	0.043947129	4.438948478	1.378995655	1	0.153221739	0.507946102	-0.354724362	0.289566591	0.289566591	0.526274197	0.462578706
16909	C56A3.3c.2	2.505912881	WBGene00008342	frpr-5	0.027552139	0.035052435	4.855874763	14.10256374	1	1.566951527	0.138719632	1.428231895	1.609637481	1.609637481	-1.474965097	0.658170139
4280	C54F6.14.1	5.718232581	WBGene00001500	ftn-1	9.17E-07	4.61E-06	24.09590696	60.35555995	1	6.706173328	0.517929751	6.188243576	0.226166512	6.188243576	4.691612711	0.516114589
5656	C54F6.14.2	3.600293058	WBGene00001500	ftn-1	3.62E-06	1.38E-05	21.45791127	134.2543409	1	14.91714899	0.71536008	14.20178891	1.144639524	14.20178891	6.894249268	0.87828408
2245	D1037.3.1	8.178638679	WBGene00001501	ftn-2	4.64E-08	4.44E-07	29.86230393	5.668796537	1	0.629866282	0.004160981	0.6257053	0.083786427	0.6257053	1.468018287	0.118554272
5738	D1037.3.2	8.361689107	WBGene00001501	ftn-2	3.89E-06	1.46E-05	21.31631834	1.9587894	1	0.217643267	0.004861136	0.212782131	0.081806059	0.212782131	0.831982673	0.10684135
11516	F52D10.3a.1	8.941081317	WBGene00001502	ftt-2	0.00038763	0.000724097	12.59089645	1.558882692	1	0.173209188	0.000936844	0.172272344	0.078436372	0.172272344	0.670551286	0.147442383
15747	F52D10.3a.2	8.119575117	WBGene00001502	ftt-2	0.011444814	0.015634778	6.394908296	1.507456568	1	0.167495174	0.002513776	0.164981399	0.084523306	0.164981399	0.538961489	0.197643347
14194	C12D8.1c.1	6.103770819	WBGene00007534	fubl-1	0.003449301	0.005227657	8.553122338	0.596790747	1	0.066310083	0.042421761	0.023888322	0.17166369	0.17166369	0.26421043	0.15268492
14568	C27H5.3a.2	7.257765215	WBGene00016173	fust-1	0.004657098	0.006876956	8.008006223	0.429582925	1	0.047731436	0.020221875	0.027509561	0.101312796	0.101312796	-0.245175462	0.118174745
16231	C27H5.3a.1	7.60136777	WBGene00016173	fust-1	0.016370965	0.021697505	5.762585427	2.357616074	1	0.261957342	0.131286835	0.130670506	0.093047031	0.130670506	-0.649921965	0.255109748
2936	K08F8.3.1	5.464726229	WBGene00001505	fut-1	1.40E-07	1.02E-06	27.72485219	11.43756059	1	1.270840065	0.097404143	1.173435923	0.280233531	1.173435923	2.085287827	0.222262093
14125	K08F8.3.2	4.05253553	WBGene00001505	fut-1	0.003268359	0.004977624	8.651256515	39.15367739	1	4.350408598	2.040156932	2.310251666	0.899135607	2.310251666	3.054811986	0.933721316
14890	F59E12.13.1	7.226276664	WBGene00006402	fut-3	0.005990699	0.008655022	7.553098187	2.390279034	1	0.265586559	0.154515019	0.111071541	0.102256862	0.111071541	-0.738062375	0.25601079
16511	C10F3.6.1	3.992561347	WBGene00001508	fut-8	0.020475545	0.026677362	5.370888524	17.32779799	1	1.925310887	1.714650469	0.210660418	0.932542403	0.932542403	1.854139579	0.863269045
13005	C10A4.5.1	2.889136734	WBGene00015666	gad-2	0.001345951	0.002226381	10.27842138	2.73165507	1	0.30351723	0.207758873	0.095758357	1.488165895	1.488165895	0.885664874	0.502330096
14394	F58D2.1	1.279313923	WBGene00010240	gadr-1	0.004086677	0.006107586	8.244895194	16.20946057	1	1.801051175	0.346622614	1.45442856	1.612821546	1.612821546	-2.116268743	0.737174116
15058	F47G4.2.2	5.536335466	WBGene00009823	gadr-6	0.006867913	0.009811565	7.307192971	3.116613696	1	0.346290411	0.490235794	-0.143945383	0.263491947	0.263491947	-1.055759478	0.453763659
7648	ZK899.8i.2	6.348508616	WBGene00001516	gap-2	1.78E-05	5.01E-05	18.41165001	6.776468636	1	0.75294096	0.251199959	0.501741001	0.148935897	0.501741001	-1.612455215	0.325353894
17199	ZK899.8i.1	3.909712957	WBGene00001516	gap-2	0.035242449	0.044080212	4.433389754	28.30079116	1	3.144532351	1.211776956	1.932755395	0.976072789	1.932755395	2.044993786	0.944610825
15979	F11E6.1c	3.200936513	WBGene00008706	gba-3	0.013545874	0.018236362	6.096384659	3.32365441	1	0.369294934	1.151690353	-0.782395418	1.356537377	1.356537377	1.02319741	0.770499333
7752	Y81G3A.3a.3	7.40492375	WBGene00013591	gcn-2	1.93E-05	5.36E-05	18.25707135	1.434200834	1	0.159355648	0.00739685	0.151958798	0.097369907	0.151958798	0.694900954	0.106532271
16051	Y81G3A.3b.3	7.275996983	WBGene00013591	gcn-2	0.014376813	0.019268207	5.991274325	0.474558034	1	0.05272867	0.011019433	0.041709238	0.100783671	0.100783671	-0.234158954	0.129900345
13153	F52A8.5.1	5.73634113	WBGene00009918	gcsh-2	0.001513765	0.002475606	10.06178442	1.216477445	1	0.135164161	0.064860669	0.070303492	0.222867358	0.222867358	-0.520929707	0.185131834
3253	F25B4.1.2	7.939842631	WBGene00017765	gcst-1	2.28E-07	1.51E-06	26.78068442	2.370309263	1	0.263367696	0.002279966	0.261087729	0.087068949	0.261087729	0.940287018	0.089431558
4891	F25B4.1.1	7.152063441	WBGene00017765	gcst-1	1.78E-06	7.81E-06	22.82322232	1.84216363	1	0.204684848	0.01346372	0.191221128	0.104644789	0.191221128	0.814245633	0.096092079
8699	F08B1.2b	4.166293764	WBGene00001538	gcy-12	3.82E-05	9.44E-05	16.95929922	17.07294074	1	1.896993415	0.587527134	1.309466282	0.831745114	1.309466282	2.510015969	0.533101323
2961	ZK829.4.2	11.44659889	WBGene00014095	gdh-1	1.47E-07	1.07E-06	27.63240384	1.885334447	1	0.209481605	6.90E-05	0.20941258	0.123119686	0.20941258	0.850495354	0.096724835
15234	ZK829.4.1	2.904811593	WBGene00014095	gdh-1	0.007732338	0.010918869	7.094441584	100.2134144	1	11.13482383	1.244075766	9.89074806	1.482339107	9.89074806	4.551288788	1.556082266
9388	Y57G11C.10a.1	9.41907665	WBGene00001558	gdi-1	6.58E-05	0.000150686	15.92908641	0.066954676	1	0.007439408	0.000129795	0.007309613	0.078904684	0.078904684	0.06570662	0.063064339
10117	F45H7.2d.2	2.52943613	WBGene00001559	gei-1	0.000116542	0.000247806	14.84782765	70.82429429	1	7.869366032	1.560969563	6.308396468	1.603505164	6.308396468	4.706070647	0.916916771
448	K01C8.5.2	7.422515754	WBGene00001571	gei-14	2.34E-10	1.12E-08	40.16301984	4.089476573	1	0.454386286	0.001758091	0.452628195	0.096944113	0.452628195	-1.268348338	0.065387722
12428	W10D5.3f.1	7.044168526	WBGene00001574	gei-17	0.000825629	0.001429105	11.18271545	0.51971632	1	0.057746258	0.017549819	0.040196438	0.108577954	0.108577954	-0.344074536	0.105770531
14172	W10D5.3b	3.481742322	WBGene00001574	gei-17	0.00339349	0.005151055	8.582822248	2.202468877	1	0.244718764	0.292642589	-0.047923825	1.209964962	1.209964962	-0.478258725	0.467992739
2897	W07B3.2c.3	7.710362932	WBGene00001561	gei-4	1.30E-07	9.68E-07	27.86014627	1.573765667	1	0.174862852	0.004375854	0.170486998	0.090970238	0.170486998	-0.769673913	0.07203737
3992	W07B3.2b.3	6.799041578	WBGene00001561	gei-4	6.41E-07	3.46E-06	24.78341059	2.628559075	1	0.292062119	0.015198554	0.276863566	0.119815592	0.276863566	-0.982233353	0.104068049
10090	W07B3.2d.3	5.935716034	WBGene00001561	gei-4	0.000114247	0.000243563	14.88535081	2.079307448	1	0.231034161	0.072414674	0.158619487	0.191546591	0.191546591	-0.835150533	0.190081908
11871	W07B3.2d.2	4.897487682	WBGene00001561	gei-4	0.000522955	0.000947671	12.03197983	0.449126844	1	0.049902983	0.088822833	-0.03891985	0.445729096	0.445729096	0.212045042	0.233549335
12340	W07B3.2c.2	6.630129538	WBGene00001561	gei-4	0.000776001	0.001352761	11.2977736	0.527529041	1	0.058614338	0.021382814	0.037231524	0.129236273	0.129236273	0.336895039	0.114885125
13273	W07B3.2d.1	1.863554539	WBGene00001561	gei-4	0.001675669	0.002715404	9.874700523	22.04388034	1	2.449320038	0.157191231	2.292128807	1.690709039	2.292128807	-2.364476951	0.635098505
14299	W07B3.2b.1	2.631647668	WBGene00001561	gei-4	0.003800001	0.005716877	8.376995471	33.38692431	1	3.709658257	0.254766371	3.454891886	1.574681156	3.454891886	-2.770911553	0.842378989
15409	W07B3.2c.1	3.22613056	WBGene00001561	gei-4	0.008685261	0.012125208	6.886428873	43.83726994	1	4.870807771	0.348137081	4.52267069	1.344200396	4.52267069	-2.980453858	1.039940069
16185	W07B3.2a.2	3.587955628	WBGene00001561	gei-4	0.01575512	0.020940633	5.830000378	25.6913081	1	2.854589789	1.22061382	1.63397597	1.151465647	1.63397597	2.154312516	0.839304833
16938	C14B9.6a.3	5.667495571	WBGene00001565	gei-8	0.0281826	0.035793134	4.816862466	5.440219126	1	0.604468792	0.433702377	0.170766415	0.235814145	0.235814145	-0.93364632	0.426939738
13176	T12A2.8.1	8.086555787	WBGene00020442	gen-1	0.001540476	0.002515082	10.02956289	0.592277826	1	0.065808647	0.011282645	0.054526002	0.084956486	0.084956486	-0.378140403	0.108351838
14237	F56A11.1.2	4.476859383	WBGene00001579	gex-2	0.0035794	0.005408447	8.48574472	86.85053118	1	9.65005902	1.487625641	8.16243338	0.644467293	8.16243338	-4.486940543	1.351276112
4404	F28D1.10.1	8.087178044	WBGene00001580	gex-3	1.07E-06	5.21E-06	23.80495239	1.154783089	1	0.128309232	0.01307166	0.115237572	0.084948181	0.115237572	-0.659985393	0.092716336
16655	F28D1.10.2	2.587153463	WBGene00001580	gex-3	0.022917249	0.029600472	5.174766658	50.92040655	1	5.65782295	2.345752767	3.312070183	1.587653581	3.312070183	-2.905555516	1.220958116
1203	F07A11.2b.2	9.341914345	WBGene00008546	gfat-1	4.84E-09	8.65E-08	34.25331151	4.614366335	1	0.512707371	0.003756353	0.508951017	0.078626952	0.508951017	-1.336692662	0.085877282
6612	F07A11.2a.2	6.449767113	WBGene00008546	gfat-1	8.01E-06	2.60E-05	19.93646389	20.404744	1	2.267193777	0.232913583	2.034280194	0.141179324	2.034280194	2.658920431	0.369465786
12327	F07A11.2b.1	4.001723849	WBGene00008546	gfat-1	0.000767288	0.001338896	11.31873811	79.95091369	1	8.883434855	0.383416364	8.50001849	0.92756632	8.50001849	-4.674476489	1.125257472
12447	F07A11.2a.1	6.592757135	WBGene00008546	gfat-1	0.00084026	0.001452211	11.15012518	1.220632309	1	0.135625812	0.052427144	0.083198668	0.131535352	0.131535352	0.577856858	0.160299588
3331	F22B3.4.2	8.816775395	WBGene00009035	gfat-2	2.54E-07	1.64E-06	26.5743335	8.444752837	1	0.938305871	0.007912713	0.930393158	0.078796079	0.930393158	-1.773468647	0.170554278
6298	F22B3.4.1	9.142387608	WBGene00009035	gfat-2	6.17E-06	2.11E-05	20.43470779	3.02751255	1	0.336390283	0.00439794	0.331992344	0.078272517	0.331992344	-1.028032599	0.138813722
8560	K02A11.1a.1	7.576676399	WBGene00001582	gfi-2	3.46E-05	8.69E-05	17.14864537	0.191844269	1	0.02131603	0.001925206	0.019390824	0.093544369	0.093544369	-0.218618792	0.065259067
12061	K02A11.1b.1	7.235631448	WBGene00001582	gfi-2	0.000620229	0.001106241	11.71426173	6.408938842	1	0.712104316	0.275116239	0.436988077	0.101972303	0.436988077	-1.352130245	0.337301758
16139	K02A11.1b.3	2.920024137	WBGene00001582	gfi-2	0.015299666	0.020393235	5.881628306	19.21080183	1	2.134533537	0.466632195	1.667901342	1.476629722	1.667901342	-1.868709949	0.723899497
6352	F29C12.4.1	8.416909767	WBGene00009246	gfm-1	6.39E-06	2.16E-05	20.36840521	0.103775132	1	0.01153057	0.00042721	0.011103361	0.081296991	0.081296991	0.174673673	0.059599917
6154	F11A5.10.2	6.476811474	WBGene00001591	glc-1	5.48E-06	1.92E-05	20.66011421	19.77202634	1	2.196891816	0.496219157	1.700672659	0.139244688	1.700672659	2.702719045	0.451098727
4318	T23G11.3.1	9.968063367	WBGene00001595	gld-1	9.65E-07	4.81E-06	23.99727426	2.639782222	1	0.293309136	0.000282462	0.293026674	0.083283327	0.293026674	-0.980706564	0.10847092
14921	T23G11.3.2	8.261978348	WBGene00001595	gld-1	0.00615542	0.008874432	7.504231506	1.931234512	1	0.214581612	0.003781507	0.210800106	0.082828469	0.210800106	-0.64356577	0.211635567
8479	R12C12.1a.1	7.948538397	WBGene00020022	gldc-1	3.22E-05	8.18E-05	17.28122001	2.128471898	1	0.236496878	0.015163919	0.221332959	0.086935071	0.221332959	0.838351053	0.136270077
7344	T12F5.3.2	8.59965553	WBGene00001601	glh-4	1.42E-05	4.15E-05	18.84527944	0.891566254	1	0.099062917	0.00033601	0.098726907	0.079897827	0.098726907	-0.550826192	0.081560566
779	C28D4.3.2	8.783487391	WBGene00001607	gln-6	1.21E-09	3.35E-08	36.94519642	4.3519178	1	0.483546422	0.00241018	0.481136242	0.078925846	0.481136242	-1.303171307	0.0728969
2792	C28D4.3.1	8.559907181	WBGene00001607	gln-6	1.14E-07	8.75E-07	28.12823942	3.872927686	1	0.430325298	0.00509333	0.425231968	0.080165156	0.425231968	-1.207396183	0.106867636
15867	C09F9.3a.1	5.550621737	WBGene00007480	glna-1	0.012453915	0.016884643	6.245074367	3.341806704	1	0.371311856	0.696491535	-0.325179679	0.260287823	0.260287823	1.146022165	0.536921791
14793	DH11.1a.1	5.625377431	WBGene00008435	glna-2	0.005539107	0.008054704	7.694443922	8.191764056	1	0.910196006	0.972908801	-0.062712794	0.244273928	0.244273928	1.691366508	0.631083254
5298	Y87G2A.5.1	9.324398572	WBGene00006936	glp-4	2.60E-06	1.06E-05	22.09020156	0.664103968	1	0.07378933	0.000228726	0.073560604	0.078574936	0.078574936	-0.487347492	0.062674638
11556	C36B1.8c.1	8.271186067	WBGene00007975	gls-1	0.000400959	0.000746402	12.52772095	2.187382386	1	0.243042487	0.142535064	0.100507423	0.08272844	0.100507423	-0.894636726	0.245723559
16350	F22D6.12.1	4.987749462	WBGene00001644	gly-19	0.017954054	0.023622484	5.60062671	2.601854279	1	0.28909492	0.73952875	-0.45043383	0.415829356	0.415829356	0.931320117	0.559290384
17263	Y116F11B.12a.1	7.656330864	WBGene00001629	gly-4	0.03742392	0.046635195	4.331015116	0.348548172	1	0.038727575	0.100554926	-0.061827351	0.0919776	0.0919776	-0.042580016	0.208995074
12657	Y39E4B.12a.3	2.938441865	WBGene00001630	gly-5	0.001012631	0.001721081	10.80432773	96.13370383	1	10.68152265	1.252134724	9.429387924	1.46964721	9.429387924	-5.06266445	1.266042564
14958	Y39E4B.12c.1	7.068901695	WBGene00001630	gly-5	0.006305416	0.009068198	7.460880402	1.851632978	1	0.205736998	0.098572547	0.10716445	0.10762369	0.10762369	-0.629264464	0.208221929
15378	Y39E4B.12b.1	3.798582576	WBGene00001630	gly-5	0.008472891	0.01185257	6.930691839	3.161713747	1	0.351301527	0.451992163	-0.100690636	1.035564178	1.035564178	-0.567312291	0.503800667
15621	Y39E4B.12a.1	6.881450359	WBGene00001630	gly-5	0.010378676	0.014293137	6.568716766	3.096488729	1	0.344054303	0.14578504	0.198269263	0.115720678	0.198269263	0.779576074	0.280815027
14871	H38K22.5b.1	3.372386446	WBGene00001631	gly-6	0.005893953	0.008526039	7.582442198	1.997651314	1	0.221961257	0.576193842	-0.354232585	1.269005571	1.269005571	0.640022583	0.586588299
15391	H38K22.5a.1	4.144164585	WBGene00001631	gly-6	0.008594896	0.012013085	6.905126242	1.721924612	1	0.191324957	0.625541545	-0.434216588	0.845140538	0.845140538	0.62832959	0.548326568
16862	H38K22.5a.2	5.793761193	WBGene00001631	gly-6	0.026599821	0.033931176	4.916599602	0.565760751	1	0.062862306	0.271050446	-0.20818814	0.212907986	0.212907986	0.265180537	0.341157114
15678	Y66A7A.6.1	5.365649363	WBGene00001633	gly-8	0.010831835	0.01486251	6.492699846	5.626441205	1	0.625160134	0.848910856	-0.223750722	0.305203645	0.305203645	-1.362527021	0.592444193
15811	F33G12.5.1	8.156361266	WBGene00018017	golg-2	0.011996275	0.016321793	6.311419559	1.177756175	1	0.130861797	0.208774686	-0.077912889	0.084058669	0.084058669	-0.640604995	0.294744325
4953	C34E10.1.1	7.756714278	WBGene00001662	gop-3	1.89E-06	8.21E-06	22.70404504	0.137914356	1	0.015323817	0.000748348	0.014575469	0.090134836	0.090134836	-0.221859531	0.06103238
2048	T01C8.5.1	7.887153614	WBGene00020146	got-1.2	3.26E-08	3.42E-07	30.54646019	2.240283322	1	0.248920369	0.00124964	0.247670729	0.087903926	0.247670729	0.924454237	0.072022299
10773	T01C8.5.2	6.23640015	WBGene00020146	got-1.2	0.000199673	0.000398716	13.83415853	2.720826963	1	0.302314107	0.083882345	0.218431762	0.158578911	0.218431762	0.914711026	0.198309499
15346	C14F11.1a.1	8.865090476	WBGene00015778	got-2.2	0.008297964	0.011632074	6.96801181	0.261564391	1	0.02906271	0.000219953	0.028842758	0.078632869	0.078632869	-0.16101435	0.099184258
139	Y71H2B.7.1	5.749561616	WBGene00022196	gpa-17	8.51E-12	1.36E-09	46.64500495	19.30895524	1	2.145439471	0.01657522	2.128864251	0.220506688	2.128864251	2.771343724	0.12196001
5051	F13D12.7a.2	8.272690748	WBGene00001679	gpb-1	2.08E-06	8.85E-06	22.52228094	2.491038393	1	0.276782044	0.007701285	0.269080759	0.082712203	0.269080759	0.945237885	0.113435388
8404	F13D12.7a.1	8.487707299	WBGene00001679	gpb-1	3.08E-05	7.87E-05	17.37016186	0.643175329	1	0.071463925	0.009740888	0.061723038	0.0807032	0.0807032	-0.463980124	0.085383697
12016	K02A4.2.3	2.031453414	WBGene00001681	gpc-1	0.000594675	0.001064635	11.79257106	14.05600669	1	1.561778521	0.280563702	1.281214819	1.686674661	1.686674661	2.189542433	0.634371802
647	T09F3.3.1	9.208027442	WBGene00001683	gpd-1	7.14E-10	2.38E-08	37.98075476	2.916889838	1	0.324098871	0.000243763	0.323855108	0.078331808	0.323855108	-1.069060656	0.061944738
17109	K10B3.8.1	8.962670094	WBGene00001684	gpd-2	0.032525479	0.040894888	4.570583829	0.547541076	1	0.060837897	0.002852781	0.057985117	0.078393979	0.078393979	-0.271853401	0.134681179
4246	K10B3.7.1	10.08153142	WBGene00001685	gpd-3	8.84E-07	4.48E-06	24.16481184	1.322910085	1	0.146990009	4.83E-05	0.146941671	0.084753126	0.146941671	0.694821083	0.076147633
1677	F33H1.2.1	8.673062671	WBGene00001686	gpd-4	1.52E-08	1.95E-07	32.02401374	2.740958199	1	0.304550911	0.010088208	0.294462703	0.079457706	0.294462703	-1.029507645	0.086485449
5113	K11H3.1d.1	6.585096677	WBGene00010778	gpdh-2	2.21E-06	9.28E-06	22.40596925	1.30320229	1	0.144800254	0.010565834	0.13423442	0.132017233	0.13423442	-0.688634748	0.094701084
2114	Y87G2A.8a.1	3.120723914	WBGene00013597	gpi-1	3.67E-08	3.73E-07	30.31658079	151.2841862	1	16.80935403	0.890791581	15.91856244	1.394276612	15.91856244	7.626968048	0.706126433
13258	R05H10.5b.1	7.532835688	WBGene00011045	gpx-2	0.001654416	0.002684401	9.898188043	1.027201832	1	0.114133537	0.020649931	0.093483606	0.094456497	0.094456497	-0.510625713	0.13699549
16581	R05H10.5a.1	6.819928882	WBGene00011045	gpx-2	0.021485951	0.027875627	5.286939266	0.540144257	1	0.060016029	0.09169264	-0.031676612	0.118749486	0.118749486	-0.180301462	0.202419382
11737	T01B10.2.2	3.577544599	WBGene00001703	grd-14	0.000468219	0.000858168	12.23816389	1.794753684	1	0.199417076	0.067250228	0.132166848	1.157223668	1.157223668	-0.563993734	0.345387803
4168	F29C4.7a.2	7.580637669	WBGene00017929	grld-1	7.95E-07	4.10E-06	24.37030761	0.659210981	1	0.073245665	0.001873672	0.071371993	0.09346382	0.09346382	-0.494512581	0.065087567
9108	F29C4.7b.2	6.019458629	WBGene00017929	grld-1	5.30E-05	0.000125222	16.33701969	2.376337103	1	0.264037456	0.073374949	0.190662506	0.181077634	0.190662506	-0.909839533	0.189977229
11684	F29C4.7b.1	4.677319232	WBGene00017929	grld-1	0.000446068	0.000821347	12.32861215	2.206704263	1	0.245189363	0.068484732	0.176704631	0.538369951	0.538369951	-0.732388006	0.229917479
13494	F29C4.7a.1	6.053274253	WBGene00017929	grld-1	0.001988596	0.003170199	9.560032723	0.792733386	1	0.088081487	0.029051644	0.059029843	0.177190943	0.177190943	-0.386862474	0.14466806
1294	R06A10.2a.1	6.725379574	WBGene00001745	gsa-1	6.05E-09	1.01E-07	33.81936057	10.55635203	1	1.172928004	0.002647901	1.170280103	0.123740793	1.170280103	2.020292362	0.132740153
897	T03F1.5.3	5.59388618	WBGene00020187	gsp-4	1.83E-09	4.40E-08	36.14293935	19.09142186	1	2.121269095	0.008078503	2.113190593	0.250865003	2.113190593	2.72662726	0.158931011
11756	C46F11.2b.1	7.814367137	WBGene00008117	gsr-1	0.000475155	0.0008694	12.21072838	2.616991557	1	0.29077684	0.006674764	0.284102076	0.089125242	0.284102076	-0.862278039	0.194702724
641	R107.7.1	8.499263463	WBGene00001749	gst-1	6.91E-10	2.32E-08	38.04682173	3.690265038	1	0.410029449	0.00042979	0.409599659	0.080612516	0.409599659	-1.20158976	0.063529583
11950	Y53F4B.29.1	5.397919117	WBGene00001774	gst-26	0.000561185	0.001010226	11.90051364	3.790758139	1	0.421195349	0.202666013	0.218529336	0.296847989	0.296847989	-1.095663239	0.303570387
15965	Y53F4B.29.2	4.515947981	WBGene00001774	gst-26	0.013343652	0.017979871	6.122968746	6.476548337	1	0.719616482	0.651003995	0.068612486	0.622419617	0.622419617	-1.126532546	0.540435793
6202	K10F12.4b.2	4.312191615	WBGene00019636	gsto-3	5.66E-06	1.96E-05	20.59850008	7.706464404	1	0.856273823	0.027064859	0.829208964	0.742341039	0.829208964	1.644913958	0.22824427
7541	F54D5.11.1	7.472243366	WBGene00010054	gtf-2E2	1.64E-05	4.68E-05	18.56528713	1.319477401	1	0.1466086	0.00618143	0.140427171	0.09578578	0.140427171	-0.668427909	0.10062001
4837	T16H12.4.1	7.337662605	WBGene00011814	gtf-2H2C	1.68E-06	7.47E-06	22.93131437	0.305126717	1	0.033902969	0.000955262	0.032947707	0.099082785	0.099082785	-0.331009174	0.063372182
9875	Y73F8A.31	3.476348382	WBGene00013535	gyg-3	9.53E-05	0.000207689	15.22683922	2.370294815	1	0.263366091	0.046967172	0.216398919	1.212913685	1.212913685	0.9161836	0.348287963
4632	H01G02.1b.1	5.918073706	WBGene00010348	H01G02.1	1.38E-06	6.39E-06	23.31451345	0.970061566	1	0.107784618	0.009333189	0.09845143	0.193950359	0.193950359	-0.609819336	0.104843273
16234	H01G02.1b.2	3.044539624	WBGene00010348	H01G02.1	0.016390242	0.021719039	5.760517707	1.893573823	1	0.210397091	0.810571789	-0.600174697	1.427601514	1.427601514	-0.290146868	0.689453776
8343	H05L14.1.2	3.720356091	WBGene00010366	H05L14.1	2.96E-05	7.64E-05	17.44051652	25.67566386	1	2.85285154	0.094025549	2.75882599	1.078318963	2.75882599	2.916600406	0.469535357
16099	H05L14.2a.1	7.072608929	WBGene00010367	H05L14.2	0.014886622	0.019891981	5.929836672	1.425816691	1	0.158424077	0.274199217	-0.11577514	0.107483472	0.107483472	-0.695550115	0.337048866
4074	H06I04.6b.2	6.205160047	WBGene00019170	H06I04.6	7.11E-07	3.75E-06	24.58475689	4.665179844	1	0.518353316	0.010075977	0.508277339	0.161486648	0.508277339	1.307369614	0.140025279
9738	H06I04.6a.1	4.214239183	WBGene00019170	H06I04.6	8.65E-05	0.000191093	15.41056076	8.806552126	1	0.978505792	0.22298566	0.755520132	0.802457985	0.802457985	1.716798657	0.368374184
4649	H10D12.2	4.416685214	WBGene00019176	H10D12.2	1.40E-06	6.47E-06	23.28428774	17.04694345	1	1.894104828	0.026603036	1.867501792	0.679433769	1.867501792	2.483144812	0.285650403
12291	H12D21.9.1	2.414667312	WBGene00010385	H12D21.9	0.000749184	0.001311239	11.36308278	31.37403537	1	3.48600393	0.861378356	2.624625575	1.631538032	2.624625575	2.970313576	0.759785964
15000	H16D19.4	2.40039616	WBGene00010402	H16D19.4	0.006525247	0.009358074	7.399211535	1.746538513	1	0.194059835	0.235268088	-0.041208253	1.634682786	1.634682786	0.350330727	0.573500872
15617	H16D19.6	2.746540293	WBGene00195254	H16D19.6	0.010355601	0.014265062	6.572678117	7.104468985	1	0.789385443	0.107077045	0.682308397	1.538354841	1.538354841	0.976487978	0.48583161
14799	H20E11.1b	3.305411495	WBGene00019213	H20E11.1	0.005554134	0.008073088	7.689554456	2.358100249	1	0.262011139	0.245738188	0.01627295	1.304111944	1.304111944	0.131331129	0.468346577
15928	H20J04.4b.2	5.675049652	WBGene00019219	H20J04.4	0.01301226	0.017573322	6.167442342	4.171997442	1	0.463555271	0.536981235	-0.073425963	0.234340054	0.234340054	1.05737125	0.47279583
16977	H20J04.4b.1	6.563856987	WBGene00019219	H20J04.4	0.029445696	0.037311411	4.741365162	0.412063271	1	0.045784808	0.200875428	-0.15509062	0.133372817	0.133372817	-0.281619258	0.291787408
1693	H24G06.1d.1	6.397064161	WBGene00019237	H24G06.1	1.57E-08	1.99E-07	31.96815347	9.920266286	1	1.10225181	0.009515807	1.092736002	0.145111685	1.092736002	1.951589574	0.141158
3421	H27A22.1b.1	7.17461889	WBGene00010418	H27A22.1	2.95E-07	1.85E-06	26.28263107	0.482259165	1	0.053584352	0.00136496	0.052219391	0.103893645	0.103893645	-0.434108509	0.065861925
4368	H28G03.2a.2	6.595650736	WBGene00019250	H28G03.2	1.02E-06	5.03E-06	23.88866761	0.554640612	1	0.061626735	0.002396109	0.059230626	0.131354286	0.131354286	-0.454513265	0.075347354
2969	H28G03.5	4.091085626	WBGene00023313	H28G03.5	1.49E-07	1.08E-06	27.60764508	15.03999466	1	1.671110518	0.036992229	1.634118288	0.876769323	1.634118288	2.393533414	0.261360724
17268	H31G24.2	1.69948955	WBGene00023314	H31G24.2	0.037504543	0.04672213	4.327352254	2.154829503	1	0.2394255	0.434576255	-0.195150755	1.682999119	1.682999119	0.052016496	0.717528819
15639	H35B03.1.1	5.503985903	WBGene00019263	H35B03.1	0.010502868	0.014447069	6.547550019	4.79994225	1	0.533326917	0.620603987	-0.08727707	0.270915372	0.270915372	1.177996085	0.508258131
15408	H41C03.3.2	4.589208383	WBGene00019270	H41C03.3	0.008681408	0.012120616	6.887222086	8.42580446	1	0.936200496	0.886597065	0.049603431	0.58276573	0.58276573	1.474433631	0.619140528
55	F09F7.4a.1	8.494545632	WBGene00017301	hach-1	1.09E-12	4.22E-10	50.67128558	7.051969653	1	0.783552184	0.00158225	0.781969934	0.080649327	0.781969934	-1.677275258	0.063469208
12113	F09F7.4b.1	2.059673324	WBGene00017301	hach-1	0.00064951	0.001153493	11.62843953	25.67984325	1	2.853315916	0.602530311	2.250785606	1.684805402	2.250785606	-2.753960897	0.725883844
15495	ZK484.2a.1	6.96589965	WBGene00001819	haf-9	0.009273289	0.012874281	6.769421514	6.01556841	1	0.66839649	0.836932266	-0.168535776	0.111825856	0.111825856	1.472277076	0.582104254
3261	C16C10.11.1	8.333569257	WBGene00007630	har-1	2.31E-07	1.52E-06	26.75786708	1.879074363	1	0.20878604	0.000767523	0.208018517	0.08208088	0.208018517	-0.83713214	0.079717881
3484	C16C10.11.2	7.59300537	WBGene00007630	har-1	3.16E-07	1.95E-06	26.14719336	2.785153078	1	0.309461453	0.004570362	0.304891091	0.093214219	0.304891091	-1.016839269	0.100061938
15304	T11G6.1b.1	6.012025441	WBGene00002001	hars-1	0.008061654	0.011331278	7.019726684	0.135024337	1	0.015002704	0.14550749	-0.130504786	0.181952756	0.181952756	-0.166905289	0.254913178
11886	T06E4.1.1	8.499129972	WBGene00001830	hcp-2	0.000531935	0.000962728	12.00024795	0.616650685	1	0.068516743	0.046064416	0.022452327	0.080613553	0.080613553	-0.467405367	0.147723314
3628	T03F1.9.1	8.579002521	WBGene00001832	hcp-4	3.85E-07	2.28E-06	25.76686537	1.601871882	1	0.177985765	0.001041677	0.176944088	0.080034178	0.176944088	-0.769996184	0.077342282
6031	R06C1.1.1	7.384033486	WBGene00001836	hda-3	5.00E-06	1.78E-05	20.83562754	1.273081332	1	0.141453481	0.032567285	0.108886197	0.097887108	0.108886197	-0.708792972	0.128940429
7869	F41H10.6a.1	7.857655751	WBGene00018319	hda-6	2.09E-05	5.71E-05	18.10727034	0.079623267	1	0.00884703	0.002357743	0.006489287	0.088389374	0.088389374	-0.120316548	0.065912814
14945	F41H10.6b.1	7.251715831	WBGene00018319	hda-6	0.006242948	0.008986169	7.478805458	0.397887706	1	0.044209745	0.049287826	-0.005078081	0.101491153	0.101491153	-0.225823359	0.153052818
7431	C34D4.14d.2	8.801961168	WBGene00016405	hecd-1	1.51E-05	4.37E-05	18.72395651	1.481850961	1	0.164650107	0.012071952	0.152578155	0.078852084	0.152578155	0.709372978	0.105788919
8664	C34D4.14a.2	8.704134523	WBGene00016405	hecd-1	3.71E-05	9.22E-05	17.01221405	1.090438025	1	0.121159781	0.019609512	0.101550269	0.079292269	0.101550269	0.601814342	0.10629759
13216	C26D10.2b	6.181882695	WBGene00001840	hel-1	0.001590592	0.002589044	9.970605685	0.785180225	1	0.087242247	0.009373986	0.077868261	0.163720605	0.163720605	-0.411745284	0.13441443
10941	Y48G8AL.1a.1	7.897384958	WBGene00021685	herc-1	0.000232644	0.000457421	13.54715243	0.162825309	1	0.018091701	0.001476139	0.016615562	0.087738576	0.087738576	-0.159388561	0.070467555
11290	T14F9.3.2	6.538896725	WBGene00020509	hex-1	0.000316647	0.000603341	12.96925854	1.393399079	1	0.15482212	0.03360698	0.12121514	0.135003439	0.135003439	0.637114918	0.13758825
15594	T14F9.3.3	6.373605183	WBGene00020509	hex-1	0.010113912	0.013952192	6.614722098	0.859148023	1	0.095460891	0.095933341	-0.000472449	0.146934351	0.146934351	0.358980667	0.208971881
9928	D2085.5g.2	6.49234456	WBGene00008430	hgap-2	0.000100651	0.000218046	15.12446269	0.547875533	1	0.060875059	0.024574438	0.036300621	0.138157944	0.138157944	-0.417005671	0.1216227
13503	D2085.5b.2	6.588230529	WBGene00008430	hgap-2	0.002001802	0.003189125	9.547882903	3.835536682	1	0.426170742	0.242121902	0.184048841	0.131819652	0.184048841	-1.031506986	0.318722138
15863	C07G1.5.2	6.934687087	WBGene00004101	hgrs-1	0.01243372	0.016861513	6.247948932	8.915432043	1	0.99060356	0.518630955	0.471972605	0.113224866	0.471972605	-1.300230073	0.48419709
5969	ZK381.1a.1	7.755014854	WBGene00001862	him-3	4.76E-06	1.72E-05	20.92978213	1.677820591	1	0.18642451	0.007405476	0.179019035	0.090165056	0.179019035	-0.767999955	0.100811896
16383	ZK381.1a.2	3.377834504	WBGene00001862	him-3	0.018443433	0.02421749	5.553532061	44.39242099	1	4.932491221	0.595137715	4.337353506	1.266108816	4.337353506	-2.783234793	1.118624852
10218	F21C3.3.1	6.501068952	WBGene00009002	hint-1	0.000127371	0.000268155	14.68029106	0.273425192	1	0.030380577	0.009103701	0.021276876	0.137555189	0.137555189	-0.233229989	0.092637437
11774	F21C3.3.2	6.280091179	WBGene00009002	hint-1	0.000479733	0.000876509	12.19283851	0.248464179	1	0.027607131	0.006572484	0.021034647	0.154678538	0.154678538	-0.139551373	0.099944413
6718	C26F1.7a.2	1.877096428	WBGene00016150	hint-3	8.83E-06	2.83E-05	19.74976087	66.95159324	1	7.439065916	1.523808539	5.915257376	1.690832868	5.915257376	5.089325434	0.960902959
16582	C26F1.7a.1	5.151690878	WBGene00016150	hint-3	0.021499551	0.02789159	5.285837327	0.577908064	1	0.064212007	0.450024732	-0.385812725	0.365425496	0.365425496	-0.335363007	0.440617288
5133	ZK370.3a.1	8.063756806	WBGene00022717	hipr-1	2.24E-06	9.39E-06	22.37649724	1.111574998	1	0.123508333	0.013249544	0.110258789	0.085264552	0.110258789	-0.640101008	0.093109237
9306	ZK370.3b.1	6.266606671	WBGene00022717	hipr-1	6.15E-05	0.000142073	16.05711806	3.553174071	1	0.394797119	0.137788587	0.257008532	0.155862209	0.257008532	1.126861549	0.246524003
2191	C50F4.13.2	6.877860694	WBGene00001909	his-35	4.23E-08	4.16E-07	30.03901023	3.403300581	1	0.378144509	0.003902413	0.374242096	0.115893019	0.374242096	1.137979759	0.091051017
2345	C50F4.13.1	6.742425627	WBGene00001909	his-35	5.59E-08	5.12E-07	29.50207839	1.744724366	1	0.193858263	0.006068876	0.187789387	0.122808648	0.187789387	0.819847665	0.082805837
101	F58A4.7b.2	8.027017946	WBGene00001955	hlh-11	5.25E-12	1.04E-09	47.5917748	10.22483207	1	1.136092452	0.000780598	1.135311854	0.085776506	1.135311854	2.013824526	0.065615931
7412	F58A4.7a.2	5.574212453	WBGene00001955	hlh-11	1.50E-05	4.34E-05	18.74381474	14.5997936	1	1.622199289	0.345620866	1.276578423	0.255097353	1.276578423	2.256822879	0.384376881
10521	F58A4.7d.2	2.678970284	WBGene00001955	hlh-11	0.000164966	0.000337269	14.19319948	47.39468817	1	5.266076463	0.34799996	4.918076503	1.5601979	4.918076503	3.801736068	0.750389744
6947	W02C12.3a.1	1.978942457	WBGene00020930	hlh-30	1.05E-05	3.26E-05	19.41439548	74.98597735	1	8.331775261	1.433892627	6.897882635	1.689240186	6.897882635	-5.232862302	0.93369159
16987	W02C12.3h.2	5.91300482	WBGene00020930	hlh-30	0.029684018	0.037591251	4.727499069	4.100767781	1	0.455640865	0.721911089	-0.266270224	0.194654104	0.194654104	1.040357987	0.544105187
7619	Y48B6A.14.1	9.718648268	WBGene00001971	hmg-1.1	1.74E-05	4.92E-05	18.45322287	0.218293386	1	0.024254821	0.000110647	0.024144173	0.080754376	0.080754376	-0.261456317	0.065669265
8015	F47D12.4c.1	7.604054041	WBGene00001972	hmg-1.2	2.33E-05	6.25E-05	17.89937943	0.443499686	1	0.049277743	0.01077101	0.038506733	0.092993589	0.092993589	-0.391385979	0.08823493
16233	F47D12.4a.1	6.717873822	WBGene00001972	hmg-1.2	0.016375731	0.021701148	5.762073973	1.306102911	1	0.145122546	0.222482697	-0.077360151	0.12415597	0.12415597	-0.583275881	0.305723658
12115	T05A7.4.1	6.608759412	WBGene00001976	hmg-11	0.000650972	0.001155898	11.6242583	0.647059369	1	0.071895485	0.002070778	0.069824708	0.130540509	0.130540509	-0.402107533	0.1101892
9362	M01F1.5.1	5.892386474	WBGene00010811	hmit-1.3	6.47E-05	0.000148676	15.95974719	9.853054956	1	1.094783884	0.283416479	0.811367405	0.197577111	0.811367405	1.796120717	0.347512003
12937	M01F1.5.2	6.04520594	WBGene00010811	hmit-1.3	0.001276064	0.002121874	10.37683304	4.692212389	1	0.521356932	0.345554631	0.175802301	0.178104436	0.178104436	1.244059556	0.380577196
15859	K05C4.6a.1	4.321117511	WBGene00001979	hmp-2	0.012414578	0.0168398	6.250678052	6.276259175	1	0.697362131	0.310031485	0.387330646	0.736891924	0.736891924	1.021365991	0.428269072
12086	W02B9.1e.2	7.506975876	WBGene00001980	hmr-1	0.000634664	0.001129645	11.67145394	1.725308055	1	0.191700895	0.006679016	0.185021879	0.095013496	0.185021879	-0.692174531	0.162410606
13096	W02B9.1a.1	8.673083293	WBGene00001980	hmr-1	0.001450794	0.002383131	10.14008591	0.801617088	1	0.089068565	0.004822758	0.084245807	0.079457592	0.084245807	-0.454289107	0.119513724
13822	W02B9.1b.2	4.188576197	WBGene00001980	hmr-1	0.002567578	0.003996074	9.091801831	4.028528076	1	0.447614231	0.534479759	-0.086865528	0.818169702	0.818169702	1.144870551	0.511589296
16246	W02B9.1d.1	6.498412994	WBGene00001980	hmr-1	0.016577926	0.021950166	5.740515486	0.411712475	1	0.045745831	0.013795057	0.031950773	0.13773811	0.13773811	0.060441821	0.141876609
16247	W02B9.1e.1	6.498412994	WBGene00001980	hmr-1	0.016577926	0.021950166	5.740515486	0.411712475	1	0.045745831	0.013795057	0.031950773	0.13773811	0.13773811	0.060441821	0.141876609
10711	E04A4.4b.2	6.368538287	WBGene00001983	hoe-1	0.00019188	0.0003853	13.90897916	1.208540193	1	0.134282244	0.07459409	0.059688154	0.147334098	0.147334098	-0.674724269	0.187481417
10712	E04A4.4c.1	6.368538287	WBGene00001983	hoe-1	0.00019188	0.0003853	13.90897916	1.208540193	1	0.134282244	0.07459409	0.059688154	0.147334098	0.147334098	-0.674724269	0.187481417
12371	E04A4.4b.1	7.608946037	WBGene00001983	hoe-1	0.000792282	0.001377703	11.25922742	2.059510009	1	0.228834445	0.127524367	0.101310079	0.092896591	0.101310079	-0.815007683	0.233419686
7206	Y38F1A.6.1	8.107968866	WBGene00012608	hphd-1	1.27E-05	3.79E-05	19.05415825	15.35375247	1	1.705972497	0.470388772	1.235583725	0.084673823	1.235583725	-2.373524607	0.437632068
13556	Y38F1A.6.7	5.767987696	WBGene00012608	hphd-1	0.002088758	0.003314648	9.469855554	64.82989398	1	7.203321554	1.682836087	5.520485466	0.217283984	5.520485466	-4.006248983	1.11141389
17041	Y38F1A.6.6	0.934489431	WBGene00012608	hphd-1	0.030866395	0.038964726	4.660378023	27.03070861	1	3.003412068	1.273022086	1.730389982	1.506257213	1.730389982	-2.123693212	0.982299994
1060	C24G6.6.3	7.293108578	WBGene00016061	hpo-15	3.12E-09	6.32E-08	35.11009561	13.25838896	1	1.473154329	0.014954682	1.458199647	0.100298255	1.458199647	2.268866112	0.139464221
3149	C24G6.6.1	6.489648806	WBGene00016061	hpo-15	1.99E-07	1.36E-06	27.04581456	35.67143913	1	3.963493237	0.366250464	3.597242773	0.138345292	3.597242773	3.666762833	0.389190672
13376	C24G6.6.2	3.482479165	WBGene00016061	hpo-15	0.001813794	0.00291704	9.729038213	78.14319117	1	8.682576797	1.446065223	7.236511573	1.209561923	7.236511573	4.432919563	1.204496815
16515	C24G6.6.4	2.996040529	WBGene00016061	hpo-15	0.020525302	0.026736437	5.366655038	99.62204037	1	11.0691156	0.73733608	10.33177952	1.447334374	10.33177952	-4.118263883	1.69147564
6408	T05H4.5.1	8.493759815	WBGene00020268	hpo-19	6.65E-06	2.23E-05	20.29256172	0.90673391	1	0.100748212	0.003560046	0.097188167	0.080655487	0.097188167	-0.562017611	0.076509615
9598	F55B12.4.1	7.319599997	WBGene00010089	hpo-31	7.70E-05	0.00017249	15.63154869	0.358923679	1	0.039880409	0.00892975	0.030950659	0.099567345	0.099567345	-0.32101533	0.084974173
3659	F29G6.3a.2	9.682779272	WBGene00009259	hpo-34	4.02E-07	2.36E-06	25.68513449	4.413770047	1	0.490418894	0.001093076	0.489325818	0.080466478	0.489325818	1.277719884	0.128908842
11928	F29G6.3a.1	3.825420613	WBGene00009259	hpo-34	0.000548197	0.000988667	11.94413389	106.4407007	1	11.82674452	1.42767448	10.39907004	1.02104175	10.39907004	5.468821155	1.258385645
12787	F29G6.3c.2	7.69901451	WBGene00009259	hpo-34	0.001126555	0.001895241	10.60708003	0.954799777	1	0.106088864	0.002643252	0.103445613	0.091178594	0.103445613	0.502021673	0.12742358
14436	F29G6.3c.1	4.440407017	WBGene00009259	hpo-34	0.004228665	0.006301403	8.182919262	31.33702465	1	3.481891627	0.944075526	2.537816101	0.665513916	2.537816101	2.664980076	0.824066976
13134	C40H5.6	1.200932563	WBGene00008048	hpo-41	0.001494068	0.002447114	10.08591649	17.6372546	1	1.959694955	0.09439883	1.865296125	1.592195955	1.865296125	-2.251611635	0.6739793
4410	T10C6.8	5.229954978	WBGene00014516	hpo-42	1.07E-06	5.23E-06	23.79253094	5.000999216	1	0.55566658	0.029700752	0.525965828	0.342507137	0.525965828	-1.350452404	0.157853432
8212	T14G10.7.1	7.518383341	WBGene00011776	hpo-5	2.70E-05	7.06E-05	17.62149301	0.292299194	1	0.032477688	0.0061906	0.026287088	0.094765965	0.094765965	-0.301392338	0.077412723
9813	T15B7.2.1	8.667374168	WBGene00020517	hpo-8	9.10E-05	0.000199449	15.31527168	0.531897092	1	0.059099677	0.000661051	0.058438626	0.079489335	0.079489335	0.40543268	0.077768228
15871	Y39A1A.23b.1	5.801202885	WBGene00001997	hpr-9	0.012465247	0.016895747	6.243463478	4.54110936	1	0.504567707	0.711269159	-0.206701452	0.211673052	0.211673052	-1.233646999	0.540768442
2919	R02E12.6.3	6.747498397	WBGene00019830	hrg-1	1.36E-07	1.00E-06	27.77860771	9.366501366	1	1.040722374	0.002164169	1.038558205	0.122534089	1.038558205	1.875573217	0.169124826
4799	R02E12.6.1	4.373093911	WBGene00019830	hrg-1	1.60E-06	7.18E-06	23.02062971	6.840075114	1	0.760008346	0.05438176	0.705626586	0.705405201	0.705626586	1.613480141	0.244861653
1658	F42A6.7d.1	8.241314591	WBGene00001999	hrp-1	1.45E-08	1.89E-07	32.11329588	1.603167894	1	0.178129766	0.005315599	0.172814167	0.083057142	0.172814167	-0.792112123	0.074101089
5582	F42A6.7a.1	8.813292844	WBGene00001999	hrp-1	3.43E-06	1.32E-05	21.56085898	1.81929858	1	0.202144287	0.00452634	0.197617946	0.078808993	0.197617946	-0.803088418	0.10171555
15520	F58D5.1a.1	4.538134744	WBGene00002000	hrp-2	0.00945924	0.013111287	6.733997104	62.86422027	1	6.984913363	1.294814783	5.690098581	0.610169533	5.690098581	3.542332741	1.254868861
15840	F58D5.1a.2	9.384309374	WBGene00002000	hrp-2	0.012240238	0.016623232	6.275734442	0.649572669	1	0.072174741	0.007237789	0.064936952	0.078769707	0.078769707	-0.345429097	0.132527264
12106	C44B7.2a.2	6.856905632	WBGene00016624	hrpl-1	0.000646664	0.001149103	11.63660793	0.119640852	1	0.013293428	0.029330747	-0.016037319	0.116909716	0.116909716	-0.115290556	0.126369751
16241	C44B7.2a.1	6.417498435	WBGene00016624	hrpl-1	0.016500309	0.021855467	5.748759012	0.144764408	1	0.016084934	0.142530545	-0.126445611	0.143560859	0.143560859	-0.067709865	0.249353614
15355	Y41E3.11b.2	5.189151248	WBGene00012769	hrpu-1	0.008334892	0.011676992	6.960066718	100.3177078	1	11.14641198	0.944251704	10.20216028	0.35434232	10.20216028	-4.524760584	1.567387348
13607	K08E7.2.4	4.065697592	WBGene00002002	hsb-1	0.00217431	0.003437477	9.39623928	0.898329502	1	0.099814389	0.241313444	-0.141499055	0.891567219	0.891567219	-0.054891662	0.389260753
14776	K08E7.2.1	6.794758045	WBGene00002002	hsb-1	0.005486855	0.007988172	7.711552244	0.859053785	1	0.095450421	0.118178016	-0.022727596	0.1200367	0.1200367	-0.48891678	0.227177465
16552	Y53C10A.3	2.457700031	WBGene00013134	hsf-2	0.021021273	0.027321197	5.325027819	13.41584597	1	1.490649552	0.055591072	1.43505848	1.621590333	1.621590333	-1.488457277	0.627578015
13182	F26D10.3.2	11.11744381	WBGene00002005	hsp-1	0.00154467	0.002520782	10.0245546	4.06223083	1	0.451358981	0.008534284	0.442824697	0.109596768	0.442824697	-1.019364559	0.270598464
2537	C30C11.4.1	9.711381511	WBGene00016250	hsp-110	7.69E-08	6.52E-07	28.88234816	2.433586508	1	0.270398501	0.007295522	0.263102979	0.080694552	0.263102979	-0.959915416	0.084716394
5260	C14B9.1.1	5.361311469	WBGene00002011	hsp-12.2	2.53E-06	1.04E-05	22.1415403	1.243058941	1	0.13811766	0.007106779	0.131010881	0.30634277	0.30634277	0.66840808	0.11964555
5210	F52E1.7a.2	4.885277733	WBGene00002021	hsp-17	2.43E-06	1.00E-05	22.21971166	8.615123691	1	0.957235966	0.150995848	0.806240117	0.45013337	0.806240117	-1.802466955	0.282337735
6326	F52E1.7b.1	5.070369939	WBGene00002021	hsp-17	6.30E-06	2.14E-05	20.39611165	9.19431066	1	1.021590073	0.061181633	0.96040844	0.390101609	0.96040844	-1.791022241	0.242374605
13255	F52E1.7a.1	3.098352257	WBGene00002021	hsp-17	0.001649781	0.002677487	9.903350558	24.39084687	1	2.710094096	0.0784283	2.631665796	1.404337221	2.631665796	-2.489217036	0.667096066
14614	K09C4.3	2.414100493	WBGene00002006	hsp-2	0.004864182	0.007160292	7.929255136	2.384052585	1	0.264894732	0.30602323	-0.041128499	1.631664416	1.631664416	-0.749433266	0.595999026
13310	C15H9.6a.2	10.17267857	WBGene00002007	hsp-3	0.001727704	0.002792154	9.818444515	0.168298203	1	0.0186998	0.000515965	0.018183835	0.086086935	0.086086935	-0.103270029	0.084153567
16127	C15H9.6a.1	3.672301139	WBGene00002007	hsp-3	0.015130528	0.020182793	5.901205259	2.949128451	1	0.327680939	0.642006048	-0.314325109	1.104807486	1.104807486	0.407215169	0.583442605
2081	F43E2.8a.2	9.155119093	WBGene00002008	hsp-4	3.46E-08	3.58E-07	30.42911473	3.734029942	1	0.414892216	0.000934869	0.413957347	0.078279658	0.413957347	-1.193159073	0.093530344
12298	F43E2.8a.1	3.315565023	WBGene00002008	hsp-4	0.000753371	0.001317817	11.35273186	77.08075151	1	8.564527945	1.764038563	6.800489382	1.298855041	6.800489382	4.593413958	1.102998686
3281	Y22D7AL.5a.1	9.3475797	WBGene00002025	hsp-60	2.36E-07	1.55E-06	26.71452032	1.891755692	1	0.210195077	0.000141997	0.210053079	0.078644646	0.210053079	-0.839819807	0.080159971
9820	R151.7b.1	1.596535216	WBGene00020110	hsp-75	9.15E-05	0.000200347	15.30536673	63.81115718	1	7.090128576	1.409351295	5.680777281	1.672378087	5.680777281	4.579364782	0.959423252
14864	R151.7a.1	7.970259024	WBGene00020110	hsp-75	0.005850193	0.008466722	7.595877032	0.705488322	1	0.078387591	0.001297663	0.077089929	0.086605488	0.086605488	-0.387623391	0.128424801
11004	C47E8.5.4	11.21086041	WBGene00000915	hsp-90	0.000246315	0.000481497	13.44000787	0.115616983	1	0.012846331	9.41E-05	0.012752206	0.113095106	0.113095106	-0.08961809	0.090616487
12361	C47E8.5.1	9.662820748	WBGene00000915	hsp-90	0.000787819	0.001370985	11.26971389	3.377696977	1	0.375299664	0.008095524	0.36720414	0.080314277	0.36720414	-0.959701833	0.23185426
1530	R08C7.3.3	8.790098448	WBGene00019947	htz-1	1.12E-08	1.57E-07	32.62316479	1.517142871	1	0.16857143	0.000617035	0.167954395	0.078898949	0.167954395	-0.766178704	0.061124547
4646	R08C7.3.2	8.632916302	WBGene00019947	htz-1	1.39E-06	6.46E-06	23.28762017	2.450220412	1	0.272246712	0.001279193	0.270967519	0.079689813	0.270967519	-0.941432146	0.108278391
17304	R08C7.3.1	3.624978779	WBGene00019947	htz-1	0.038246839	0.047547734	4.294010825	24.47445405	1	2.719383784	0.148214339	2.571169444	1.130977674	2.571169444	-1.87881321	0.884579176
14339	F36D4.3g.1	6.766618361	WBGene00002036	hum-2	0.003927022	0.005891492	8.317254813	5.359706818	1	0.59552298	0.609444705	-0.013921725	0.12151071	0.12151071	-1.407606628	0.498161067
15649	F36D4.3c.1	4.919867712	WBGene00002036	hum-2	0.010572953	0.01453337	6.535718248	2.662339519	1	0.295815502	0.652695956	-0.356880454	0.437887802	0.437887802	0.982688716	0.528735478
6061	T02C12.1.1	7.77075631	WBGene00002038	hum-5	5.11E-06	1.81E-05	20.79403523	1.763334062	1	0.195926007	0.004006809	0.191919198	0.089886215	0.191919198	0.786586068	0.104052861
8175	Y111B2A.20a.1	6.868907099	WBGene00013740	hut-1	2.62E-05	6.89E-05	17.67603936	1.267856922	1	0.140872991	0.033218273	0.107654718	0.116325192	0.116325192	-0.673090804	0.132308184
2346	F14B4.2a.1	8.760248016	WBGene00008780	hxk-1	5.59E-08	5.13E-07	29.49941449	2.96509217	1	0.329454686	0.004507824	0.324946862	0.079024824	0.324946862	-1.06068404	0.087311393
9022	F14B4.2a.2	7.678214668	WBGene00008780	hxk-1	4.94E-05	0.000117872	16.46966318	3.834995758	1	0.42611064	0.159552928	0.266557712	0.091564804	0.266557712	-1.187889741	0.259365692
6997	Y77E11A.1a.1	7.886890846	WBGene00022306	hxk-3	1.09E-05	3.36E-05	19.34242538	0.112959565	1	0.012551063	0.003073673	0.00947739	0.087908193	0.087908193	0.183004497	0.068006496
9854	C09G4.1a.1	6.214985097	WBGene00002043	hyl-1	9.38E-05	0.000204731	15.25795263	2.969695987	1	0.329966221	0.112280355	0.217685866	0.160561158	0.217685866	-1.010222332	0.225324642
16433	C09G4.1a.2	3.870072524	WBGene00002043	hyl-1	0.019204612	0.025138713	5.482787374	58.60474471	1	6.511638301	1.622695405	4.888942896	0.997088385	4.888942896	3.183173939	1.289830491
6263	C05C8.9a.1	6.496634033	WBGene00015466	hyls-1	6.00E-06	2.06E-05	20.48812164	0.758848549	1	0.084316505	0.010121414	0.074195092	0.137860911	0.137860911	-0.521784099	0.094868182
8111	R11A8.6.2	9.226987247	WBGene00002152	iars-1	2.49E-05	6.61E-05	17.77057113	0.084290144	1	0.009365572	0.000257272	0.0091083	0.078359342	0.078359342	0.131107595	0.06210868
16772	R11A8.6.1	5.987623016	WBGene00002152	iars-1	0.02482747	0.031844058	5.035879997	0.634375992	1	0.070486221	0.1522476	-0.081761378	0.184883856	0.184883856	-0.037209755	0.260380131
9433	C56C10.8.1	10.61655482	WBGene00002045	icd-1	6.75E-05	0.000154016	15.87866412	0.056042799	1	0.006226978	3.82E-05	0.006188775	0.094730051	0.094730051	0.063172989	0.077881796
15913	C56C10.8.2	5.255094565	WBGene00002045	icd-1	0.012782843	0.017280496	6.19891798	1.016418287	1	0.112935365	0.355159447	-0.242224081	0.335348453	0.335348453	0.491723827	0.393416762
4356	C05E4.9a.1	9.684302971	WBGene00001564	icl-1	1.00E-06	4.96E-06	23.91894821	17.07876827	1	1.897640919	0.000404531	1.897236389	0.080478331	1.897236389	-2.493538806	0.276986356
15899	C05E4.9a.2	5.172034574	WBGene00001564	icl-1	0.012680624	0.017157405	6.213129818	52.0705381	1	5.785615344	0.505438435	5.280176909	0.359381907	5.280176909	-3.136195563	1.172203728
1495	Y39G10AR.13a.1	8.404581954	WBGene00002047	icp-1	1.03E-08	1.48E-07	32.78361451	2.751288002	1	0.305698667	0.01066575	0.295032917	0.081407134	0.295032917	-1.034604341	0.087439728
7472	F59B8.2a.1	4.765674965	WBGene00010317	idh-1	1.56E-05	4.49E-05	18.66186858	152.3986279	1	16.93318088	1.686632416	15.24654847	0.497900096	15.24654847	-7.189888459	1.076159556
2135	C34F6.8.3	7.242653236	WBGene00007942	idh-2	3.81E-08	3.84E-07	30.243769	2.527656163	1	0.280850685	0.001154518	0.279696167	0.101761002	0.279696167	0.981225129	0.077668937
7640	C34F6.8.1	5.128233525	WBGene00007942	idh-2	1.77E-05	4.97E-05	18.42611935	2.269597543	1	0.252177505	0.046239546	0.205937959	0.372462613	0.372462613	0.894922706	0.181619632
1709	F43G9.1.1	9.364885639	WBGene00009664	idha-1	1.62E-08	2.04E-07	31.90766143	1.87018863	1	0.207798737	0.00011802	0.207680717	0.078701334	0.207680717	0.847437774	0.062614799
16188	F43G9.1.2	3.548780494	WBGene00009664	idha-1	0.015809868	0.021009506	5.823898186	4.545018762	1	0.505002085	0.88451354	-0.379511455	1.173114535	1.173114535	0.848677266	0.670076095
10554	C37E2.1.1	7.785826894	WBGene00007993	idhb-1	0.000169262	0.000345004	14.14482355	0.516729841	1	0.057414427	0.006396301	0.051018126	0.089621431	0.089621431	0.38628518	0.084761206
4470	F35G12.2.1	2.657349707	WBGene00009440	idhg-1	1.15E-06	5.55E-06	23.65499802	83.81109962	1	9.312344402	0.629063111	8.683281291	1.566900736	8.683281291	5.532601437	0.671137562
[truncated: 15,376 more rows]
