# Supplementary material for: Immune-mediated competition benefits protective microbes over pathogens in a novel host species
Source: Heredity (Edinb). 2022 Nov 9;129(6):327–35. doi: 10.1038/s41437-022-00569-3 (PMC9708653; doi:10.1038/s41437-022-00569-3)
Supplement: Supplementary file 6 — SI_File5_TranscriptomicReads.csv [file 41437_2022_569_MOESM6_ESM.csv]

run_id	treatment	rep	reads	%_reads_celegans	%_reads_bacteria
SRR11918915	Control E. coli OP50	1	24,685,275	86.81	2.79
SRR11918916	Control E. coli OP50	1	16,902,626	86.94	2.77
SRR11918917	Control E. coli OP50	2	27,165,205	85.94	3.02
SRR11918918	Control E. coli OP50	2	18,690,009	86.03	3.01
SRR11918919	Control E. coli OP50	3	29,583,129	86.23	3.17
SRR11918920	Control E. coli OP50	3	19,879,033	86.36	3.21
SRR11918921	Control E. coli OP50	4	29,338,850	86.71	2.9
SRR11918922	Control E. coli OP50	4	19,875,391	86.81	2.89
SRR11918923	Control E. coli OP50	5	29,589,112	86.5	2.83
SRR11918924	Control E. coli OP50	5	20,129,181	86.62	2.82
SRR11918925	S. aureus	1	26,188,826	79.63	5.45
SRR11918926	S. aureus	1	17,491,009	79.77	5.43
SRR11918927	S. aureus	2	26,924,782	81.76	4.57
SRR11918928	S. aureus	2	18,041,817	81.9	4.57
SRR11918929	S. aureus	3	25,092,015	81.68	4.77
SRR11918930	S. aureus	3	16,979,387	81.7	4.76
SRR11918931	S. aureus	4	24,962,439	77.7	6.01
SRR11918932	S. aureus	4	17,265,160	77.76	5.99
SRR11918933	S. aureus	5	30,514,501	84.18	4.12
SRR11918934	S. aureus	5	20,805,562	84.29	4.16
SRR11918945	Ancestral E. faecalis	1	26,332,047	85.6	3.88
SRR11918946	Ancestral E. faecalis	1	17,940,208	85.69	3.9
SRR11918947	Ancestral E. faecalis	2	25,665,253	83.66	4.44
SRR11918948	Ancestral E. faecalis	2	17,210,903	83.78	4.41
SRR11918949	Ancestral E. faecalis	3	28,768,489	85.97	3.71
SRR11918950	Ancestral E. faecalis	3	19,508,136	86.03	3.73
SRR11918951	Ancestral E. faecalis	4	28,498,852	85.31	3.81
SRR11918952	Ancestral E. faecalis	4	19,178,270	85.4	3.8
SRR11918953	Ancestral E. faecalis	5	27,491,281	84.03	4.36
SRR11918954	Ancestral E. faecalis	5	18,574,319	84.2	4.35
SRR11918985	Ancestral E. faecalis with S. aureus	1	26,215,884	75.64	6.49
SRR11918986	Ancestral E. faecalis with S. aureus	1	17,692,048	75.74	6.49
SRR11918987	Ancestral E. faecalis with S. aureus	2	31,756,195	80.76	5.08
SRR11918988	Ancestral E. faecalis with S. aureus	2	21,344,530	81.16	5.05
SRR11918989	Ancestral E. faecalis with S. aureus	3	26,895,681	76.13	6.39
SRR11918990	Ancestral E. faecalis with S. aureus	3	18,038,409	76.47	6.33
SRR11918991	Ancestral E. faecalis with S. aureus	4	27,176,071	79.44	5.55
SRR11918992	Ancestral E. faecalis with S. aureus	4	18,432,065	79.58	5.54
SRR11918993	Ancestral E. faecalis with S. aureus	5	24,319,206	77.84	6.02
SRR11918994	Ancestral E. faecalis with S. aureus	5	16,128,251	77.97	6
